# Supplementary material for: Diverse methylotrophic methanogenic archaea cause high methane emissions from seagrass meadows
Source: Proc Natl Acad Sci U S A. 2022 Feb 14;119(9):e2106628119. doi: 10.1073/pnas.2106628119 (PMC8892325; doi:10.1073/pnas.2106628119)
Supplement: Supplementary File [file pnas.2106628119.sd01.xlsx]

## Sheet: Dataset_S1
Dataset S1: Information on the recovered McrA protein sequences from the sediment metagenomes.
					HMM			Validation blastp against NCBI nr
Name in publication	Sequence_ID_assembly	Library name	Sampling date and depth	Length (amino acid)	Model	Pfam model	E-value	Best Hit (by score)	Identity (%)	Query coverage %
mcrA_Elba_MG_09/2019_C6_10-30cm_189aa_partial	NODE_1215015_length_569_cov_0.957014_1	4521_B	09/2019 Core 6, D2	189	MCR_alpha	PF02249.17	1.4e-11	coenzyme-B sulfoethylthiotransferase subunit alpha [Candidatus Helarchaeota archaeon]	98.41	100
mcrA_Elba_MG_09/2019_C6_10-30cm_178aa_partial	NODE_417920_length_777_cov_0.670769_1	4521_B	09/2019 Core 6, D2	178	MCR_alpha	PF02249.17	3.3e-07	coenzyme-B sulfoethylthiotransferase subunit alpha [Candidatus Helarchaeota archaeon]	73.71	98
mcrA_Elba_MG_06/2019_C2_2-10cm_180aa_partial	NODE_667363_length_606_cov_0.668058_1	4521_G	06/2019 Core 2, D1	180	MCR_alpha	PF02249.17	3.9e-07	coenzyme-B sulfoethylthiotransferase subunit alpha [Candidatus Helarchaeota archaeon]	83.23	92
mcrA_Elba_MG_09/2019_C6_2-10cm_184aa_partial	NODE_932048_length_555_cov_0.565421_1	4521_A	09/2019 Core 6, D1	184	MCR_alpha_N	PF02745.15	3.8e-61	methyl-coenzyme M reductase, alpha subunit [Methanolobus psychrophilus R15]	94.84	84
mcrA_Elba_MG_06/2019_C2_10-30cm_118aa_partial	NODE_461490_length_731_cov_1.185430_1	4521_H	06/2019 Core 2, D2	118	MCR_alpha_N	PF02745.15	3.3e-35	coenzyme-B sulfoethylthiotransferase subunit alpha [Methanococcoides methylutens]	97.46	100
mcrA_Elba_MG_06/2019_C2_30-45cm_58aa_partial	NODE_1039499_length_610_cov_0.737060_1	4521_I	06/2019 Core 2, D3	58	MCR_alpha_N	PF02745.15	3.1e-11	coenzyme-B sulfoethylthiotransferase subunit alpha [Candidatus Helarchaeota archaeon]	98.28	100
mcrA_Elba_MG_06/2019_C2_30-45cm_86aa_partial	NODE_1783018_length_503_cov_0.656915_1	4521_I	06/2019 Core 2, D3	86	MCR_alpha_N	PF02745.15	9.4e-05	coenzyme-B sulfoethylthiotransferase subunit alpha [Candidatus Helarchaeota archaeon]	71.08	96
mcrA_Elba_MG_09/2019_C6_2-10cm_573aa_partial	m64078_200504_172936/112067179/ccs_3	4575_A	09/2019 Core 6, D1	573	MCR_alpha	PF02249.17	2.2e-63	coenzyme-B sulfoethylthiotransferase subunit alpha [Methanococcoides methylutens]	98.6	99
mcrA_Elba_MG_09/2019_C6_10-30cm_606aa_partial	m64078_200504_172936/31523123/ccs_6	4575_B	09/2019 Core 6, D2	606	MCR_alpha	PF02249.17	0.0014	hypothetical protein [Candidatus Helarchaeota archaeon]	96.53	99
mcrA_Elba_MG_10/2018_C2_30-45cm_353aa_partial	NODE_576547_length_1063_cov_0.652778_1	4149_ABCD (co-assembly)	10/2018 Core 1-4, D3	353	MCR_alpha	PF02249.17	1.9e-19	coenzyme-B sulfoethylthiotransferase subunit alpha [Candidatus Helarchaeota archaeon]	95.62	71
