# Supplementary material for: Diverse methylotrophic methanogenic archaea cause high methane emissions from seagrass meadows
Source: Proc Natl Acad Sci U S A. 2022 Feb 14;119(9):e2106628119. doi: 10.1073/pnas.2106628119 (PMC8892325; doi:10.1073/pnas.2106628119)
Supplement: Supplementary File [file pnas.2106628119.sd02.txt]

>mcrA_Elba_MG_09/2019_C6_10-30cm_189aa_partial
AGAYCGNVMEDLFESFADVQNRSMFRIPKIPPKWERVKFMIDMLIQAAMEQYEKYPSLME
FHWGGAHRISVVGALGGAGVAMMTGSPIIGVQGQNYAIGMLMKEGWVRTGWAGQEVQDHV
GLPYSCSFRMDEGGLLEFAGPNFPYRSYTAGHSAGQIGAIMAAAQGQGRAYAVSPVIKVA
FADPDMIFD
>mcrA_Elba_MG_09/2019_C6_10-30cm_178aa_partial
IDLIIQYCMETYEKYPSLTEYHWGGAHRISVIGNLSATVASLLTGSSTLGCMAMHYSIGL
LMKEGWLRTGWAGQEVQDHVGIAYLCSPRVEEGVFSELRGLNYPVASFTAGHASGYIGAA
AGTALHRGQPWSTSPIVKAAFADPHLVFNFAEPRLAIAKACLRKFKPAGERTLIIPT*
>mcrA_Elba_MG_06/2019_C2_2-10cm_180aa_partial
FGYLADICQGDSELPAKPFLRVAVEDEELARKYLDRTISCMSVIVPVLTELWAGSYTSGN
FNLTPALAAASFCADIQEDFLDILTNLTRKYFSRITRNEIDRVPTRWYNLRWVIETVVHE
IMTTLEKYPTAMELLWSGLQRTFLIGSIAANMASLLTGSTTAGLWGLDRPGNACGRPEAG
*
>mcrA_Elba_MG_09/2019_C6_2-10cm_184aa_partial
PALVDDCFVKIFTGDDELADEIDSQFLIDINKQFPAEQAETIKAAIGKSSWQAAHIPTIV
SRVTDGAQTSRWMAMQVGMSFISAYSMCAGEAAVADLSYAAKHAGVISMGEMLPARRARG
PNEPGGISFGHFSDIIQTSRKTPEDPANVALEVVGVPERTHKSIIDPRVILGDDSGTQIL
KDVF
>mcrA_Elba_MG_06/2019_C2_10-30cm_118aa_partial
MADDRKRLFQKELEVKFTKEHGNNKMEGGEITDKKVTYYRLGVDQNPRKVEMKKAGQEMA
AARGLVGYNPMMHCGGIPLGQRAITPSFISGTDIMVETDDLHYVNNAAMQQMWDDIRR
>mcrA_Elba_MG_06/2019_C2_30-45cm_58aa_partial
MADGAIVYRWAAMQSSMSFISSYRLTGESIISDIAYAAKSACLINIGERTWFSRARGQ
>mcrA_Elba_MG_06/2019_C2_30-45cm_86aa_partial
MAKEGKKSEKTIREIEYGYDLFSIAKKFLPVEQERVVYKTMQKIFGVNPLDPRDNSMYRR
GGFKQNKRKVEFMKAAKKIARERGIP
>mcrA_Elba_MG_09/2019_C6_2-10cm_573aa
MADDRKRLFQKELEVKFTKEHGDNKMEGGEITDKKVTYYRLGVDQNPRKVEMKKAGQDMA
KARGLVGYNPMMHCGGIPLGQRAITPSFISGTDIMVETDDLHYVNNAAMQQMWDDIRRTT
IVGMDMAHETLEKRLGIEVTPETINHYLEVLNHALPGGAVVQEHMVETHPALVDDCYVKI
FTGDDELADEIDDQFLIDINKQFPEDQAEALKAAIGKTTWQAAHIPTVVSRTTDGAQTSR
WMAMQVGMSFIAAYNMCAGEAAVADLSYAAKHAGVISMGDMLPARRARGPNEPGGISFGH
MADIVQTSRVDAEDPAHVALEVVGAGCMLYDQIWLGSYMSGGVGFTQYATAAYTNNILDD
NLYYNVDYINDKYDGAANKGTDNKVKATMDVVKDIATESTIYGLENYEKYPTALEDHFGG
SQRATVLSAAAGSATSLATGNGNAGLSAWYLSMYLHKEAHGRLGFFGFDLQDQCGATNVF
SFQSDEGLPVELRGPNYPNYAMNVGHQGGYTAIASAAHAGRGDAWAVNPLIKVCFADDLL
PFDFTAPRKEFGRGAIKEFEPAGERSLIIPAK*
>mcrA_Elba_MG_09/2019_C6_10-30cm_606aa
MAGPLKKGKLPADVLKMEETAKASQYLRAAVKALRDFMPLEQKSNIWGTLEKIFTIEPTE
TFDYSMYFRDGYKQSQQKAKFQEAGKNIALERGLPSYNRAVGAPIGQDKLKTYIISSTDV
EVEVDQLNCINNPAMRNLLNDVKRTIIFNLDIPHGVVQIRAGKEVTPQTVNQLLETMEHN
ISGGNVLLDQQSEIYPGLTQDAYCKVITGNDEVQEVIDSRFVIDINKQFHSSRAEKLKAA
LGDTLYLVARAPSILVNNIDSSIALKWGLMQGILSFFASYRLTRTSVISDLAYATKKANC
ILMGERTWPSRGHALNSPGGIPFGYLADICQQDSQLPLRPFLEVAKDENKELAKKYIENS
IGCLATIIPIITEQFWHDLYLLGGRGYSTALLTSAICGDVYGEFLDMMIEIIQKYFVKLV
GAGKKTYPVKWDAIKWVIETMVSNAMEKLEKLNTSLEFLSSGDEKTYIIGSIGGNIAALL
TGSPTAGAWALNYSRSLLIKEGWLRTGEAGNDMPDYLGLPYSCGLKLEEGGLLELRGMNT
PYLASTIGNAFGLVGATYCAALGRGDPWVCSPLIKVAFADPHLKFDFSSPKEEIIKGALN
FLENV*
>mcrA_Elba_MG_10/2018_30-45cm_353_partial
VGGICITSAGTTLPHGIGMAIGGHISNVMHGESLAIMYPEINRWTWKHAIPKYATIGRLF
NRELENKSDNVAAEEFCNELDNFLKKIGFWISLKDKNVTESKLKAISEDLDEGRKYLYAM
AEGGGMSAVLFEQYWLSFYMSGGIGFSTTVAAAGYCGNVLEEFVESLTEMLHKYTQGVKK
IPPKWDTIRWFVDLTIQYGMESYEKFPALTEFHWGGAHRISMIGNLAASVAGLLTGSATL
GMMSMHYAIGLLMKEGWLRTGWAGQEVQDHVGSPYAASCRIEEGVVPELRGMNYPVASFT
AGHGGGYCAAALGSQAGRGAAYSTSPVVKVAFADPHLVFDFKHPRLAIAKAAL
