# Supplementary material for: Diverse methylotrophic methanogenic archaea cause high methane emissions from seagrass meadows
Source: Proc Natl Acad Sci U S A. 2022 Feb 14;119(9):e2106628119. doi: 10.1073/pnas.2106628119 (PMC8892325; doi:10.1073/pnas.2106628119)
Supplement: Supplementary File [file pnas.2106628119.sd04.txt]

>4521_A.PFspades_10_2.998243
ATTCCGGTTGATCCTGCCGGACCCGACTGCTATTTGGGTGAGGATAAGCCATGCGAGTTGAATGGGATACCTAAATTTCCCATGGCAAACTGCTCAGTAACACATGATCAACTTGCCCTATAGAGAAAACTAACCTCGGGAAACTGAGGATAATGTTTCATAGCTGAATTGGCTTGGAAAAGTTTTTCAGTAAAAGGGATAAAAAAAATGGTTTTTATCTGCTATAGGATAGGATCGTGGTCGATTATGGTTGTTGGTGAGGTAATGGCTCACCAAGCCGATAATCGATAGGGGCCGTGAGAGCGGGAGCCCCGAGATGGGTACTGAGACAACGACCCAGGCCTTACGAGGCGCAGCAGGCGCGAAACCTCCGCAATACACGAAAGTGTGACGGGGTTACCCAAAGTGTTCAATTTTGAACTGTGGTAGGTGAGTAATGTTCCCTACTAGAAAGGAGAGGGCAAGGCTGGTGCCAGCCGCCGCGGTAAAACCAGCTCTTCAAGTGGTCGGGATAATTATTGGGCTTAAAGTGTCCGTAGCCGGTTTAGTAAGTTCCTGGTAAAATCGGGTAGCTTAACTATCTATATGCTAGGAATACTGCTATACTAGAGGGCGGGAGAGGTCTGAGGTACTACAGGGGTAGGGGTGAAATCTTATAATCCTTGTAGGACCACCAGTGGCGAAGGCGTCAGACTGGAACGCGCCTGACGGTGAGGGACGAAAGCCAGGGGAGCGAACCGGATTAGATACCCGGGTAGTCCTGGCCGTAAACGATGCATACTAGGTGATGGCACGGCCATGAGCCGTGTCAGTGCCGTAGGGAAACCGTTAAGTGTGCCGCCTGGGAAGTACGGTCGCAAGGCTAAAACTTAAAGGAATTGGCGGGGGAGCACCACAAGGGGTGAAGCCTGCGGTTCAATTGGACTCAACGCCGGGAAACTTACCAGGGGAGACAGCAGAATGATGGTCAGGTTGACGACCTTACCTGACGAGCTGAGAGGAGGTGCATGGCCGTCGCCAGTTCGTGCTGTGAGGTATCCTGTTAAGTCAGGCAACGAACGAGATCCGCGCCTTTATTTGCCAGCAAGAAGTCACGACTTCGTTGGGAACACTAAAGGGACCGCCGTCGATAAGACGGAGGAAGGAGCGGGCAAAGGCAGGTCAGTATGCCCCGAAACCCCTGGGCTACACGCGGGCTGCAATGGTATGAACAATGGGCTGTAACTCCGAAAGGAGAAACCAATCCCGAAATCATATCTCAGTTGGAATTGTCGGCTGTAACCCGCTGACATGAACGTGGAATCCCTAGTAATCGTGTGTCATCATCGCACGGTGAATACGTCTCTGCTCCTTGCACACACCGCCCGTCGCTCCATCCGAGTGTGCTAAAAATGAGGTTTGGTCAAATTGGTCATATCGAGTTTCTAGTATGCGAGGAGGGAGAAGTCGTAACAAGGTAGCCGTAGGGGAACCTGCGGCTGGATCACCTCCT
>4521_A.PFspades_28_2.966411
ACGGGTGCCAGCCGCCGCGGTAATACCTGCAGCTCAAGTGGTGGCCGTTATTATTGGGCCTAAAACGTTCGTAGCCGGTCTATTAAATGCCTGGGTAAATCGGACCGCTTAACGGTTCGAATTCCGGGTAGACTGTTAAACTTGAGACCGGGAGAAGCTAGAGGTACTCCTGGGGTAGAGGTGAAATTCTGTAATCCTAGGGGGACCACCAGTGGCGAAGGCGTCTAGCTAGAACGGGTCTGACGGTGAGGGACGAAGCCCTGGGGCGCAAACCGGATTAGATACCCGGGTAGTCCAGGGTGTAAACGCTGCTTGCTTGATGTTAGTTGGGCTCCGAGCCCAATTAGTGTCGGAGAGAAGTTGTTAAGCAAGCTGCCTGGGAAGTACGGTCGCAAGACTGAAACTTAAAGGAATTGGCGGGGGAGCACAGCAACGGGTGGAGCGTGCGGTTTAATTGGATTCAACGCCGGAAAACTCACCGGAGGCGACGGTTACATGAAGGCCAGGCTGATGACCTTGCCTGATTTTCCGAGAGGTGGTGCATGGCCGCCGTCAGTTCGTACCGTAAGGCGTTCTGTTAAGTCAGACAACGAACGAGACCCTCATCTTTAATTGCTACTGGTAAGTCCGCTTATCAGGCACATTAGAGAAACCGCTGGCGATAAGTCAGAGGAAGGCGAGGGCAACGGTAGGTCAGTATGCCCTGAATCCTCCGGGCTACACGCGCGCTACAAAGGCTAGGACAATGGGTTTCAACACCGAGAGGTGAAGGTAATCTCGAAACCTAGTCATAGTTCGGATTGAGGGTTGAAACTCACCCTCATGAAGCTGGAATCCGTAGTAATCGCAGATCAACATCCTGCGGTGAATATGCCCCTGCTCCTTGCACACACCGCCCGTCAAACCATGCGAGTTGGGTCTGAGTGAGGATGTAGTTTTTGCTGCGTTCAAACTTAGGCTTAGTAAGCGGGGTTAAGTCGTAACAAGGTATCCGTAGGGGAACCTGCGGATGGATCACCTCCT
>4521_A.PFspades_30_2.355719
CTCCGGTTGATCCTGCCGGACCCCACTGCTATTGGGATAGGACTAAGACATGCTAGTCAAGCGCTCGCCAGCCAAAGGTGAGTGCGGCGTACAGCTCAGTAACACGTGGCTAACCTGCCCTTGGGACGGGGACACCCCCGGGAAACTGGGGTTAATCCCCGATAGGCGGAGAACTCTGGAATGAATCTCCACCCAAAAGGCACTTGCGCTATGCTCGTAGGTGTCGCCCAAGGATGGGGCCGCGACCGATCAGGTTGTTGGTGAGGTAATGGCTCACCAAGCCTTTAACCGGTGCGGGCCGTGAGAGCGGGAGCCCGGAGATGGGCACTGAGACAAGGGCCCAGGCCCTACGGGGCGCAGCAGTCGCGAAAACTTTGCAATACACGAAAGTGTGACAAGGCTATCCCGAGTGCCATCCGCTGAGGAAGGCTTTTACCCAGTATAGAACGCTGGGAGAATAAGGAGAGGGCAAGACTGGTGTCAGCCGCCGCGGTAATACCAGCTCTCCGAGTGGTGTGGATGTTTATTGGGCCTAAAGCATCCGTAGCTTGCTGAACAAGTCCTCTGTTAAACCCAACGAATTAATCGTTGGAGTGCGGGGGATACTGCTCGGCTTGGGGGCGAGAGAGGCAGACGGTATTTTCGGGGTAGGAGTGAAATCCTATAATCCCGGGAAGACCACCAGTGGCGAAGGCTGTCTGCTAGAACGCGCCCGACGGTGAGGGATGAAAGCTGGGGGAGCGAACCGGATTAGATACCCGGGTAGTCCCAGCTGTAAACGATGCAGGCTAGGTGTTTGGGCGGCCACGTGCCGCTCTAGTGCCGCAGGGAAGCCGTTAAGCCTGCCGCCTGGGGAGTACGGTCGCAAGGCTGAAACTTAAAGGAATTGGCGGGGGAGCACCACAAGGGGTGAAGCTTGCGGTTTAATTGGAGTCAACGCCGGAAATCTCACCGGGAGCGACAGCAGTGTGAAGGCCAGATTAAAGGTCTTGCTGG
>4521_A.PFspades_9_2.378049
ATCCGGTTGATCCTGCCGGACCTTACTGCTATCGGGGTGGGACTAAGACATGCGAGTCGAGCGTCTCTAGCTATGTTGAGACGCGGCAGACGGCTCAGTAACACGTGGCTAACCTACCCTCAGGACGAGTACAAACCCGGGAAACTGGGGCTAATACTCGATAGGTGAGAGTATCTGGAATGATTTTTCACTCAAAGGGCTTTGGATACATGCTTCCAACGTCGCCTGGGGATGGGGCCGCGTCCGATCAGGTTGTTGGTGAGGTAACGGCTCACCAAGCCTATAACCGGTACGGGCCGTGAGAGCGGTAGCCCGGAGATGGGTACTGAGACAAGGACCCAGGCCCTACGGGGCGCAGCAGTCGCGAAAACTCCGCAATGCACGAAAGTGTGACGGGGCTACCCCGAGTGCCATCCGCTGAGGGTGGCTTTTCTTTGGTATAATTAGCCATTGGAATAAGGAGAGGGCAAGACTGGTGTCAGCCGCCGCGGTAATACCAGCTCTCCGAGTGGTAGGGATGATTATTGGGCTTAAAGCGTCCGTAGCCGGCTTAGCAAGTTTCCTGTTAAACTCAGCGACTCAATCGTTGACCCGCGGGAAATACTACTAGGCTAGGAGGCGGGAGAGGTCGACGGTACTTCTGGGGTAGGGGTGAAATCCTATAATCCCGGGAGGACCACCAGTGGCGAAGGCTGTCGACTAGAACGCGCTCGACGGTGAGGGACGAAAGCTGGGGGAGCGAACCGGATTAGATACCCGGGTAGTCCCAGCCGTAAACGATGCGAGCTAGGTGTTGGGATGGCTACGTGCCATTTCAGTGCCGCAGGGAAGCCATTAAGCTCGCCGCCTGGGGAGTACGGCCGCAAGGCTGAAACTTAAAGGAATTGGCGGGGGAGCACCACAAGGCGTGAAGCTTGCGGTTCAATTGGAGTCAACGCCGGGAACCTTACCGGGGGCGACAGCAGAATGAAGGCCAGATTGAAGGTCTTGCTAGACAAGCTGAGAGGAGGTGCATGGCCGTCGCCAGTTCGTGCCGTGAGGTGTCCTGTTAAGTCAGGCAACGATCGAGACCCACGCCTTTAGTTGCTACTGAGGAAATTTTCCGAGGGGCACTCTAAAGGGACTGCCGTCGACAAGACGGAGGAAGGAGTGGGCTACGGCAGGTCAGTATGCCCCGAATCCCCCGGGCTACACGCGAGCTGCAATGGCAGAGACAATGGGTTCCGACCCTGAAAAGGGAAGGCAATCTCTAAACTCTGCCTCAGTTTGGATTGAAGGCTGGAACCCGCCTTCATGAAAATGGAATGCCTAGTAATCGCGCGTCATCAACGCGCGGTGAATACGTCCCCGCTCCTTGCACACACCGCCCGTCGCTCCATCCGAGTGGGGTTTGGGTGAGGCGTGGTCTTCTTGGCTGCGTCGAATCTGAGTTCCGCAAGGAGGGAGAAGTCGTAACAAGGTGGCCGTAGGGGAACCTGCGGCCGGATCACCTCCT
>4521_B.PFspades_10_6.243151
ATTCCGGTTGATCCTGCCGGAGGTCACTGCTATTGGGATTCGACTAAGCCATGCGAGTCGAGAGGGTTCGGCCCTCGGCTGACGGCTCAGTAACACGTGGATAATCTGCCCTTAGGTGGAGGATACTCTCGGGAAACTGAGAATAATACTCCATAGGTCTAGGATGCTGGAATGCATCTAGGCTTAAAGCTCCGGCGCCTAAGGATGAGTCTGCGGACTATCAGGTTGTAGTCAGGGTAATGACCTGACTAGCCTACGACGGATATGGGTTGTGAGAGCAATAACCCAGAGATGATATCTGAGACACGATATCAGGCCCTACGGGGCGCAGCAGGCGCGAAAACTTCACACTGTGCGAAAGCACGATGAGGGAATCCCAAGTGCTTGCTCGTTAGAGTAAGCTGTTTTTATGTTTAAAACGCATAGAGAGTAAGAGCTGGGTAAGACGGGTGCCAGCCGCCGCGGTAATACCTGCAGCTCGAGTGGTGGCCGCTATTATTGGGCCTAAAACGTTCGTAGCCGGTTTAATAAATGCCTGGGTAAATCGTGTAGCTTAACTATACGAATTCCGGGTAGACTGTTAAGCTTGAGACCGGGAGAAGCTAGAGGTACTCCTGGGGTAGAGGTGAAATTCTGTAATCCTAGGGGGACCACCAGTGGCGAAGGCGTCTAGCTAGAACGGGTCTGACGGTGAGGGACGAAGCCCTGGGGCGCAAACCGGATTAGATACCCGGGTAGTCCAGGGTGTAAACGCTGCTTGCTTGATGTTAGTCGGGCTCCGAGCCCGATTAGTGTCGGAGAGAAGTTGTTAAGCAAGCTGCCTGGGAAGTACGGTCGCAAGACTGAAACTTAAAGGAATTGGCGGGGGAGCACAGCAACGGGTGGAGCGTGCGGTTTAATTGGATTCAACGCCGGAAAACTCACCGGAGGCGACGGTTACATGAAGGCCAGGCTGATGACCTTGCCAGATTTTCCGAGAGGTGGTGCATGGCCGCCGTCAGTTCGTACCGTAAGGCGTTCTGTTAAGTCAGACAACGAACGAGACCCTCATCTTTAATTGCTACTGGTAAGTCCGCTTATCAGGCACATTAAAGAAACCGCTGGCGATAAGTCAGAGGAAGGCGAGGGCAACGGTAGGTCAGTATGCCCTGAATCCTCCGGGCTACACGCGCGCTACAAAGGCTAGGACAATGGGCTTCAACACCGAGAGGTGAAGGTAATCCCGAAACCTAGTCATAGTTCGGATTGAGGGTTGAAACTCACCCTCATGAAGCTGGAATCCGTAGTAATCGCAGATCAACATCCTGCGGTGAATATGCCCCTGCTCCTTGCACACACCGCCCGTCAAACCATGCGAGTTGGGTCTGAGTGAGGATGTAATTCTTGTTACATTCAAACTTAGGCTTAGTAAGCGGGGTTAAGTCGTAACAAGGTATCCGTAGGGGAACCTGCGGATGGATCACCTCCT
>4521_B.PFspades_11_2.234848
ATTCCGATTGATCCCGTCGGACCCCACTGCTATCGAGGTGGGACTAAGCCATGCTAGTCGAACGACCAGAACTACGTCTGGAAGTGGCATACTGCTCAGTAACACGTAGCTAACCTACCCTTAGGACGGAGATAACCCCGGGAAACTGGGGCTAATATACGATAGGTGTGATGTCCTGGAATGGTATCACGCCCAAAGGTGATAACAGCATGTTGTTATCATGCCTAAGGATGGGGCTGCGGCCGATCAGGCTGTTGGTGAGGTAACGGCTCACCAAACCTTTGACCGGTACGGGCCATGAGAGTGGTAGCCCGGAGATGGGCACTGAGACAAGGGCCCAGGCCCTACGGGGCGCAGCAGGCGCGAAACCTCCACAATTCACGAAAGTGAGATGGGGTTACCTCGAGTGCCGCCTGAAGAAGGCGGCTTTTCCATTGTGTAATAAGCCGTGGGAATAAGGGGGGGGCAAGACTGGTGTCAGCCGCCGCGGTAACACCAGCCCCCCGAGTGGTGGGGATGATTATTTGGCCTAAAGCGTCCGTAGCCGGCTCTGTAAATCTCTCGTTAAATCCAGCGTCCTAAGCGTTGGGCTGCGAGAGAGACTGCAGAGCTAGAGGGTGGGAGAGGTCAGCGGTATTCCTGGGGTAGGGGCGAAATCCATTGATCCCAGGAGGACCACCAGTGGCGAAGGCTGCTGACTAGAACACGCCTGACGGTGAGGGACGAAAGCTGGGGTAGCGAATCGGATTAGATACCCGAGTAGTCCCAGCCGTAAACGATGCAGGCTAGGTGTTGGGTCGGTCACGTACCGACTCAGTGCCACAGGGAAGCCATTAAGCCTGCCGCCTGGGGAGTACGGCCGCAAGGCTGAAACTTAAAGGAATTGGCGGGGGAGCACCACCAGGCGTGAAGCCTGCGGTTTAATTGGAGTCAACGCCGGGAACCTTACCGGGAGCGACAGCAGAGTGAAGGCCAGGTTGAAGGTCTTGCCGGACGAGCTGAGAGGAGGTGCATGGCCGTCGCCAGTTCGTGCCGTGAGGTGTCCTCTTAAGTGAGGTAACGAACGAGACCCGCGCCCCATGTTGCCATCAAATCCTAAAGGGATGTTGGGCACTCTTGGGGGACCGCAGCCGACAAGGCTGAGGAAGGTGCGGGCCACGGCAGGTCAGTATGCCCCGAATCTCCCGGGCCACACGCGGGCTGCAATGGTAGGGACAGAGGGCTGCAACCCCGAGAGGGGAAGCCAATCCCTAAACCCTACCTCAGTTGGGATCGAGGGCTGCAACCCGCCCTCGTGAACATGGAATGCCTAGTAACCGCCGGTCATCATCCGGCGGTGAATACGTCCCTGCTCCTTGCACACACTGCCCGTCGAACCACCCGAATGAGGTTTTGATGAGGCATGGTCGAAAGTTGGCCGTGTCGAATCTGGGCCTCGTAAGGAGGGTTAAGTCGTAACAAGGTGGCCGTAGGGGAACCTGCGGCCGGATCACCTCCT
>4521_B.PFspades_12_3.463517
CTCCGGTTGATCCTGCCGGACCCCACTGCTATCGGGATAGGACTAAGACATGCTAGTCGAGCGCACTCAAGCCAATATGAGAGCGCGGCGCACAGCTCAGTAACACGTGGCTAACCTGCCCTCGGGACGGAGACAACCCCGGGAAACTGGGGCTAATCCCCGATAGGCGAAGAACTCTGGAATGAGTCTCCACCCAAAAGACGTTTACGTTATGCTCGTAGACACCGCCCAAGGATGGGGCCGCGTCCGATCAGGTTGTTGGTAAGGTAACGGCTCACCAAGCCTTTTACCGGTGCGGGCCGTGAGAGCGGGAGCCCGGAGATGGGCACTGAGACAAGGGCCCAGGCCCTACGGGGCGCAGCAGTCGCGAAAACTTTGCAATACACGAAAGTGTGACAGGGCTATCCCGAGTGCCATCCGCTGAGGAAGGCTTTTACCCAGTTTAGAACGCTGGGGGAATAAGGAGAGGGCAAGACTGGTGTCAGCCGCCGCGGTAATACCAGCTCTCCGAGTGGTGTGGATGTTTATTGGGCCTAAAGCATCCGTAGCTGGCTGGGCAAGTCCCCTGTTAAATCCACCGATTTAATCGTTGGAATGCGGGGGATACTGTTCGGCTAGGGGACGGGAGAGGCAGACGGTATTTTCGGGGTAGGGGTGAAATCCTATAATCCCGGGAAGACCACCAGTGGCGAAGGCTGTCTGCTAGAACGCGCCCGACGGTGAGGGATGAAAGCTGGGGGAGCGAACCGGATTAGATACCCGGGTAGTCCCAGCTGTAAACGATGCAGGCTAGGTGTTTGGGCGGCCACGTGCCGCTCTAGTGCCGCAGGGAAGCCGTTAAGCCTGCCGCCTGGGGAGTACGGCCGCAAGGCTGAAACTTAAAGGAATTGGCGGGGGAGCACCACAAGGGGTGAAGCTTGCGGTTTAATTGGAGTCAACGCCGGAAATCTCACCGGGAGCGACAGCAGTGTGAAGGCCAGATTAAAGGTCTTGCTGGACGAGCTGAGAGGAGGTGCATGGCCGTCGCCAGTTCGTGCCGTGAGGTGTCCTGTTAAGTCAGGCAACGATCGAGACCCGCGTCCTCTGTTGCTACTGGTCTTGTGCCAGGCACACTGAGGAGACCGCCGCTGATAAAGCGGAGGAAGGAGCGGGCCACGGCAGGTCAGTATGCCCCGAATCTCCCGGGCCACACGCGAGCTGCAATGGCAGGTACAATTGGTTCCAACCCCGAAAGGGGAAGGCAATCCCGAAAGCCTGCCGTAGTTGGGATCGAGGGTTGAAACCCATCCTCGTGAACATGGAATCCCTAGTAATCGCGTGTCACTAGCGCGCGGTGAATACGTCCCTGCTCCTTGCACACACCGCCCGTCGTTCCACCCGAGCGACTCTTGGATGAGGCGTGGTCTTTCTTGGCTGTGTCGAACCTGAGTTTTGTGAGGGGGGAAAAGTCGTAACAAGGTGGCCGTAGGGGAACCTGCGGCCGGATCACCTCCT
>4521_B.PFspades_13_6.812539
ATCCGGTTGATCCTGCCGGACCTTACTGCTATCGGGGTGGGACTAAGACATGCGAGTCGAGCGTCTCTAGCTATGTTGAGACGCGGCAGACGGCTCAGTAACACGTGGCTAACCTACCTTCAGGACGAGTACAAACCCGGGAAACTGGGGCTAATACTCGATAGGTGAGGATGTCTGGAATGACTTTTCACTCAAAGGGCTTGGATACATGCTTTCAAGTCGCCTGGGGATGGGGCCGCGTCCGATCAGGTTGTTGGTGAGGTAATGGCTCACCAAGCCTATAACCGGTACGGGCCGTGAGAGCGGTAGCCCGGAGATGGGTACTGAGACAAGGACCCAGGCCCTACGGGGCGCAGCAGTCGCGAAAACTCCGCAATGCACGAAAGTGTGACGGGGCTACCCCGAGTGCCGTCCGCTGAGGATGGCTTTTCCTTGGTGTAACTAGCCGGGGGAATAAGGAGAGGGCAAGACTGGTGTCAGCCGCCGCGGTAATACCAGCTCTCCGAGTGGTAGGGATGATTATTGGGCTTAAAGCGTCCGTAGCCGGCTTAGCAAGTCTCCTGTTAAATTCAGCGACCTAATCGTTGAGCCGCGGGAGATACTACTAGGCTAGGAGGCGGGAGAGGTCGACGGTACTTCCGGGGTAGGGGTGAAATCCTATAATCCCGGGAGGACCACCAGTGGCGAAGGCTGTCGACTAGAACGCGCTCGACGGTGAGGGACGAAAGCTGGGGGAGCGAACCGGATTAGATACCCGGGTAGTCCCAGCTGTAAACGATGCGGGCTAGGTGTTGGGGTGGCTACGAGCCACTTCAGTGCCGCAGGGAAGCCATTAAGCCCGCCGCCTGGGGAGTACGGCCGCAAGGCTGAAACTTAAAGGAATTGGCGGGGGAGCACCACAAGGCGTGAAGCTTGCGGTTCAATTGGAGTCAACGCCGGGAACCTTACCGGGGGCGACAGCAGGATGAATGCCAGATTGAAGGTCTTGCTGGACAAGCTGAGAGGAGGTGCATGGCCGTCGCCAGTTCGTGCCGTGAGGTGTCCTGTTAAGTCAGGCAACGATCGAGACCCGCGCCCCTAGTTGCTACTGAGGAAGTTTTCCAAGGGGCACTCTAGGGGGACTGCCGTCGACAAGACGGAGGAAGGAGCGGGCCACGGCAGGTCAGTATGCCCCGAATCCCCCGGGCTACACGCGAGCTGCAATGGCAGGGACAATGGGTTCCGACCTTGAGAAAGGAAGGCAATCTCTAAACCCTGCCTCAGTTTGGATCGAAGGCTGGAACCCGCCTTCGTGAAAATGGAATGCCTAGTAATCGCGCGTCATCATCGCGCGGTGAATACGTCCCCGCTCCTTGCACACACCGCCCGTCGCTCCATCCGAGTGGGGTTTGGGTGAGGCGTGGTCTTCTTGGCTGCGTCGAATCTGAGTTCCGCAAGGAGGGAGAAGTCGTAACAAGGTGGCCGTAGGGGAACCTGCGGCCGGATCACCTCCT
>4521_B.PFspades_6_5.227664
ATTCCGGTTGATCCTGCCGGACCCGACTGCTATTTGGGTGAGGATAAGCCATGCGAGTCGAATGGGATACCTAAATTTCCCATGGCAAACTGCTCAATAACACATGATCAACTTACCCTATAGAGAAAAATAACCTCGGGAAACTGAGGATAATATTTCATAGTTGAAAAGGCTTGGAAAAGTTTTTCATCCAAAGGGATAAGAAAAATGGTTTTTATCTGCTATAGGATAGGATCGTGGTCGATTATGGTTGTTGGTGAGGTAATGGCTCACCAAGCCGATAATCGATAGGGGCCGTGAGAGCGGGAGCCCCGAGATGGGTACTGAGACAACGACCCAGGCCTTACGAGGCGCAGCAGGCGCGAAACCTCCGCAATACACGAAAGTGTGACGGGGTTACCCAAAGTGTTCAATTTTGAACTGTGGTAGGTGAGTAATGTCCCCTACTAGAAAGGAGAGGGCAAGGCTGGTGCCAGCCGCCGCGGTAAAACCAGCTCTTCAAGTGGTCGGGATAATTATTGGGCTTAAAGTGTCCGTAGCCGGTTTAGTAAGTTCCTGGTAAAATCGGGTAGCTTAACTATCTGTATGCTAGGAATACTGCTATACTAGAGGGCGGGAGAGGTCTGAGGTACTACAGGGGTAGGGGTGAAATCTTATAATCCTTGTAGGACCACCAGTGGCGAAGGCGTCAGACTGGAACGCGCCTGACGGTGAGGGACGAAAGCCAGGGGAGCGAACCGGATTAGATACCCGGGTAGTCCTGGCCGTAAACGATGCATACTAGGTGATGGCACGGCCATGAGCCGTGTCAGTGCCGTAGGGAAACCGTTAAGTGTGCCGCCTGGGAAGTACGGTCGCAAGGCTAAAACTTAAAGGAATTGGCGGGGGAGCACCACAAGGGGTGAAGCCTGCGGTTCAATTGGACTCAACGCCGGGAAACTTACCAGGGGAGACAGCAGTATGACGGTCAGGTTGACGACCTTACCTAACGAGCTGAGAGGAGGTGCATGGCCGTCGCCAGTTCGTGCTGTGAGGTATCCTGTTAAGTCAGGCAACGAACGAGATCCGCGCCTTTATTTGCCAGCAAGAAGTCACGACTTCGTTGGGAACACTAAAGGGACCGCCGTCGATAAGACGGAGGAAGGAGCGGGCAAAGGCAGGTCAGTATGCCCCGAAACCCCTGGGCTACACGCGGGCTGCAATGATATGAACAATGGGCTGTGACTCCGAAAGGAGAAACCAATCCCGAAATCATATCTCAGTGGGGATTGTCGGCTGTAACCCGCTGACATGAACGTGGAATCCCTAGTAATCGTGTGTCATCATCGCACGGTGAATACGTCTCTGCTCCTTGCACACACCGCCCGTCGCTCCATCCGAGTGTGCTAAAAATGAGGTCTGGTCAGACTGGTCATATCGAGTTTCTAGTATGCGAGGAGGGAGAAGTCGTAACAAGGTAGCCGTAGGGGAACCTGCGGCTGGATCACCTCC
>4521_C.PFspades_12_4.978580
ATTCCGGTTGATCCTGCCGGACCCGACTGCTATTTGGGTGAGAATAAGCCATGCGAGTCGAATGGGATACCTAAATTTCCCATGGCAAACTGCTCAGTAACACATGATCAACTTACCCTATAGAGAAAAATAACCTCGGGAAACTGAGGATAATGTTTCATAGTTGAATAGGCTTGGAAAAGTTTTTCAATAAAAGGGATAAAAAAAATGGTTTTTATCTGCTATAGGATAGGATCGTGGTCGATTATGGTTGTTGGTGAGGTAATGGCTCACCAAGCCGATAATCGATAGGGGCCGTGAGAGCGGGAGCCCCGAGATGGGTACTGAGACAACGACCCAGGCCTTACGAGGCGCAGCAGGCGCGAAACCTCCGCAATACACGAAAGTGTGACGGGGTTACCCAAAGTGTTCAATTTTGAACTGTGGTAGGTGAGTAATGTCCCCTACTAGAAAGGAGAGGGCAAGGCTGGTGCCAGCCGCCGCGGTAAAACCAGCTCTTCAAGTGGTCGGGATAATTATTGGGCTTAAAGTGTCCGTAGCCGGTTTAGTAAGTTCCTGGTAAAATCGGGTAGCTTAACTATCTGTATGCTAGGAATACTGCTATACTAGAGGGCGGGAGAGGTCTGAGGTACTACAGGGGTAGGGGTGAAATCTTATAATCCTTGTAGGACCACCAGTGGCGAAGGCGTCAGACTGGAACGCGCCTGACGGTGAGGGACGAAAGCCAGGGGAGCGAACCGGATTAGATACCCGGGTAGTCCTGGCCGTAAACGATGCATACTAGGTGATGGTACGGCCATGAGCCGTGTCAGTGCCGTAGGGAAACCGTTAAGTGTGCCGCCTGGGAAGTACGGTCGCAAGGCTAAAACTTAAAGGAATTGGCGGGGGAGCACCACAAGGGGTGAAGCCTGCGGTTCAATTGGACTCAACGCCGGGAAACTTACCAGGGGAGACAGCAGAATGCCGGTCAGGTTGACGACCTTACCTAACGAGCTGAGAGGAGGTGCATGGCCGTCGCCAGTTCGTGCTGTGAGGTATCCTGTTAAGTCAGGCAACGAACGAGATCCGCGCCTTTATTTGCCAGCAAGAAGTCACGACTTCGTTGGGAACACTAAAGGGACCGCCGTCGATAAGACGGAGGAAGGAGCGGGCAAAGGCAGGTCAGTATGCCCCGAAACCCCTGGGCTACACGCGGGCTGCAATGATATGAACAATGGGCTGTGACTCCGAAAGGAGAAACCAATCCCGAAATCATATCTCAGTGGGGATTGTCGGCTGTAACCCGCTGACATGAACGTGGAATCCCTAGTAATCGTGTGTCATCATCGCACGGTGAATACGTCTCTGCTCCTTGCACACACCGCCCGTCGCTCCATCCGAGTGTGCTAAAAATGAGGTCTGGTCAGAATGGTCATATCGAGTTTCTAGTATGCGAGGAGGGAGAAGTCGTAACAAGGTAGCCGTAGGGGAACCTGCGGCTGGATCACCTCCT
>4521_C.PFspades_17_5.489924
CGATAGGTGTGATGTCCTGGAATGGTATCACGCCCAAAGGTGATAACAGCATGTTGTTATCATGCCTAAGGATGGGGCTGCGGCCGATCAGGCTGTTGGTGAGGTAACGGCTCACCAAACCTTTGACCGGTACGGGCCATGAGAGTGGTAGCCCGGAGATGGGCACTGAGACAAGGGCCCAGGCCCTACGGGGCGCAGCAGGCGCGAAACCTCCACAATGCACGCAAGTGCGATGGGGTTACCTCGAGTGCCGTCTGAAGAAGGCGGCTTTTCCATGGTGTAATGAGCCGTGGGAATAAGGGGGGGGCAAGACTGGTGTCAGCCGCCGCGGTAACACCAGCCCCCCGAGTGGTGGGGATGATTATTTGGCCTAAAGCGTCCGTAGCCGGCTCTGTAAATCTCTCGTTAAATCCAGCGTCCTAAGCGTTGGGCTGCGAGAGACACTGCAGAGCTAGAGGGTGGGAGAGGTCAGCGGTATTCCTGGGGTAGGGGCGAAATCCATTGATCCCAGGAGGACCACCAGTGGCGAAGGCTGCTGTCCAGAACACGCCTGACGGTCAGGGACGAAAGCTGGGGTAGCGAATCGGATTAGATACCCGAGTAGTCCCAGCCGTAAACGATGCAGGCTAGGTGTTGGGTCGGCCACGCGCCGCCTCAGTGCCACAGGGAAGCCATTAAGCCTGCCGCCTGGGGAGTACGGCCGCAAGGCTGAAACTTAAAGGAATTGGCGGGGGAGCACCACCAGGCGTGAAGCCTGCGGTTTAATTGGAGTCAACGCCGGGAACCTTACCGGGAGCGACAGCAGAGTGAAGGCCAGGTTGAAGGTCTTGCCGGACGAGCTGAGAGGAGGTGCATGGCCGTCGCCAGTTCGTGCCGTGAGGTGTCCTCTTAAGTGAGGTAACGAACGAGACCCGCGCCCCATGTTGCCAGCAAATCCTAAAGGGATGTTGGGCACTCTTGGGGGACCGCAGCCGACAAGGCTGAGGAAGGTGCGGGCAACGGCAGGTCAGTATGCCCCGAATCTCCCGGGCCACACGCGGGCTGCAATGGTAGTGACAGAGGGCTGCGACCCCGAGAGGGGGAGCCAATCCCTAAACACTACCTCAGTTGGGATCGAGGGCTGCAACCCGCCCTCGTGAACATGGAATGCCTAGTAACCGCCGGTCATCATCCGGCGGTGAATACGTCCCTGCTCCTTGCACACACTGCCCGTCGAACCACCCGAATGAGGTTTGGGTGAGGCATGGTCGAATGTTGGCCGTGTCGAACCTGGGCCTCGTAAGGAGGGTTAAGTCGTAACAAGGTGGCCGTAGGGGAACCTGCGGCCGGATCACCTCCT
>4521_C.PFspades_18_2.165614
ACAGCTCAGTAACATGTGGCTAATCTGCCCTTAAGACAGAGATATCCCCGGGAAACTGGGGCTAATCTCTGATAGGTGTGGATTTCTGGAATGAATCTACACCCAAAGGGTGTCTGGATCATGCTTCGGACATCGCTTAAGGATGAGGCCGCAGCCGATCAGGTTGTTGGCGAGGTAACGGCTCACCAAGCCTATAACCGGTACGGGCCGCGAGAGCGGTAGCCCGGAGATGGACACTGAGACAAGGGTCCAGGCCCTACGGGGCGCAGCAGTTACGAAAACTCCGCAATGCACGAAAGTGTGACGGGGCTATCCCGAGTGCCGTCCGCTGAGGATGGCTTTTCTCCAGTGTAAGGAGCTGGAGGAATAAGGAGAGGGCAAGCCTGGTGTCAGCCGCCGCGGTAATACCAGCTCTCCGAGTGGTAGGGATGTTTATTGGGCTTAAAGCGTCCGTAGCCGGCTCAGAAAGTCCTCCGTTAAATCCAACGATTTAATCGTTGGACTGCGGGGGATACTCTTGGGCTTGGGGACGGGAGAGGTCGACGGTATTCTCGGAGTAGGGGTGAAATCCTATAATTCCGGGAGGACCACCAGTGGCGAAGGCTGTCGACTGGAACGAGCTCGACGGTGAGGGACGAAAGCTGGGGGAGCGAACCGGATTAGATACCCGGGTAGTCCCAGCTGTAAACGATGCGGGCTAGGTGTTAGAATGGCTACGAGCCATTCTAGTGCCGCAGCGAAGGCATTAAGCCCGCCGCCTGGGGAGTACGGCCGCAAGGCTGAAACTTAAAGGAATTGGCGGGAGAGCACCACAAGGCGTGAAGCGTGCGGTTTAATTGGAGTCAACACCGGAAACCTTACCGGGGGCGACAGCAGGTTGAAGGCCAGATTGACGATCTTGCCAGACAAGCTGAGAGGAGGTGCATGGCCGTCGCCAGTTCGTGCCGTGAGGTGTCCTGTTAAGTCAGGCAACGATCGAGACCCACACTCCCTGTTGCCACTAAGGAAAGTTTCCAAGGGGCACTCTAGGAGGACTGCCGCCGACAAGGCGGAGGAAGGAGTGGGCCACGGCAGGTCAGTATGCCCCGAATCCCCCGGGCCACACGCGTGCTGCAATGGTTGGTACAATGGGTTCCTACCCCGTGAGGGGATGGTAATCCCCAAAGCCAGCCGTAGTTTGGATCGAGGGCTGCAACCCGCCCTCGTGAAACTGGAATGCCTAGTAATCGCGTGTCATTAACGCGCGGTGAATACGTCCCTGCTCTTTGCACACACCGCCCGTCGTTCCACTCGAGTGGGCTTTGGGTGAGGCGTGGTCTTTAATGGCTATGTCGAGCCTGAGGTTCGCAAGAGGGGAAAAGTCGTAACAAGGTGGCCGTAGGGGAACCTGCGGCCGGATCACCTCCT
>4521_C.PFspades_29_2.421632
ATTCCGTTCGATCCTGACGGAGATCACTGCTATCGGATTAGGACTAAGTCATGCAAGTTAAGGCGATTCGTTCGCCTGGCGAACTGCTCCGTAACGCGTAGGTAATCTACCCTGAGGTACGGTATACTCTCGGGAAACTGAGCACAATCCCGTATAGGTGCATTGTTCTGGAATGGCTTTGCACTAAAAGCTACGGCGCCACAGGATGAACCTGCGTCCGATTATGCTTGTTGGTGGTGTCACGGACCACCAAGGCGACGATCGGTACGGGCCATGAGAGTGGTAGCCCGGAGATGGCCACTGAGACAACGGGCCAGGCCCTATGGGGTGCAGCAGGCGCGAAAACTGGCCAATGCGCGAAAGCGTGAGCCGGTTAATCCGAGTGATCTCCCATCGGAGATCTTTTGCTATGTGTTCACAGCATGGCGAATAATGAGAGGGCAAGACTGGTGCCAGCCGCCGCGGTAAAACCAGCTCTTAGAGTGGTGGGCGTGATTATTTGGCTTAAAGTGTGCGTAGCAGGACAGCGTAAGTCCCCCGTGAAATGCTAGGTCTTAAGCTTAGCGCGGGCGGGGGATACTGTGCGTCTTGGGACCGGGATAGGTGCAAGGTATGCATTGGGTAGGGGTGAAATCCGATAATCCAATGCAGACCACCGGTGGCGAAGGCGTTGCACTGGAACGGGTCCGACTGTGAGGCACGAAAGCTAGGGTCGCGAGCCGGATTAGATACCCGGGTAGTCCTATGCCGTAAACGATGCGCACTAAGTGTTAGGCAATGCAAGACGTTGTCTAGTGCCGAAGCGAAAGCGTTAAGTGCGCCGCCTGGGAAGTACGTTCGCAAGAATGAAACTTAAAGGAATTGGCGGGGGCCTACTACAAGAAGTGGAGCCTGCGGTTTAATTGGACTCAACTCCGGGAAACTCACCTGGGCCGTAATGTGGATGATTGTCCTGCTGAAGACACTGCTTGACGCATTACTGGAGGTGCATGGCCATCGTCAGTTCGTGCCGTGAGGTGTCCTGTTAAGTCAGGCAACGAACGAGATCCCTGCCGTCAATTGCCAGCGAGACCTTCTTGGTCGTCGGGGACATTAGCGGGACTGCTCGTGCAAAAATGAGAGGAAGGAAGGGCCAACGGTAGGTCAGTATGCCCCGATATGCCCAGGGCTACACGCGGGCTACAATGGCTGGTACAGA
>4521_C.PFspades_32_2.666019
GCTGGTGCCAGCCGCCGCGGTAAAACCAGCTCTTCGAGTGGTGTCCATGATTATTGAGCTTAAAGCGTTCGTAGCCGGTTCTGTAGGTCCCTGCTTAAATCTGGCCGCTCAACGGTCAGCCTGGTAGGGATACCGAATTACTTGGGGACGGGAGACGGCGACGGTATTCCGTAGGTAAGGGTGAAATCTAATGATCTACGGAGGACCACCAGTGGCGAAGGCGGTCGCCGAGAACGTGCCCGACGGTGAGGGACGAAACCCAGGGGAGCGAATCGGATTAGATACCCGAGTAGTCCTGGGCGTAAACGATGCCCGTTAAGTGTTGCATTGGCCACGAGCCACTGCGGTGCTGTAGCGAAAGCGATAAACGGGCCGCTTGGGAAGTACGGTCGCAAGACTGAAACTTAAAGGAATTGGCGGGGGAGCACCACAAGGGGTGGAGCTTGCGGTTTAATTGGACTCAACGCCGGAAAACTTACCCGCCCAGACAGCCGAATGAGAGCCAGACTGATGATCTTGCTCGACGAGCTGAGAGCTGGTGCATGGCCATCGTAAATTCGTGCCGTGAGGTATCAGCTTAAGTGCTGCAACGAATGAGATCCCTGCCACCTAGTTGCCAGCCGGGGGCTTCGGCCCTGACGGGGCACACTAGGGGGACCGCCAGCGAAAAGCTGGAGGAAGGTGGGGGCCACGGTAGGTCAGTATGCCGCGATATGGGCGGGGCCACACGCGTGCTACAATGGCGAGGACAATGCGTTACAACACCGAAAGGTGGAGTCAATCGCGAAACCTCGTCGTAGTTGGGATCGGGGGTTGGAACTCACCCGCGTGAACCTGGAATCCCTAGTATCCGCGTGTCACTATCGCGCGGAGAATACGTCCCTGCTTCTTGCACACACCGCCCGTCGCTCCATGCGAGCGGACTTGGGGTGAGGTGTCATCCATTGGGTGATGACGAATCTTGGGTTCGCAAGTAGGGAGAAGTCGTAACAAGGTATCCGTAGGGGAACCTGCGGATGGATCACCTCCT
>4521_C.PFspades_34_1.490138
GTAGTCGGTTTGGCAAGTTCTCTGTGAAATCCTGCAGCTTAACTGTAGGGCTTGCAGAGAATACTACCAGACTTGAGGTCGGGAAGGGTCAGGGGTATTCATAGGGTAGCGGTGAAATGCATTAATCCTATGAAGACCACCTGTGGCGAAGGCGCCTGACTGGAACGAGCCTGACGATGAGGGACGAAAGCTAGGGGAGCAAACGGGATTAGATACCCCGGTAGTCCTAGCCGTAAACGATGTGGGCTGAATGTTGCAGGAATCTTCGTGTTTCTGCAGTGTTGAAGGGAAACCGTTAAGCTCACCGCCTGGGGAGTATGGTCGCAAGGCTGAAACTTAAAGGAATTGGCGGGGGAACACCACAAGGGGTGGAGTCTGCGGTTTAATTGGATACAACGCCGAGCAACTTACCAGGGGCGACAGCAGAATGAAGGCCAGGTTGAAGATCTTGCCGGACGCGCTGAGAGGTAGTGCATGGCCGCCGTCAGCTCGTACCGTGAGGCGTGCGGTTAAGTCCGTTAACGAGCGAGACCCGTACCTCTATTTGCAACCTATGTCTATTAGATATGGGGCACTATAGAGGGACCGCTGGCGATGAGTCAGAGGAAGGCGCGGGCTACGGTAGGTCTGTATGCTCCGAATCTCCTGGGCTACACGCGGACTACAATGGCATGAACAACGGGTTGCAACTCCGAGAGGAGAGAGCTAATCCCTTAAATCATGTCTTAGTTCGGATTGTGGGCTGTAACTCGCCCACATGAAGCTGAAATCCCTAGTAATCGCTAGTTACTATCTAGCGGTGAATATGTCCCTGTTCCTTGCACACACCGCCCGTCAAACCAATCGAGTGGGTCAGGAATGAGGCTCTCTCATAAGGGAAAGTCAAATTCCAGGTCCGCAAGAGGGGTTAAGTCGTAACAAGGTATCCGTAGGGGAATCTGCGGATGGATCACCTCC
>4521_C.PFspades_36_1.640641
CTCCGGTTGATCCTGCCGGACCTTACTGCTATCGGGATGAGACTAAGCCATGCAAGTCGTGCGCTCTCAAGCTATGTTGAGGGCGCGGCGAACGGCTCCGTAACACGTAGTTAACCTACCCTCGGGATGGGGATAACCCCGGGAAACTGGGATTAATACCCACTAGATGATTATACCTGGAATGGCTTATCATCGAAAGAGTCTGGAAACATGCTTCCAGCTTCGCCCGAGGATGGGACTGCGTCCGATCAGGTTGTTGGTGGGGTAACGGCCCACCAAGCCTATAACCGGTACGGGCCCTGAGAGGGGGAGCCCGGAGATGGAAACTGAGACAAGGTTCCAGGCCCTACGGGGCGCAGCAGGCGCGAAACCTCCACAATGCGCGAAAGCGTGATGGGGTTAGCCCGAGTGCTGTCCGAAAAGGATGGCTTTTCCGTGGTGTAAAAATCCATGGGAATAAAGGGGGGGCAAGACTGGTGTCAGCCGCCGCGGTAATACCAGCCCCCTGAGTGGTAAGGACGATTATTTGGCTTAAAGCGTCCGTAGCCGGCTTAGTGAGTCTTTTGTTAAATCCAATGATTCAATCATTGAACTGCAAGAGATACTGCTATGCTAGAGGACGGGAGAGGTCGACGGTAGTCCAGGGGTAGGGGTGAAATCCTATAATCCTTGGAGGACCACCAGTGGCGAAGGCGGTCGACTAGAACGTGCCTGACGGTGAGGGACGAAAGCTGGGGGAGCGAACCGGATTAGATACCCGGGTAGTCCCAGCTGTAAACGATGCGGGCTAGGTGTAGGGGTAGCTACGAGCTGCTCCTGTGCCGCAGAGAAATTGTTAAGCCCGCCGCCTGGGGAGTACGATCGCAAGATTGAAACTTAAAGGAATTGGCGGGGGAGCACCACAAGGGGTGAAGCCTGCGGTTTAATTGGAGTCAACGCCGGGAACCTTACCGGGGGCGACAGCAGGATGAAGGCCAGATTGAAGGTCTTGCCAGACAAGCTGAGAGGAGGTGCATGGCCGTCGACAGTTCGTGCCGTGAGGTGTCCTGTTAAGTCAGGCAACGAACGAGACCCCCACCATTA
>4521_C.PFspades_7_7.289838
CTCCGGTTGATCCTGCCGGACCCCACTGCTATTGGGATAGGACTAAGACATGCTAGTCAAGCGCTCGCCAGCCAAAGGTGAGTGCGGCGTACAGCTCAGTAACACGTGGCTAACCTGCCCTTGGGACGGGGACACCCCCGGGAAACTGGGGTTAATCCCCGATAGGCGGAGAACTCTGGAATGAATCTCCACCCAAAAGGCACTTGCGCTATGCTCGTAGGTGTTGCCCAAGGATGGGGCCGCGACCGATCAGGTTGTTGGTGAGGTAATGGCTCACCAAGCCTTTTACCGGTGCGGGCCGTGAGAGCGGGAGCCCGGAGATGGGCACTGAGACAAGGGCCCAGGCCCTACGGGGCGCAGCAGTCGCGAAAACTTTGCAATACACGAAAGTGTGACAGGGCTATCCCGAGTGCCATCCGCTGAGGAAGGCTTTTACCCAGTGTAGAAAGCTGGGAGAATAAGGAGAGGGCAAGACTGGTGTCAGCCGCCGCGGTAATACCAGCTCTCCGAGTGGTGTGGATGTTTATTGGGCCTAAAGCATCCGTAGCTGGCTGGGCAAGTCCCCTGTTAAATCCACCGATTTAATCGTTGGAATGCGGGGGATACTGTTCGGCTAGGGGACGGGAGAGGCAGACGGTATTTTCGGGGTAGGGGTGAAATCCTATAATCCCGGGAAGACCACCAGTGGCGAAGGCTGTCTGCTAGAACGCGCCCGACGGTGAGGGATGAAAGCTGGGGGAGCGAACCGGATTAGATACCCGGGTAGTCCCAGCTGTAAACGATGCAGGCTAGGTGTTTGGGCGGCCACGTGCCGCTCTAGTGCCGCAGGGAAGCCGTTAAGCCTGCCGCCTGGGGAGTACGGCCGCAAGGCTGAAACTTAAAGGAATTGGCGGGGGAGCACCACAAGGGGTGAAGCTTGCGGTTTAATTGGAGTCAACGCCGGAAATCTCACCGGGAGCGACAGCAGTGTGAAGGCCAGATTAAAGGTCTTGCTGGACGAGCTGAGAGGAGGTGCATGGCCGTCGCCAGTTCGTGCCGTGAGGTGTCCTGTTAAGTCAGGCAACGATCGAGACCCGCGTCCTCTGTTGCTACTGGTCTTGTGCCAGGCACACTGAGGAGACCGCCGTTGATAAAGCGGAGGAAGGAGCGGGCCACGGCAGGTCAGTATGCCCCGAATCTCCCGGGCTACACGCGAGCTGCAATGGCAGGTACAATTGGTCCCGACCTCGAAAGGGGAAGGCAATCCCGAAAGCTTGCCGTAGTTGGGATCGAGGGTTGAAACCCACCCTCGTGAACATGGAATCCCTAGTAATCGCGTGTCACTAGCGCGCGGTGAATACGTCCCTGCTCCTTGCACACACCGCCCGTCGTTCCACCCGAGCGACTCTTGGATGAGGCGTGGTCATTATTGGCTGTGTCGAATCTGAGTTTTGTGAGGGGGGAAAAGTCGTAACAAGGTGGCCGTAGGGGAACCTGCGGCCGGATCACCTCCT
>4521_C.PFspades_8_5.801286
ATCCGGTTGATCCTGCCGGACCCTACTGCTATCGGGGTGGGACTAAGACATGCGAGTCGAGCGTCTCTAGCTATGTTGAGACGCGGCAGACGGCTCAGTAACACGTGGCTAACCTACCTTCAGGACGAGTACAAACCCGGGAAACTGGGGCTAATACTCGATAGGTGAGGATGTCTGGAATGACTTCTCACTCAAAGGGCTTGGATACATGCTTTCAAGTCGCCTGGGGATGGGGCCGCGTCCGATCAGGTTGTTGGTGAGGTAATGGCTCACCAAGCCTATAACCGGTACGGGCCGTGAGAGCGGTAGCCCGGAGATGGGTACTGAGACAAGGACCCAGGCCCTACGGGGCGCAGCAGTCGCGAAAACTCCGCAATGCACGAAAGTGTGACGGGGCTACCCCGAGTGCCGTCCGCTGAGGATGGCTTTTCCTTGGTGTAACTAGCCGGGGGAATAAGGAGAGGGCAAGACTGGTGTCAGCCGCCGCGGTAATACCAGCTCTCCGAGTGGTAGGGATGATTATTGGGCTTAAAGCGTCCGTAGCCGGCTTAGCAAGTCTCCTGTTAAATTCAGCGACCTAATCGTTGAGCCGCGGGAGATACTACTAGGCTAGGAGGCGGGAGAGGTCGACGGTACTTCTGGGGTAGGGGTGAAATCCTATAATCCCGGGAGGACCACCAGTGGCGAAGGCTGTCGACTAGAACGCGCTCGACGGTGAGGGACGAAAGCTGGGGGAGCGAACCGGATTAGATACCCGGGTAGTCCCAGCCGTAAACGATGCGGGCTAGGTGTTGGGGTGGCTACGAGCCACTTCAGTGCCGCAGGGAAGCCATTAAGCCCGCCGCCTGGGGAGTACGGCCGCAAGGCTGAAACTTAAAGGAATTGGCGGGGGAGCACCACAAGGCGTGAAGCTTGCGGTTCAATTGGAGTCAACGCCGGGAACCTTACCGGGGGCGACAGCAGGATGAATGCCAGATTGAAGGTCTTGCTGGACAAGCTGAGAGGAGGTGCATGGCCGTCGCCAGTTCGTGCCGTGAGGTGTCCTGTTAAGTCAGGCAACGATCGAGACCCGCGCCCCTAGTTGCTACTGAGGAAGTTTTCCAAGGGGCACTCTAGGGGGACTGCCGTCGACAAGACGGAGGAAGGAGCGGGCCACGGCAGGTCAGTATGCCCCGAATCCCCCGGGCTACACGCGAGCTGCAATGGCAGGGACAATGGGTTCCCACCTTGAAAAAGGGAGGCAATCCCTAAACCCTGCCTCAGTTGGGATCGAGGGCTGCAACTCGCCCTCGTGAACATGGAATGCCTAGTAATCGCGCGTCATCATCGCGCGGTGAATACGTCCCCGCTCCTTGCACACACCGCCCGTCGCTCCATCCGAGTGGGGTTTGGGTGAGGCGTGGTCTTCTTGGCTGCGTCGAATCTGAGTTCCGCAAGGAGGGAGAAGTCGTAACAAGGTGGCCGTAGGGGAACCTGCGGCCGGATCACCTCCT
>4521_C.PFspades_9_6.377934
ATTCCGGTTGATCCTGCCGGAGGTCACTGCTATTGGGATTCGACTAAGCCATGCGAGTCGAGAGGGTTCGGCCCTCGGCTGACGGCTCAGTAACACGTGGATAATCTGCCCTTAGGTGGAGGATACCCTCGGGAAACTGAGAATAATACTCCATAGGTCTAGGATGCTGGAATGCATCTAGACTTAAAACTCCGGTGCCTAAGGATGAGTCTGCGGACTATCAGGTTGTAGTCAGGGTAATGACCTGACTAGCCTACGACGGATACGGGTTGTGAGAGCAATAACCCGGAGATGATATCTGAGACACGATATCAGGCCCTACGGGGCGCAGCAGGCGCGAAAACTTCACACTGTGCGAAAGCACGATGAGGGAATCCCAAGTGCTTGCTCGTAAGAGTAAGCTGTTTCTTTGTTTAAAACGCATTGAGAGTAAGGGCTGGGTAAGACGGGTGCCAGCCGCCGCGGTAATACCTGCAGCTCAAGTGGTGGCCGCTATTATTGGGCCTAAAACGTCCGTAGCCGGTTTAATAAATGCCTGGGTAAATCGTGTAGCTTAACTATACGAATTCCGGGTAGACTGTTAAACTTGAGACCGGGAGAAGCTAGAGGTACTCCTGGGGTAGAGGTGAAATTCTGTAATCCTAGGGGGACCACCAGTGGCGAAGGCGTCTAGCTAGAACGGGTCTGACGGTGAGGGACGAAGCCCTGGGGCGCAAACCGGATTAGATACCCGGGTAGTCCAGGGTGTAAACGCTGCTTGCTTGATGTTAGTCGGGCTCCGAGCCCGATTAGTGTCGGAGAGAAGTTGTTAAGCAAGCTGCCTGGGAAGTACGGTCGCAAGACTGAAACTTAAAGGAATTGGCGGGGGAGCACAGCAACGGGTGGAGCGTGCGGTTTAATTGGATTCAACGCCGGAAAACTCACCGGAGGCGACGGTTACATGAAGGCCAGGCTGATGACCTTGCCTGATTTTCCGAGAGGTGGTGCATGGCCGCCGTCAGTTCGTACCGTAAGGCGTTCTGTTAAGTCAGACAACGAACGAGACCCTCATCTTTAATTGCTACTGGTAAGTCCGCTTATCAGGCACATTAAAGAAACCGCTGGCGATAAGTCAGAGGAAGGCGAGGGCAACGGTAGGTCAGTATGCCCTGAATCCTCCGGGCTACACGCGCGCTACAAAGGCTAGGACAATGGGCTTCAACACCGAGAGGTGAAGGTAATCCCGAAACCTAGTCATAGTTCGGATTGAGGGTTGAAACTCACCCTCATGAAGCTGGAATCCGTAGTAATCGCAGATCAACATCCTGCGGTGAATATGCCCCTGCTCCTTGCACACACCGCCCGTCAAACCATGCGAGTTGGGTCTGAGTGAGGATGTAATTCTTGTTACATTCAAACTTAGGCTTAGTAAGCGGGGTTAAGTCGTAACAAGGTATCCGTAGGGGAACCTGCGGATGGATCACCTCCT
>4521_D.PFspades_21_2.756885
TTATTGGGCCTAAAGCATCCGTAGCCGGCTCTGTAAGTTTTCGGTTAAATCTGTACGCTCAACGTACAGGCTGCCGGGAATACTGCAGAGCTAGGGAGTGGGAGAGGTAGACGGTACTCGGTAGGAAGGGGTAAAATCCTTTGATCTATTGATGACCACCTGTGGCGAAGGCGGTCTACCAGAACACGTCCGACGGTGAGGGATGAAAGCTGGGGGAGCAAACCGGATTAGATACCCGGGTAGTCCCAGCTGTAAACTATGCAAACTCAGTGATGCATTGGCTTGTGGCCAATGCAGTGCTGCAGGGAAGCCGTTAAGTTTGCCGCCTGGGAAGTACGTACGCAAGTATGAAACTTAAAGGAATTGGCGGGGGAGCACCACAAGGGGTGAAGCCTGCGGTTCAATTGGAGTCAACGCCAGAAATCTTACCCGGAGAGACAGCAGAATGAAGGTCAAGCTGAAGACTTTACCAGACAAGCTGAGAGGTGGTGCATGGCCGTCGCCAGCTCGTGCCGTGAGATGTCCTGTTAAGTCAGGTAACGAGCGAGATCCCTGCCTCTAGTTGCCACCATTACTCTCAGGAGTAGTGGGGCGAATTAGCGGGACCGCCGCAGTTAATGCGGAGGAAGGAAGGGGCCACGGCAGGTCAGTATGCCCCGAAACTCTGGGGCCACACGCGGGCTGCAATGGTAATGACAATGGGTTCCAAATCCGAAAGGAGGAGGTAATCCCCAAACATTACCACAGTTATGACTGAGGGCTGCAACTCGCCCTCACGAATATGGAATCCCTAGTAACTGCGTGTCATTATCGCGCGGTGAATACGTCCCTGCTCCTTGCACACACCGCCCGTCGTTTCATTGAAGTGAGCTTTTAGCGAGGTGACGTCTGATTGGCGTTATCGAACTTGAGGTTCGTGACAAGGGAAAAGTCGTAACAAGGTGACCGTAGGGGAACCTGCGGTCGGATCACCTCCTT
>4521_D.PFspades_24_2.185484
CAGCTCTCCGAGTGGTAGGGATGATTATTGGGCTTAAAGCGTCCGTAGCCGGCTTAGCAAGTTTCCTGTTAAACTCAGCGACTCAATCGTTGACCCGCGGGAAATACTACTAGGCTAGGAGGCGGGAGAGGTCGACGGTACTTCTGGGGTAGGGGTGAAATCCTATAATCCCGGGAGGACCACCAGTGGCGAAGGCTGTCGACTAGAACGCGCTCGACGGTGAGGGACGAAAGCTGGGGGAGCGAACCGGATTAGATACCCGGGTAGTCCTGGCCGTAAACGATGCGGGCTAGGTGTTGGGATGGCTACGTGCCATTTCAGTGCCGCAGGGAAGCCATTAAGCCCGCCGCCTGGGGAGTACGGCCGCAAGGCTGAAACTTAAAGGAATTGGCGGGGGAGCACCACAAGGCGTGAAGCTTGCGGTTCAATTGGAGTCAACGCCGGGAACCTTACCGGGGGCGACAGCAGAATGAAGGCCAGATTGAAGGTCTTGCTAGACAAGCTGAGAGGAGGTGCATGGCCGTCGCCAGTTCGTGCCGTGAGGTGTCCTGTTAAGTCAGGCAACGATCGAGACCCACGCCTTTAGTTGCTACTGAGGAAGTTTTCCGAGGGGCACTCTAAAGGGACTGCCGTCGACAAGACGGAGGAAGGAGCGGGCCACGGCAGGTCAGTATGCCCCGAATCCCCCGGGCTACACGCGAGCTGCAATGGCAGGGACAATGGGTTCCGACCCTGAAAAGGGAAGGCAATCTCTAAACCCTGCCTCAGTTTGGATCGAAGGCTGGAACCCGCCTTCGTGAAAATGGAATGCCTAGTAATCGCGCGTCATCATCGCGCGGTGAATACGTCCCCGCTCCTTGCACACACCGCCCGTCGCTCCATCCGAGTGGGGTTTGGGTGAGGCGTGGTCTTATTGGCTGCGTCGAATCTGAGTTCCGCAAGGAGGGAGAAGTCGTAACAAGGTGGCCGTAGGGGAACCTGCGGCCGGATCACCTCCT
>4521_E.PFspades_10_4.228356
ATTCCGGTTGATCCTGCCGGACCCGACTGCTATTTGGGTGAGAATAAGCCATGCGAGTCGAATGGGATACCTAAATTTCCCATGGCAAACTGCTCAGTAACACATGATCAACTTACCCTATAGAGAAAAATAACCTCGGGAAACTGAGGATAATTTTTCATAGTTGAATAGGCTTGGAAAAGTTTTTCAATAAAAGGGATAAAAAAAATGGTTTTTATCTGCTATAGGATAGGATCGTGGACGATTATGGTTGTTGGTGAGGTAATGGCTCACCAAGCCGATAATCGATAGGGGCCGTGAGAGCGGGAGCCCCGAGATGGGTACTGAGACAACGACCCAGGCCTTACGAGGCGCAGCAGGCGCGGAACCTCCGCAATACACGAAAGTGTGACGGGGTTACCCAAAGTGTTCAATTTTGAACTGTGGTAGGTGAGTAATGTCCCCTACTAGAAAGGAGAGGGCAAGGCTGGTGCCAGCCGCCGCGGTAAAACCAGCTCTTCAAGTGGTCGGGATAATTATTGGGCTTAAAGTGTCCGTAGCCGGTTTAGTAAGTTCCTGGTAAAATCGGGTAGCTTAACTATCTGTATGCTAGGAATACTGCTATACTAGAGGGCGGGAGAGGTCTGAGGTACTACAGGGGTAGGGGTGAAATCTTATAATCCTTGTAGGACCACCAGTGGCGAAGGCGTCAGACTGGAACGCGCCTGACGGTGAGGGACGAAAGCCAGGGGAGCGAACCGGATTAGATACCCGGGTAGTCCTGGCCGTAAACGATGCATACTAGGTGATGGCACGGCCATGAGCCGTGTCAGTGCCGTAGGGAAACCGTTAAGTGTGCCGCCTGGGAAGTACGGTCGCAAGGCTAAAACTTAAAGGAATTGGCGGGGGAGCACCACAAGGGGTGAAGCCTGCGGTTCAATTGGACTCAACGCCGGGAAACTTACCAGGGGAGACAGTAGAATGACGGTCAGGTTGACGACCTTACCTAACGAGCTGAGAGGAGGTGCATGGCCGTCGCCAGTTCGTGCTGTGAGGTATCCTGTTAAGTCAGGCAACGAACGAGATCCGCGCCTTTATTTGCCAGCAAGAAGTCACGACTTCGTTGGGAACACTAAAGGGACCGCCGTCGATAAGACGGAGGAAGGAGCGGGCAAAGGCAGGTCAGTATGCCCCGAAACCCCTGGGCTACACGCGGGCTGCAATGGTATGAACAATGGGCTGTGACTCCGAAAGGAGAAACCAATCCCGAAATCATATCTCAGTGGGGATTGTCGGCTGTAACCCGCTGACATGAACGTGGAATCCCTAGTAATCGTGTGTCATCATCGCACGGTGAATACGTCTCTGCTCCTTGCACACACCGCCCGTCGCTCCATCCGAGTGTGCTAAAAATGAGGTCTGGTCAGAATGGTCATATCGAGTTTCTAGTATGCGAGGAGGGAGAAGTCGTAACAAGGTAGCCGTAGGGGAACCTGCGGCTGGATCACCTCCT
>4521_E.PFspades_25_6.308427
GACACGATATCAGGCCCTACGGGGCGCAGCAGGCGCGAAAACTTCACAATGTGCGAAAGCACGATGAGGGAATCCCAAGTGCTTGCACGTAAGTGTAAGCTGTTTCTATGTTTAAAACGCATAGAGAGTAAGAGCTGGGTAAGACGGGTGCCAGCCGCCGCGGTAATACCTGCAGCTCAAGTGGTGGCCGCTATTATTGGGCCTAAAACGTCCGTAGCCGGTTTAATAAATGCCTGGGTAAATCGTGTAGCTTAACTATACGAATTCCGGGTAGACTGTTAAACTTGAGACCGGGAGAAGCTAGAGGTACTCCTGGGGTAGAGGTGAAATTCTGTAATCCTAGGGGGACCACCAGTGGCGAAGGCGTCTAGCTAGAACGGGTCTGACGGTGAGGGACGAAGCCCTGGGGCGCAAACCGGATTAGATACCCGGGTAGTCCAGGGTGTAAACGCTGCTTGCTTGATGTTAGTTGGGCTCCGAGCCCAATTAGTGTCGGAGAGAAGTTGTTAAGCAAGCTGCCTGGGAAGTACGGTCGCAAGACTGAAACTTAAAGGAATTGGCGGGGGAGCACAGCAACGGGTGGAGCGTGCGGTTTAATTGGATTCAACGCCGGAAAACTCACCGGAGGCGACGGTTACATGAAGGCCAGGCTGATGACCTTGCCTGATTTTCCGAGAGGTGGTGCATGGCCGCCGTCAGTTCGTACCGTAAGGCGTTCTGTTAAGTCAGACAACGAACGAGACCCTCATCTTTAATTGCTACTGGTAAGTCCGCTTATCAGGCACATTAAAGAAACCGCTGGCGATAAGTCAGAGGAAGGCGAGGGCAACGGTAGGTCAGTATGCCCTGAATCCTCCGGGCTACACGCGCGCTACAAAGGCTAGGACAATGGGCTTCAACACCGAAAGGTGAAGGTAATCCCGAAACCTAGTCGTAGTTCGGATTGAGGGTTGAAACTCACCCTCATGAAGCTGGAATCCGTAGTAATCGCAGATCAACATCCTGCGGTGAATATGCCCCTGCTCCTTGCACACACCGCCCGTCAAACCATGCGAGTTGGGTCTGAGTGAGGATGTAGTTTTTGCTACGTTCAAACTTAGGCTTAGTAAGCGGGGTTAAGTCGTAACAAGGTATCCGTAGGGGAACCTGCGGATGGATCACCTCCT
>4521_E.PFspades_30_1.328657
TATTCGGAATTACTGGGCTTAAAGAGTGCGTAGGCGGCTTGGCAGGTTGGGTGTGAAATCCCTCGGCTCAACCGAGGAACTGCGCTCAAAACCGCCAGGCTTGAGGGAGACAGGGGTGAGCGGAACTGATGGTGGAGCGGTGAAATGCGTTGATATCATCAGGAACACCGGTGGCGAAGGCGGCTCACTGGGTCTCTTCTGACGCTGAGGCACGAAAGCTAGGGTAGCGAACGGGATTAGATACCCCGGTAGTCCTAGCTGTAAACGATGAGCACTAGATCGTGGGGACCTCCACATCCTCTCGGTCGTAGCGAAAGTGTTAAGTGCTCCGCCTGGGGAGTATGGTCGCAAGGCTGAAACTCAAAGGAATTGACGGGGGCTCACACAAGCGGTGGAGGATGTGGCTTAATTCGAGGCTACGCGAAGAACCTTATCCTAGTCTTGACATGCTTGGATTAACCCGGTGAAAGCCGGGCCACGCCCTTTGGGTGGAACTTGCACAGGTGCTGCATGGCTGTCGTCAGCTCGTGTCGTGAGATGTCGCGTTAAGTCGCTTAACGAGCGAAACCCTTGTCGCTAGTTGCCAGCGAGTAATGTCGGGGACTCTAGCGAGACTGCCGGTGTTAAACCGGAGGAAGGTGGGGATGACGTCAAGTCCTCATGGCCTTTATGTCCAGGGCTGCACACGTCCTACAATGGCGCGCACAGAGGGACGCGAACTCGCGAGAGCAAGCAAATCCCAAAAAACGCGCCTCAGTTCGGATTGCAGGCTGCAACTCGCCTGCATGAAGCCGGAATCGCTAGTAATCGTGGGTCAGCATACCACGGTGAATGTGTTCCTGAGCCTTGTACACACCGCCCGTCAAGCCACGAAAGTGGGGGGTCGACGAAGTCGCCGAGCTAACCCGAAAGGGAGGCAAGCGCCGAATCGAAACTCCGCGATTGGGACTAAGTCGTAACAAGGTAGCCGTAGGGGAACCTGCGGCTGGATCACCTCCTTT
>4521_E.PFspades_31_2.471324
CGAGCGTTATCCGGATTTACTGGGCGTAAAGTGCGTTGAGGCGGCCCCGTAAGTTGGACGTGAAAGCTCCCGGCTCAACTGGGAGAGGTCGTTCAATACTGCGGGGCTTGAGGACAGCAGAGGGAGGTGGAATTCCCGGTGTAGTGGTGAAATGCGTAGATATCGGGAGGAACACCAGTGGCGAAGGCGGCCCCCTGGGCTGCTCCTGACGCTGAAGGCGAAAGCTAGGGGAGCAAACGGGATTAGAAACCCCGGTAGTCCTAGCCGTAAACGATGGATACTAGGTGTAGGAGGTGAAAAATCCTTCTGTGCCGAAGCTAACGCGTTAAGTATCCCGCCTGGGGACTACGGCCGCAAGGCTAAAACTCAAAGGAATTGACGGGGACCCGCACAAGCAGCGGAGCGTGTGGTTTAATTCGATGCTACACGAAGAACCTTACCAGGGTTTGACATGCAGGTAGTAGTGAAGCGAAAGCGGAACGATCCTTCGGGAAGCCTGCACAGGTGCTGCATGGCTGTCGTCAGCTCGTGCCGTGAGGTGTTAGGTTAAGTCCTGTAACGAGCGCAACCCTTGCCGTTAGTTACATGTGTCTAACGGGACTGCCCGGCAAAACTGGGAGGAAGGTGGGGATGACGTCAAGTCAGCATGGCCTTTATGTCCTGGGCTACACACACGCTACAATGGCCGGTACAATGGGTCGCCAAGCCGTGAGGCGGAGCCAATCCTCCAAAGCCGGTCTCAGTTCGGATTGTAGGCTGCAACTCGCCTGCATGAAGCTGGAGTTGCTAGTAACCGCGCGTCAGCAATAGTGCGGTGAATACGTTCCCGGGTCTTGTACACACCGCCCGTCACGTCATGAAAGCTGGTAACACCTGAAGCCAGTGGGCTAACCGAAAGGAGGCAGCTGTCGAAGGTGGGACTGGTGATTGGGACGAAGTCGTAACAAGGTAGCCGTAGCGGAAGCTGCGGCTGGATCACCTCCTTT
>4521_E.PFspades_32_3.835616
TGGGCGTAAAGAGCGTTGAGGCGGTTCCGTAAGTTGGATGTGAAAGCCCCCGGCTCAACTGGGGGAGGCCGTTCAATACTGCGGAACTTGAGGACAGCAGAGGGAGGTGGAATTCCCGGTGGAGCGGTGAAATGCGTAGATATCGGGAGGAACACCAGTGGCGAAGGCGGCCTCCTGGGCTGTTCCTGACGCTGAAGGCGAAAGCTAGGGGAGCAAACGGGATTAGAAACCCCGGTAGTCCTAGCCGTAAACGATGGATGCTGGGTGTGGGGGGTATAGACTCCCTCCGTGCCGAAGCTAACGCGTTAAGCATCCCGCCTGGGGACTACGGCCGCAAGGCTAAAACTCAAACGAATTGACGGGTCCCCGCACAAGCAGCGGAGCGTGTGGTTTAATTCGATGCTACACGAAGAACCTTACCTGGGTTTGACATGCAGGTAGTAGTGAAGCGAAAGCGGAACGACCCTTCGGGGAGCCTGCACAGGTGCTGCATGGCTGTCGTCAGCTCGTGCCGTGAGGTGTCGGGTTAAGTCCCGTAACGAGCGCAACCCTTGCCCTTAGTTACATGTGTCTAAGGGGACTGCCCGGGACAACTGGGAGGAAGGTGGGGATGACGTCAAGTCAGCATGGCCTTTATGTCCAGGGCTACACACACGCTACAATGGCCGGTACAATGGGTCGCCAAGCCGTGAGGCGGAGCCAATCCTCCAAAGCCGGTCTAAGTTCGGATTGCGGGCTGCAACTCGCCCGCATGAAGCTGGAGTTGCTAGTAACCGCAGGTCAGCCATACTGCGGTGAATACGTTCCCGGGGATTGTACACACCGCCCGTCACGTCATGGAAGCTGGTAACACCTGAAGCCGGTGGGCCAACCGCAAGGAGGCAGCCGTCGAAGGTGGGACTGGTAACTGGGACGAAGTCGTAACAAGGTAGCTGTAGCGGAAGCTGCGGCTGGATCACCTCCTTT
>4521_E.PFspades_33_3.195699
CGGGATGAATAAGTCCGACGGTTGACGGTACCACTGGAGGAAGCCCCGGCTAACTCCGTGCCAGCAGCCGCGGTAATACGGAGGGGGCTAGCGTTGTTCGGAATTATTGGGCGTAAAGGGCGCGTAGGCGGCCTGGTAAGTCGGGCGTGAAATCCCGCGGCTCAACCGCGGAACTGCGCTCGAAACTGCCGGGCTTGAGTCCCGGAGAGGGTAGCGGAATTCCCAGTGTAGCGGTGAAATGCGTAGATATTGGGAGGAACACCAGTGGCGAAGGCGGCTACCTGGACGGGTACTGACGCTGAGGCGCGAAAGCGTGGGGAGCAAACAGGATTAGATACCCTGGTAGTCCACGCTGTAAACGATGGGCACTTGGTGTTGCGGGTATCGACCCCTGCAGTGCCGAAGCTAACGCATTAAGTGCCCCGCCTGGGGAGTACGGTCGCAAGGCTGAAACTCAAAGGAATTGACGGGGGCCCGCACAAGCGGTGGAGCATGTGGTTTAATTCGACGCAACGCGAAGAACCTTACCTGGGCTTGAACTGCTGGTAGTAAGAACCCGAAAGGGGGATGAGCCTGCTTGCAGGAAGCCAGTAGAGGTGCTGCATGGCTGTCGTCAGCTCGTGTCGTGAGATGTTGGGTTAAGTCCCGCAACGAGCGCAACCCCTGCCTTTAGTTGCCAGCGAGTTATGTCGGGCACTCTAAGGGGACTGCCCAGGATAACTGGGAGGAAGGTGGGGATGATGTCAAGTCAGCATGGCCTTTATGTCCAGGGCTACACACGTGCTACAATGGACGGTACAGAGGGTTGCAAAACCGTGAGGTCGAGCTAATCCCTAAAACCGTTCTCAGTTCGGATCGCAGGCTGCAATTCGCCTGCGTGAAGTTGGAATCGCTAGTAATCGCGGATCAGCAATGCCGCGGTGAATACGTTCTCGGGCCTTGTACACACCGCCCGTCACATCACGAAAGTTGGTCATGCCCTAAGTCGCTGTGCTAACCCTTCGGGGAGGCAGGTGCCTAAGGTGTGGTCGATGATTGGG
>4521_E.PFspades_38_2.646925
GGCGCAAGCCTGATGCAGCAACGCCGCGTGAGTGATGAAGGCTTTCGGGTCGTAAAACTCTGTCCTCAAGGAAGAATAATGACGGTACTTGAGGAGGAAGCCCCGGCTAACTACGTGCCAGCAGCCGCGGTAATACGTAGGGGGCAAGCGTTATCCGGAATCACTGGGCGTAAAGGGTGCGTAGGCGGTTAAGCAAGTCAGAAGTGAAAGCCAGTGGCTCAACCATTGTAAGCTTTTGAAACTGTTTAACTTGAGTGCAGGAGAGGAAAGTGGAATTCCTAGTGTAGCGGTGAAATGCGTAGATATTAGGAGGAACACCAGTGGCGAAGGCGACTTTCTGGACTGTAACTGACGCTGAGGCACGAAAGCGTGGGGAGCGAACAGGATTAGATACCCTGGTAGTCCACGCCGTAAACGATGAATACTAGGTGTCGGGGGTCGAACCTCGGTGCCGCAGCTAACGCATTAAGTATTCCGCCTGGGGAGTACGCACGCAAGTGTGAAACTCAAAGGAATTGACGGGGACCCGCACAAGCAGCGGAGCATGTGGTTTAATTCGAAGCAACGCGAAGAACCTTACCAGGTCTTGACATGCTAGTGACCGATCCTTAATCGGATCTTTCCTTCGGGACACTAGACACAGGTGGTGCATGGTTGTCGTCAGCTCGTGTCGTGAGATGTTGGGTTAAGTCCCGCAACGAGCGCAACCCTTACTTTTAGTTGCCATCAGGTAATGCTGGGCACTCTAAAGGGACTGCCGTGGACAACACGGAGGAAGGTGGGGATGACGTCAAATCATCATGCCCCTTATGATCTGGGCTACACACGTGCTACAATGGTCGGTACAACAGGCAGCGAAAGGGTGACCTGGAGCTAATCCTCTAAAGCCGATCTCAGTTCGGATTGTAGGCTGCAACTCGCCTACATGAAGTTGGAGTTGCTAGTAATCGTGGATCAGAATGCCGCGGTGAATGCGTTCCCGGGTCTTGTACACACCGCCCGTCA
>4521_E.PFspades_39_1.882759
CTAATACTCCATGTGCTCGGTGGTTCGTTCCATCGAGGAAAGCTCCGGCGCTTTGGGAGGGGCCTGCGGCCCATCAGGTAGTTGGTAGGGTAATGGCCTACCAAGGCGAAGACGGGTAGGGGGCGTGAGAGCGTGATCCCCCACACTGGCACTGAGATACGGGCCAGACTCCTACGGGAGGCAGCAGTGAGGAATATTGCCCAATGGACGAAAGTCTGAGGCAGCAACGCCGCGTGAGCGATGAAGGCCTTCGGGTTGTAAAGCTCTTTTCTGGGGGACGAGGAAGGACGGTACCTCAGGAATAAGTCACGGCTAACTACGTGCCAGCAGCCGCGGTAATACGTAGGTGGCGAGCGTTATCCGGATTTACTGGGCGTAAAGCGCGTGCAGGCGGTTCTGTAAGTCGGACGTGAAAGCTCCTGGCTTAACTGGGAGAGGCCGTTCGATACTGCGGGACTTGAGGTCGGGAGAGGGACGTGGAATTCCCGGTGTAGTGGTGGAATGCGTAGATATCGGGAGGAACACCAGTGGCGAAGGCGGCGTCCTGGCCCGCACCTGACGCTAAGACGCGAAAGCGTGGGGAGCGAACGGGATTAGATACCCCGGTAGTCCACGCCGTAAACGGTGGATACTAGGTGTTGGTGACTATCGTCATCAGTGCCGTAGCTAACGCGTTAAGTATCCCGCCTGGGGACTACGGCCGCAAGGCTAAAACTCAAAGGAATTGACGGGGGCCCGCACAAGCAGCGGAGCGTGTGGTTTAATTCGAGGCAACGCGAAGAACCTTACCTGGGTTTGACATGTACGTAGTAGCGAAGCGAAAGCGGAGCGAGCCTTCGGGCAGCGTACACAGGTGCTGCATGGCTGTCGTCAGCTCGTGCCGTGAGGTGTTCGGTTAAGTCCGGTAACGAGCGCAACCCTCGCTGTTAGTTACATGTGTCTAACGGGACCGCCGGTTTAATGCCGGAGGAAGGTGGGGATGACGTCAAGTCAGCAT
>4521_E.PFspades_3_3.019812
CTCCGGTTGATCCTGCCGGACCCCACTGCTATCGGGATAGGACTAAGACATGCTAGTCAAGCGCTCGCCAGCCAAAGGTGAGTGCGGCGTACAGCTCAGTAACACGTGGCTAACCTGCCCTTGGGACGGGGACACCCCCGGGAAACTGGGGTTAATCCCCGATAGGCGGAGAACTCTGGAATGAATCTCCACCCAAAAGGCACTTGCGCTATGCTCGTAGGTGTTGCCCAAGGATGGGGCCGCGACCGATCAGGTTGTTGGTGAGGTAATGGCTCACCAAGCCTTTTACCGGTGCGGGCCGTGAGAGCGGGAGCCCGGAGATGGGCACTGAGACAAGGGCCCAGGCCCTACGGGGCGCAGCAGTCGCGAAAACTTTGCAATACACGAAAGTGTGACAGGGCTATCCCGAGTGCCATCCGCTGAGGAAGGCTTTTACCCAGTTTAGAAAGCTGGGAGAATAAGGAGAGGGCAAGACTGGTGTCAGCCGCCGCGGTAATACCAGCTCTCCGAGTGGTGTGGATGTTTATTGGGCCTAAAGCATCCGTAGCTTGCTGAACAAGTCCTCTGTTAAACCCAACGAATTAATCGTTGGAGTGCGGGGGATACTGCTCGGCTTGGGGGCGAGAGAGGCAGACGGTATTTTCGGGGTAGGAGTGAAATCCTATAATCCCGGGAAGACCACCAGTGGCGAAGGCTGTCTGCTAGAACGCGCCCGACGGTGAGGGATGAAAGCTGGGGGAGCGAACCGGATTAGATACCCGGGTAGTCCCAGCTGTAAACGATGCAGGCTAGGTGTTTGGGCGGCCACGTGCCGCTCTAGTGCCGCAGGGAAGCCGTTAAGCCTGCCGCCTGGGGAGTACGGCCGCAAGGCTGAAACTTAAAGGAATTGGCGGGGGAGCACCACAAGGGGTGAAGCTTGCGGTTTAATTGGAGTCAACGCCGGAAATCTCACCGGGAGCGACAGCAGTGTGAAGGCCAGATTAAAGGTCTTGCTGGACGAGCTGAGAGGAGGTGCATGGCCGTCGCCAGTTCGTGCCGTGAGGTGTCCTGTTAAGTCAGGCAACGATCGAGACCCGCGTCCTCTGTTGCTACTGGTCTTGTGCCAGGCACACTGAGGAGACCGCCGTTGATAAAGCGGAGGAAGGAGCGGGCCACGGCAGGTCAGTATGCCCCGAATCTCCCGGGCTACACGCGAGCTGCAATGGCAGGTACAATTGGTCCCGACCTCGAAAGGGGAAGGCAATCCCGAAAGCCTGCCGTAGTTGGGATCGAGGGTTGAAACTCACCCTCGTGAACATGGAATCCCTAGTAATCGCGTGTCACTAGCGCGCGGTGAATACGTCCCTGCTCCTTGCACACACCGCCCGTCGTTCCACCCGAGCGACTCTTGGATGAGGCGTGGTCTTTCTTGGCTGTGTCGAATCTGAGTTTCGTGAGGGGGGAAAAGTCGTAACAAGGTGGCCGTAGGGGAACCTGCGGCCGGATCACCTCCT
>4521_E.PFspades_8_3.840784
ATCCGGTTGATCCTGCCGGACCCTACTGCTATCGGGGTGGGACTAAGACATGCGAGTCGAGCGTCTCTAGCTATGTTGAGACGCGGCAGACGGCTCAGTAACACGTGGCTAACCTACCCTCAGGACAGGGACAAACCCGGGAAACTGGGGCTAATACCCGATAGGCGAGGGCGCCTGGAATGGTTCTTCACCCAAAGGGCTTTGGAAGCATGCTTTTCAGAGTCGCCTGGGGATGGGGCCGCGTCCGATCAGGTTGTTGGTGGGGTAACGGCTCACCAAGCCTATAACCGGTACGGGCCGTGAGAGCGGTAGCCCGGAGATGGGCACTGAGACAAGGGCCCAGGCCCTACGGGGCGCAGCAGTCGCGAAAACTCCGCAATGCACGAAAGTGTGACGGGGCTACCCCGAGTGCCGTCCGCTGAGGATGGCTTTTCCTTGGTGTAACTAGCCGGGGGAATAAGGAGAGGGCAAGACTGGTGTCAGCCGCCGCGGTAATACCAGCTCTCCGAGTGGTAGGGATGATTATTGGGCTTAAAGCGTCCGTAGCCGGCTTAGCAAGTCTCCTGTTAAATTCAGCGACCTAATCGTTGAGCCGCGGGAGATACTACTAGGCTAGGAGGCGGGAGAGGTCGACGGTACTTCTGGGGTAGGGGTGAAATCCTATAATCCCGGGAGGACCACCAGTGGCGAAGGCTGTCGACTAGAACGCGCTCGACGGTGAGGGACGAAAGCTGGGGGAGCGAACCGGATTAGATACCCGGGTAGTCCCAGCTGTAAACGATGCGGGCTAGGTGTTGGGGTGGCTACGAGCCACTTCAGTGCCGCAGGGAAGCCATTAAGCCCGCCGCCTGGGGAGTACGGCCGCAAGGCTGAAACTTAAAGGAATTGGCGGGGGAGCACCACAAGGCGTGAAGCTTGCGGTTCAATTGGAGTCAACGCCGGGAACCTTACCGGGGGCGACAGCAGGATGAAGGCCAGATTGAAGGTCTTGCTGGACAAGCTGAGAGGAGGTGCATGGCCGTCGCCAGTTCGTGCCGTGAGGTGTCCTGTTAAGTCAGGCAACGATCGAGACCCGCGCCCCTAGTTGCTACTGAGGAAGTTTTCCAAGGGGCACTCTAGGGGGACTGCCGTCGACAAGACGGAGGAAGGAGCGGGCCACGGCAGGTCAGTATGCCCCGAATCCCCCGGGCTACACGCGAGCTGCAATGGCAGGGACAATGGGTTCCGACCCTGAAAAGGGGAGGCAATCTCTAAACCCTGCCTCAGTTGGGATCGAAGGCTGGAACCCGCCTTCGTGAACATGGAATGCCTAGTAATCGCGCGTCATCATCGCGCGGTGAATACGTCCCCGCTCCTTGCACACACCGCCCGTCGCTCCATCCGAGTGGGGTTTGGGTGAGGCGTGGTCTTCTTGGCTGCGTCGAATCTGAGTTCCGCAAGGAGGGAGAAGTCGTAACAAGGTGGCCGTAGGGGAACCTGCGGCCGGATCACCTCCT
>4521_F.PFspades_12_4.973072
ATTCCGGTTGATCCTGCCGGACCCGACTGCTATTTGGGTGAGAATAAGCCATGCGAGTCGAATGGGATACCTAAATTTCCCATGGCAAACTGCTCAGTAACACATGATCAACTTACCCTATAGAGAAAAATAACCTCGGGAAACTGAGGATAATATTTCATAGTTGAATAGGCTTGGAAAAGTTTTTCAATAAAAGGGATAAAAAAAATGGTTTTTATCTGCTATAGGATAGGATCGTGGACGATTATGGTTGTTGGTGAGGTAATGGCTCACCAAGCCGATAATCGATAGGGGCCGTGAGAGCGGGAGCCCCGAGATGGGTACTGAGACAACGACCCAGGCCTTACGAGGCGCAGCAGGCGCGAAACCTCCGCAATACACGAAAGTGTGACGGGGTTACCCAAAGTGTTCTATTTAGAACTGTGGTAGGTGAGTAATGTCCCCTACTAGAAAGGAGAGGGCAAGGCTGGTGCCAGCCGCCGCGGTAAAACCAGCTCTTCAAGTGGTCGGGATAATTATTGGGCTTAAAGTGTCCGTAGCCGGTTTAGTAAGTTCCTGGTAAAATCGGGTAGCTTAACTATCTGTATGCTAGGAATACTGCTATACTAGAGGGCGGGAGAGGTCTGAGGTACTACAGGGGTAGGGGTGAAATCTTATAATCCTTGTAGGACCACCAGTGGCGAAGGCGTCAGACTGGAACGCGCCTGACGGTGAGGGACGAAAGCCAGGGGAGCGAACCGGATTAGATACCCGGGTAGTCCTGGCCGTAAACGATGCATACTAGGTGATGGCACGGCCATGAGCCGTGTCAGTGCCGTAGGGAAACCGTTAAGTGTGCCGCCTGGGAAGTACGGTCGCAAGGCTAAAACTTAAAGGAATTGGCGGGGGAGCACCACAAGGGGTGAAGCCTGCGGTTCAATTGGACTCAACGCCGGGAAACTTACCAGGGGAGACAGCAGAATGATGGTCAGGTTGACGACCTTACCTAACGAGCTGAGAGGAGGTGCATGGCCGTCGCCAGTTCGTGCTGTGAGGTATCCTGTTAAGTCAGGCAACGAACGAGATCCGCGCCTTTATTTGCCAGCAAGAAGTCACGACTTCGTTGGGAACACTAAAGGGACCGCCGTCGATAAGACGGAGGAAGGAGCGGGCAAAGGCAGGTCAGTATGCCCCGAAACCCCTGGGCTACACGCGGGCTGCAATGATATGAACAATGGGCTGTGACTCCGAAAGGAGAAACCAATCCCGAAATCATATCTCAGTGGGGATTGTCGGCTGTAACCCGCTGACATGAACGTGGAATCCCTAGTAATCGTGTGTCATCATCGCACGGTGAATACGTCTCTGCTCCTTGCACACACCGCCCGTCGCTCCATCCGAGTGTGCTAAAAATGAGGTCTGGTCAATCTGGTCATATCGAGTTTCTAGTATGCGAGGAGGGAGAAGTCGTAACAAGGTAGCCGTAGGGGAACCTGCGGCTGGATCACCTCCT
>4521_F.PFspades_19_6.200625
GAAACCATGCTTTTCAACGTTGCCTAAGGATGGGGCCGCGCCCGATCAGGCTGTTGGTGGGGTAATGGCTCACCAAGCCTTTTACCGGTGCGGGCCGTGAGAGCGGGAGCCCGGAGATGGGCACTGAGACAAGGGCCCAGGCCCTACGGGGCGCAGCAGTCGCGAAAACTTTGCAATACACGAAAGTGTGACAGGGCTATCCCGAGTGCCATCCGCTGAGGAAGGCTTTTACCCAGTGTAGAAAGCTGGGAGAATAAGGAGAGGGCAAGACTGGTGTCAGCCGCCGCGGTAATACCAGCTCTCCGAGTGGTGTGGATGTTTATTGGGCCTAAAGCATCCGTAGCTGGCTGGGCAAGTCCCCTGTTAAATCCACCGATTTAATCGTTGGAGTGCGGGGGATACTGTTCGGCTAGGGGACGGGAGAGGCAGACGGTATTTTCGGGGTAGGGGTGAAATCCTATAATCCCGGGAAGACCACCAGTGGCGAAGGCTGTCTGCTAGAACGCGCCCGACGGTGAGGGATGAAAGCTGGGGGAGCGAACCGGATTAGATACCCGGGTAGTCCCAGCTGTAAACGATGCAGGCTAGGTGTTTGGGCGGCCACGTGCCGCTCTAGTGCCGCAGGGAAGCCGTTAAGCCTGCCGCCTGGGGAGTACGGCCGCAAGGCTGAAACTTAAAGGAATTGGCGGGGGAGCACCACAAGGGGTGAAGCTTGCGGTTTAATTGGAGTCAACGCCGGAAATCTCACCGGGAGCGACAGCAGTGTGAAGGCCAGATTAAAGGTCTTGCTAGACGAGCTGAGAGGAGGTGCATGGCCGTCGCCAGTTCGTGCCGTGAGGTGTCCTGTTAAGTCAGGCAACGATCGAGACCCGCGTCCTCTGTTGCTACTGGTCTTGTGCCAGGCACACTGAGGAGACCGCCGCTGATAAAGCGGAGGAAGGAGCGGGCCACGGCAGGTCAGTATGCCCCGAATCTCCCGGGCCACACGCGAGCTGCAATGGCAGGTACAATGGGTTCCGACCTCGAAAGGGGAAGGCAATCCCGAAAGCCTGCCGTAGTTGGGATCGAGGGTTGAAACCCACCCTCGTGAACATGGAATCCCTAGTAATCGCGTGTCACTAGCGCGCGGTGAATACGTCCCTGCTCCTTGCACACACCGCCCGTCGTTCCACCCGAGCGACTCTTGGATGAGGCGTGGTCTTTCTTGGCTGTGTCGAATCTGAGTTTCGTGAGGGGGGAAAAGTCGTAACAAGGTGGCCGTAGGGGAACCTGCGGCCGGATCACCTCCT
>4521_F.PFspades_20_4.518182
CGCGAAACCTCCACAATTCACGAAAGTGAGATGGGGTTACCTCGAGTGCCGCCTGAAGAAGGCGGCTTTTCCATGGTGTAATGAGCCGTGGGAATAAGGGGGGGGCAAGACTGGTGTCAGCCGCCGCGGTAACACCAGCTCCCCGAGTGGTGGGGATGATTATTTGGCCTAAAGCGTCCGTAGCCGGCTAAGTAAATTTCTCGTTAAATCCAACGTCCTAAGCGTTGGGCTGCGAGAAAGACTGCTCAGCTAGAGGGTGGGAGAGGTCAGCGGTATTCCTGGGGTAGGGGCGAAATCCATTGATCCCAGGAGGACCACCAGTGGCGAAGGCTGCTGACTAGAACACGCCTGACGGTGAGGGACGAAAGCTGGGGTAGCGAATCGGATTAGATACCCGAGTAGTCCCAGCCGTAAACGATGCAGGCTAGGTGTTGGGTCGGCCATGGGCCGCCTCAGTGCCACAGGGAAGCCATTAAGCCTGCCGCCTGGGGAGTACGGCCGCAAGGCTGAAACTTAAAGGAATTGGCGGGGGAGCACCACCAGGCGTGAAGCCTGCGGTTTAATTGGAGTCAACGCCGGGAACCTTACCGGGAGCGACAGCAGAGTGAAGGCCAGGTTGAAGGTCTTGCCAGACGAGCTGAGAGGAGGTGCATGGCCGTCGCCAGTTCGTGCCGTGAGGTGTCCTCTTAAGTGAGGTAACGAACGAGACCCGCGCCCCATGTTGCCAGCAAATCCTAAAGGGATGTTGGGCACTCTTGGGGGACCGCAGCCGACAAGGCTGAGGAAGGTGCGGGCAACGGCAGGTCAGTATGCCCCGAATCTCCCGGGCCACACGCGGGCTGCAATGGTAGTGACAGAGGGCTGCGACCCCGAGAGGGGGAGCCAATCCCTAAACACTACCTCAGTTGGGATCGAGGGCTGCAACCCGCCCTCGTGAACATGGAATGCCTAGTAACCGCCGGTCATCATCCGGCGGTGAATACGTCCCTGCTCCTTGCACACACTGCCCGTCGAACCACCCGAATGAGGTTTGGGTGAGGCATGGTCGAAAGTTGGCCGTGTCGAACCTGGGCCTCGTAAGGAGGGTTAAGTCGTAACAAGGTGGCCGTAGGGGAACCTGCGGCCGGATCACCTCCT
>4521_F.PFspades_22_9.401582
CAATGCGCGAAAGCGCGATGAGGGAATCCCAAGTGCTTGCACGTTAGTGTAAGCTGTTTCTATGTTTAAAATGCATAGAGAGTAAGGGCTGGGTAAGACGGGTGCCAGCCGCCGCGGTAATACCTGCAGCTCGAGTGGTGGCCGCTATTATTGGGCCTAAAACGTCCGTAGCCGGTTTAATAAATGCCTGGGTAAATCGTGTAGCTCAACTATACGAATTCCGGGTAGACTGTTAAACTTGAGACCGGGAGAAGCTAGAGGTACTCCTGGGGTAGAGGTGAAATTCTGTAATCCTAGGGGGACCACCAGTGGCGAAGGCGTCTAGCTAGAACGGGTCTGACGGTGAGGGACGAAGCCCTGGGGCGCAAACCGGATTAGATACCCGGGTAGTCCAGGGTGTAAACGCTGCTTGCTTGATGTTAGTTGGGCTCCGAGCCCAATTAGTGTCGGAGAGAAGTTGTTAAGCAAGCTGCCTGGGAAGTACGGTCGCAAGACTGAAACTTAAAGGAATTGGCGGGGGAGCACAGCAACGGGTGGAGCGTGCGGTTTAATTGGATTCAACGCCGGAAAACTCACCGGAGGCGACGGTTACATGAAGGCCAGGCTGATGACCTTGCCTGATTTTCCGAGAGGTGGTGCATGGCCGCCGTCAGTTCGTACCGTAAGGCGTTCTGTTAAGTCAGACAACGAACGAGACCCTCATCTTTAATTGCTACTGGTAAGTCCGCTTATCAGGCACATTAAAGAAACCGCTGGCGATAAGTCAGAGGAAGGCGAGGGCAACGGTAGGTCAGTATGCCCTGAATCCTCCGGGCTACACGCGCGCTACAAAGGCTAGGACAATGGGCTTCAACACCGAAAGGTGAAGGTAATCTCGAAACCTAGTCGTAGTTCGGATTGAGGGTTGAAACTCACCCTCATGAAGCTGGAATCCGTAGTAATCGCAGATCAACATCCTGCGGTGAATATGCCCCTGCTCCTTGCACACACCGCCCGTCAAACCATGCGAGTTGGGTCTGAGTGAGGATGTAGTTCTTGCTACGTTCAAACTTAGGCTTAGTAAGCGGGGTTAAGTCGTAACAAGGTATCCGTAGGGGAACCTGCGGATGGATCACCTCCT
>4521_F.PFspades_24_3.473231
TCGCGAACGGCTCAGTAGTGTCGTTAACCCACCCTGTAGAGGTGGACAACGCCGGGAAACTGGCGGTAATCCACCGTAGGAGCATTGTTCTGGAAATGATTTTGCTCTCAAATGGATGCCCGAGGTATGTTGGGTATTCCGCTGCAGGACGGGACGGCACCGGATCATACTTGTAAGTGGGGTAATTGCCCACTTAGGTTATGACCCGAACGGGCGATGTAAGTCGTGGCCCGGAGAAGGGCACTGAGACAAGGGCCCTAGCCCCACGGGGCGCAGCAGTTACGAAACCTCACCAATGTGCGAAAGCACGAGTGGGCCAAGCCGAGTGATGGGGGATAACTTCATCTGTGGCGGATCCGTAAGGAGGACCGCTAGAAAGGAGAGGGCAAGGCTGGTGCCAGCCGCCGCGGTAAAACCAGCTCTTCGAGTGGTGTCCATGATTATTGAGCTTAAAGCGTTCGTAGCCTGTTTGGTAGGTTCCTGCTTAAATCCGGCCGCTCAACGGTCGGCCTGGTAGGAATACCGCCTTACTTGGGGACGGGAGACGGCGACGGTATTCCATAGGTAAGGGTGAAATCTAATGATCTATGGAGGACCACCAGTGGCGAAGGCGGTCGTCGAGAACGTGCCCGACGGTGAGGGACGAAACCCAGGGGAGCAAATCGGATTAGATACCCGAGTAGTCCTGGGCGTAAACGATGCCCGTTAAGTGTTGCATTGGCCACGAGCCACTGCGGTGCTGTAGCGAAAGCGATAAACGGGCCGCTTGGGAAGTACGGTCGCAAGACTGAAACTTAAAGGAATTGGCGGGGGAGCACCACAAGGGGTGGAGCTTGCGGTTTAATTGGACTCAACGCCGGAAAACTTACCCGCCCAGACAGCCGAATGAGAGCCAGACTGATGATCTTGCTCGACGAGCTGAGAGCTGGTGCATGGCCATCGTAAATTCGTGCCGTGAGGTATCAGCTTAAGTGCTGCAACGAATGAGATCCCTGCCACCTAGTTGCCAGCCGGGGGCTTCGGCCCTGACGGGGCACACTAGGGGGACCGCCAGCGAAAAGCTGGAGGAAGGTGGGGGCCACGGTAGGTCCGTATGCCGCGATATGGGCGGGGCCACACGCGTGCTACAATGGCAAGGACAATGCGTTACGACACCGAAAGGTGAAGTCA
>4521_F.PFspades_4_8.134989
ATCCGGTTGATCCTGCCGGACCCTACTGCTATCGGGGTGGGACTAAGACATGCGAGTCGAGCGTCTCTAGTTATGGTGAGACGCGGCAGACGGCTCAGTAACACGTGGCTAACCTACCCTCAGGACAGGGACAAACCCGGGAAACTGGGGCTAATACCCGATAGGCGAGGGCGCCTGGAATGGTTCTTCACCCAAAGGGCTTTGGAAGCATGCTTTTCAGAGTCGCCTGGGGATGGGGCCGCGTCCGATCAGGTTGTTGGTGAGGTAACGGCTCACCAAGCCTATAACCGGTACGGGCCGTGAGAGCGGTAGCCCGGAGATGGGCACTGAGACAAGGGCCCAGGCCCTACGGGGCGCAGCAGTCGCGAAAACTCCGCAATGCACGAAAGTGTGACGGGGCTACCCCGAGTGCCGTCCGCTGAGGATGGCTTTTCCTTGGTGTAACTAGCCGGGGGAATAAGGAGAGGGCAAGACTGGTGTCAGCCGCCGCGGTAATACCAGCTCTCCGAGTGGTAGGGATGATTATTGGGCTTAAAGCGTCCGTAGCCGGCTTAGCAAGTCTCCTGTTAAATTCAGCGACCTAATCGTTGAGCCGCGGGAGATACTACTAGGCTAGGAGGCGGGAGAGGTCGACGGTACTTCCGGGGTAGGGGTGAAATCCTATAATCCCGGGAGGACCACCAGTGGCGAAGGCTGTCGACTAGAACGCGCTCGACGGTGAGGGACGAAAGCTGGGGGAGCGAACCGGATTAGATACCCGGGTAGTCCCAGCCGTAAACGATGCGGGCTAGGTGTTGGGGTGGCTACGTGCCACTTCAGTGCCGCAGGGAAGCCATTAAGCCCGCCGCCTGGGGAGTACGGCCGCAAGGCTGAAACTTAAAGGAATTGGCGGGGGAGCACCACAAGGCGTGAAGCTTGCGGTTCAATTGGAGTCAACGCCGGGAACCTTACCGGGGGCGACAGCAGGATGAATGCCAGATTGAAGGTCTTGCTGGACAAGCTGAGAGGAGGTGCATGGCCGTCGCCAGTTCGTGCCGTGAGGTGTCCTGTTAAGTCAGGCAACGATCGAGACCCGCGCCCCTAGTTGCTACTGAGGAAGTTTTCCAAGGGGCACTCTAGAGGGACTGCCGTCGACAAGACGGAGGAAGGAGCGGGCCACGGCAGGTCAGTATGCCCCGAATCCCCCGGGCTACACGCGAGCTGCAATGGCAGGGACAATGGGTTCCGACCCTGAAAAGGGAAGGCAATCTCTAAACCCTGCCTCAGTTTGGATCGAAGGCTGGAACCCGCCTTCGTGAAAATGGAATGCCTAGTAATCGCGCGTCATCATCGCGCGGTGAATACGTCCCCGCTCCTTGCACACACCGCCCGTCGCTCCATCCGAGTGGGGTTTGGGTGAGGCGTGGTCTTCTTGGCTGCGTCGAATCTGAGTTCCGCAAGGAGGGAGAAGTCGTAACAAGGTGGCCGTAGGGGAACCTGCGGCCGGATCACCTCCT
>4521_G.PFspades_15_1.896527
ACTATGGACGGGAATAACCTCGGGAAACTGAGTATAATGCCCGATAGAACATTATGCCTGGAATGGTTTATGTTCCAAATGATTTATCGCCGTAGGATGGGACTGCGGCCTATCAGTTTGTTGGTGAGGTAATGGCCCACCAAGACTATTACAGGTACGGGCTCTGAGAGGAGTAGCCCGGAGATGGGTACTGAGACACGGACCCAGGCCCTATGGGGCGCAGCAGGCGAGAAAACTTTGCAATGTGCGAAAGCACGACAAGGTTAATCCGAGTGGTTTCTGCTAAAGGAACCTTTTGTCGGTCCTAGAAACACCGATGAATAAGGGGTGGGCAAGTTCTGGTGTCAGCCGCCGCGGTAAAACCAGCACCTCAAGTGGTCAGGATGATTATTGGGCCTAAAGCATCCGTAGCCGGCTTTGTTAGTTTTCGGTTAAATCTGTACGCTTAACGTACAGGCTGCCGGGAATACTGCAGAGCTAGGGAGTGGGAGAGGTAGACGGTACTCGGTAGGAAGGGGTAAAATCCTTTGATCTATTGATGACCACCTGTGGCGAAGGCGGTCTACCAGAACACGTCCGACGGTGAGGGATGAAAGCTGGGGGAGCAAACCGGATTAGATACCCGGGTAGTCCCAGCTGTAAACTATGCAAACTCAGTGATGCATTGGCTTGTGGCCAATGCAGTGCTGCAGGGAAGCCGTTAAGTTTGCCGCCTGGGAAGTACGTACGCAAGTATGAAACTTAAAGGAATTGGCGGGGGAGCACCACAAGGGGTGAAGCCTGCGGTTCAATTGGAGTCAACGCCAGAAATCTTACCCGGAGAGACAGCAGAATGAAGGTCAAGCTGAAGACTTTACCAGACAAGCTGAGAGGTGGTGCATGGCCGTCGCCAGCTCGTGCCGTGAGATGTCCTGTTAAGTCAGGTAACGAGCGAGATCCCTGCCTCTAGTTGCCACCATTACTCTCAGGAGTAGTGGGGCGAATTAGCGGGACCGCCGCAGTTAATGCGGAGGAAGGAAGGGGCCACGGCAGGTCAGTATGCCCCGAAACTCTGGGGCCACACGCGGGCTGCAATGGTAATGACAATGGGTTCCGAATCCGAAAGGAAGAGGTAATCCTCAAACATTACCACAGTTATGACTGAGGGCTGCAACTCGCCCTCACGAATATGGAATCCCTAGTAACTGCGTGTCATTATCGCGCGGTGAATACGTCCCTGCTCCTTGCACACACCGCCCGTCGTTTCATCGAAGTTTGCTTTTAGTGAGGTGATGTTTTATTGGCATTATCGAACTTGAGGTAAGTGACGAGGGAAAAGTCG
>4521_G.PFspades_27_1.674822
GCGAAAACTTCACAATGTGCGAAAGCACGATGAGGAAATCCCAAGTGCTGGCTCGTAAGAGTCAGCTGTTTCACTGTCTAAAAAACAGAGAGAGTAAGAGCTGGGTAAGACTGGTGCCAGCCGCCGCGGTAATACCTGCAGCTCAAGTGGTGGTCGCTATTATTGGGCCTAAAACGTCCGTAGCCGGTTTAGTAAATGCCTGGGTAAATCGTGTAGCTTAACTATACGAATTCCGGGTAGACTGCTAGACTTGAGACCGGGAGAGGCTAGAGGTACTCCTGGGGTAGAGGTGAAATTCTGTAATCCTAGGGGGACCACCAGTGGCGAAGGCGTCTAGCTAGAACGGGTCTGACGGTGAGGAACGAAGCCCTGGGGCGCGAACCGGATTAGATACCCGGGTAGTCCAGGGTGTAAACGCTGCTTGCTTGATGTTAGTTGGGCTCCGAGCCCAATTAGTGTCGGAGAGAAGTTGTTAAGCAAGCTGCCTGGGAAGTACGGTCGCAAGACTGAAACTTAAAGGAATTGGCGGGGGAGCACAGCAACGGGTGGAGCGTGCGGTTTAATTGGATTCAACGCCGGAAAACTCACCGGAGGCGACGGTTACATGAAGGCCAGGCTGATGACCTTGCTAGATTTTCCGAGAGGTGGTGCATGGCCGCCGTCAGTTCGTACCGTAAGGCGTTCTGTTAAGTCAGACAACGAACGAGACCCTCATCTTTAATTGCAACTGGTAAGTCCGCTTATCAGGCACATTAAAGAAACCGCTGGCGATAAGTCAGAGGAAGGCGAGGGCAACGGTAGGTCAGTATGCCCTGAATCCTCCGGGCTACACGCGCGCTACAAAGGCCAGGACAATGGGCTTCGACACCGAAAGGTGAAGGTAATCTCGAAACCTGGTCATAGTTCGGATCGAGGATTGAAACTCATCCTCGTGAAGCTGGAATCCGTAGTAATCGCAGATCAACATCCTGCGGTGAATATGCCCCTGCTCCTTGCACACACCGCCCGTCAAACCATGCGAGTTGGGTTTGAGTGAGGATGTAGTTTTTGCTGCATTCAAACTTAGGCTTAGTAAGCGGGGTTAAGTCGTAACAAGGTATCCGTAGG
>4521_H.PFspades_14_3.696685
ATTCCGGTTGATCCTGCCGGAGGTCACTGCTATTGGGATTCGACTAAGCCATGCGAGTCGAGAGGGTTCGGCCCTCGGCAGACGGCTCAGTAACACGTGGATAATCTGCCCTTAGGTGGAGGATAATCTCGGGAAACTGAGAATAATACTCCATAGGTCTAGGATGCTGGAATGCACTTAGGCTGAAAACTCCGGTGCCTAAGGATGAGTCTGCGGACTATCAGGTTGTAGTCAGGGTAAAGACCTGACTAGCCTACGACGGATATGGGTTGTGAGAGCAATAACCCAGAGATGATATCTGAGACACGATATCAGGCCCTACGGGGCGCAGCAGGCGCGAAAACTTCACACTGTGCGAAAGCACGATGAGGGAATCCCAAGTGCTTGCTCGTAAGAGTAAGCTGTTTTTATGTTTAAAAAGCATAGAGAGTAAGGGCTGGGTAAGACGGGTGCCAGCCGCCGCGGTAATACCTGCAGCTCAAGTGGTGACCGCTATTATTGGGCCTAAAACGTTCGTAGCCGGTTTAGTAAATGCCTGGGTAAATCGTGTAGCTTAACTATACGAATTCCGGGTAGACTGCTAAACTTGAGACCGGGAGAGGCTAGAGGTACTCCTGGGGTAGAGGTGAAATTCTGTAATCCTAGGGGGACCACCAGTGGCGAAGGCGTCTAGCTAGAACGGGTCTGACGGTGAGGGACGAAGCCCTGGGGCGCAAACCGGATTAGATACCCGGGTAGTCCAGGGTGTAAACGCTGCTTGCTTGATGTTAGTTGGGCTCCGAGCCCAATTAGTGTCGGAGAGAAGTTGTTAAGCAAGCTGCCTGGGAAGTACGATCGCAAGATTGAAACTTAAAGGAATTGGCGGGGGAGCACAGCAACGGGTGGAGCGTGCGGTTTAATTGGATTCAACGCCGGAAAACTCACCGGAGGCGACGGTTACATGAAGGCCAGGCTGATGACCTTGCTTGATTTTCCGAGAGGTGGTGCATGGCCGCCGTCAGTTCGTACCGTAAGGCGTTCTGTTAAGTCAGACAACGAACGAGACCCTCATCTTTAATTGCTACTGGTAAGTCCGCTTATCAGGCACATTAAAGAAACCGCTGGCGATAAGTCAGAGGAAGGCGAGGGCAACGGTAGGTCAGTATGCCCTGAATCCTCCGGGCTACACGCGCGCTACAAAGGCTAGGACAATGAGCTTCAACACCGAGAGGTGAAGGTAATCTCGAAACCTAGTCATAGTTCGGATTGAGGGTTGAAACTCACCCTCATGAAGCTGGAATCCGTAGTAATCGCGGATCAACATCCTGCGGTGAATATGCCCCTGCTCCTTGCACACACCGCCCGTCAAACCATGCGAGTTGGGTTTGAGTGAGGATGTAGTTTTTGCTACGTTCAAACTTAGGCTTAGTAAGCGGGGTTAAGTCGTAACAAGGTATCCGTAGGGGAACCTGCGGATGGATCACCTCCT
>4521_H.PFspades_16_2.493631
ATTCCGATTGATCCCGTCGGACCCCACTGCTATCGAGGTGGGACTAAGCCATGCTAGTCGAACGAACAGAACTATGTCTGTAAGTGGCACACTGCTCAGTAACACGTAGCTAACCTACCCTTAGGACGTTAATAACCCCGAGAAATTGGGACTAATGAACGATAGATGTATTGTCCTGGAATGGTATTACGTCCAAAGGTATCTCATACATGTTTGGTATACGCCTAAGGATGGGGCTGCGGCCGATCAGGCTGTTGGTGAGGTAATGGCTCACCAAACCTTTGACCGGTACGGGCCATGAGAGTGGTAGCCCGGAGATGGACACTGAGACAAGGGTCCAGGCCCTACGGGGCGCAGCAGGCGCGAAACCTCCTCAATGCACTAACGTGCGAAGGGGTTACCTCGAGTGCTATCTGAAGAAGGTGGCTTTTCCTTGGTCTAAAAAGCCTTGGGAATAAGAGGGGGGCAAGACTGGTGTCAGCCGCCGCGGTAACACCAGCCCCTCGAGTGGTGGGGATGATTATTTGGCCTAAAGCGTCCGTAGCCGGCCGGGTAAGTTTCCCGTTAAATCCAGCGTCTCAAGCGTTGGACTGCGGGAAATACTGCCTGGCTAGAGAGTGGGAGAGGTCAGCGGTATTCTGGGGGTAGGGGCGAAATCCTTTGATCCCCGGAGGACCACCAGTGGCGAAGGCTGCTGACTAGAACACGTCTGACGGTCAGGGACGAAAGCTGGGGTAGCGAACCGGATTAGATACCCGGGTAGTCCCAGCCGTAAACGATGCATGCTAGGTGTTGGGTTGGCCACGAGCCACCCCAGTGCCGCAGGGAAGCCGTTAAGCATGCCGCCTGGGAAGTACGATCGCAAGGTTGAAACTTAAAGGAATTGGCGGGGGAGCACCACCAGGCGTGAAGCCTGCGGTTTAATTGGAGTCAACGCCGGGAACCTTACCGGGAGCGACAGCAGAGTGAAGGCCAGATTGAAGATCTTGCCAGACGAGCTGAGAGGAGGTGCATGGCCGTCGCCAGTTCGTGCCGTGAGGTGTTCTCTTAAGTGAGATAACGAACGAGACCCGTGCCGCATGTTGCCACCAGAATCTAAAGGATTGCTGAGCACTCTTGTGGGACCGCAGCCGATAAGGCTGAGGAAGGTACGGGCAACGGCAGGTCAGTATGCCCCGAATCTCCCGGGCCACACGCGGGCTGCAATGGTACAGACAGAGGGCTGCCACCCCGAGAGGGGGAGCCAATCCCTAAACTGTACCTCAGTTGGGATCGAGGGTTGCAACCCACCCTCGTGAACATGGAATGCCTAGTAACCGCCAGTCATCATCTGGCGGTGAATACGTCCCTGCTCCTTGCACACACTGCCCGTCGAACCACCCGAATGAGGTTTGGGTGAGGAATGGTCGAATGTTGGCCGTTTCGAACCTGGGCCTCGTAAGGAGGGTTAAGTCGTAACAAGGTGGCCGTAGGGGAACCTGCGGCCGGATCACCTCCT
>4521_H.PFspades_21_2.255117
GATGCCTGGAATGGTTTCTCGCTCAAAGGATCTTGGAAACATGCTTCCAAGTCGCCTGAGGATGGGGCCGCGTCCGATCAGGTTGTTGGTGAGGTAACGGCTCACCAAGCCTATAACCGGTACGGGCCATGAGAGTGGTAGCCCGGAGATGGGTACTGAGACAAGGACCCAGGCCCTACGGGGCGCAGCAGTCGCGAAAACTCCGCAATGCACGCAAGTGTGACGGGGCTACCCCGAGTGCCGTCCGCTGAGGATGGCTTTTCCTTGGTGTAACTAGCCAGGGGAATAAGGAGAGGGCAAGACTGGTGTCAGCCGCCGCGGTAATACCAGCTCTCCGAGTGGTAGGGATGATTATTGGGCTTAAAGCGTCCGTAGCCGGCTTAGCAAGTCTCCTGTTAAATTCAGCGACCTAATCGTTGAGCCGCGGGAGATACTACTAGGCTAGGAGGCGGGAGAGGTCGACGGTATTTCCGGGGTAGGGGTGAAATCCTATAATCCCGGGAGGACCACCAGTGGCGAAGGCTGTCGACTAGAACGCGCTCGACGGTGAGGGACGAAAGCTGGGGGAGCGAACCGGATTAGATACCCGGGTAGTCCCAGCCGTAAACGATGCGGGCTAGGTGTTGGGATGGCTACGTGCCATTTCAGTGCCGCAGGGAAGCCATTAAGCCCGCCGCCTGGGGAGTACGGCCGCAAGGCTGAAACTTAAAGGAATTGGCGGGGGAGCACCACAAGGCGTGAAGCTTGCGGTTCAATTGGAGTCAACGCCGGGAACCTTACCGGGGGCGACAGCAGGATGAATGCCAGATTGAAGGTCTTGCTGGACAAGCTGAGAGGAGGTGCATGGCCGTCGCCAGTTCGTGCCGTGAGGTGTCCTGTTAAGTCAGGCAACGATCGAGACCCGCAACCTTAGTTGCAACCTCCGCGGAATCCGCAGAGGGCACACTACGGGAACTGCCGCCGACAAGGCGGAGGAAGGAGCGGGCCACGGCAGGTCAGTATGCCCCGAATCCCCCGGGCTACACGCGAGCTGCAATGGCAGGGACAATGGGTTCCGACCCTGAAAAGGGAAGGCAATCTCTAAACCCTGCCTCAGTTTGGATCGAAGGCTGGAACCCGCCTTCGTGAAAATGGAATGCCTAGTAATCGCGCGTCATCAACGCGCGGTGAATACGTCCCCGCTCCTTGCACACACCGCCCGTCGCTCCATCCGAGTGGGGTTTGGGTGAGGCGTGGTCTTTTTGGCTGCGTCGAATCTGAGTTCCGCAAGGAGGGTGAAGTCGTAACAAGGTGGCCGTAGGGGAACCTGCGGCCGGATCACCTCCT
>4521_H.PFspades_25_1.591537
CTTGTAAGTGGGGTAATCGCCCACTTAGGTTATGACCCGAACGGGCGATGTAAGTCGTGGCCCGGAGAAGGGCACTGAGACAAGGGCCCTAGCCCCACGGGGTGCAGCAGTTACGAAACCTCACCAATGCGCGAAAGCGTGAGTGGGCCAAGCCGAGTGATGGGGGATAACTCCATCTGTGGCAAATCCGTATGATGGATTGCTAGAAAGGAGAGGGCAAGGCTGGTGCCAGCCGCCGCGGTAAAACCAGCTCTTCGAGTGGTGTCCATGATTATTGAGCTTAAAGCGTTCGTAGCCTGTTTGGTAGGTCCCTGCTTAAATCCGGCCGCTCAACGGTCGGCCTGGTAGGGATACCGCCTTACTTGGGGACGGGAGACGGCGACGGTATTCCACAGGTAAGGGTGAAATCTAATGATCTGTGGAGGACCACCAGTGGCGAAGGCGGTCGTCGAGAACGTGCCCGACGGTGAGGGACGAAACCCAGGGGAGCAAATCGGATTAGATACCCGAGTAGTCCTGGGCGTAAACGATGCCCGTTAAGTGTTGCATTGGCCACGAGCCACTGCAGTGCTGTAGCGAAAGCGATAAACGGGCCGCTTGGGAAGTACGGTCGCAAGACTGAAACTTAAAGGAATTGGCGGGGGAGCACCACAAGGGGTGGAGCTTGCGGTTTAATTGGACTCAACGCCGGAAAACTTACCCGCCCAGACAGCCGAATGAGAGCCAGACTGATGATCTTGCTCGACGAGCTGAGAGCTGGTGCATGGCCATCGTAAATTCGTGCCGTGAGGTATCAGCTTAAGTGCTGCAACGAATGAGATCCCTGCCACCTAGTTGCCAGCCGGGAGCTTCGGCTCTGTCGGGGCACACTAGGGGGACCGCCAGCGAAAAGCTGGAGGAAGGTGGGGGCCACGGTAGGTCAGTATGCCGCGATATGGGCGGGGCCACACGCGTGCTACAATGGCGAGGACAATGCGTCACAACACCGAAAGGTGAAGTCAATCGCGAAACCTCGTCGTAGTCGGGATCGCGGGTTGGAACTCACCCGCGTGAACCTGGAATCCCTAGTATCCGCGTGTCACTATCGCGCGGAGAATACGTCCCTGCTTCTTGCACACACCGCCCGTCGCTCCATGCGAGCGGACTTGGGGTGAGGTGTCGTCCACTGGGCGATGACGAATCTTGGGTTCGCAAGTAGGGAGAAGTCGTAACAAGGTATCCGTACCGGAAGGTGCGGATGGATCACCTCCT
>4521_I.PFspades_11_5.877397
ATTCCGGTTGATCCTGCCGGAGGTCACTGCTATTGGGATTCGACTAAGCCATGCGAGTCGAGAGGGTTCGGCCCTCGGCTGACGGCTCAGTAACACGTGGATAATCTGCCCTTAGGTGGAGGATAATCTCGGGAAACTGAGAATAATACTCCATAGATCTAAGATGCTGGAATGCACTTAGATTGAAAGTTCCGGCGCCTAAGGATGAGTCTGCGGACTATCAGGTTGTAGTCAGGGTAATGACCTGACTAGCCTACGACGGATACGGGTTGTGAGAGCAATAACCCGGAGATGATATCTGAGACACGATATCAGGCCCTACGGGGCGCAGCAGGCGCGAAAACTTCACAATGTGCGAAAGCACGATGAGGGAATCCCAAGTGCTTGCTCGTTAGAGTAAGCTGTTTTTATGTTTAAAACGCATAGAGAGTAAGAGCTGGGTAAGACGGGTGCCAGCCGCCGCGGTAATACCTGCAGCTCGAGTGGTGGCCGCTATTATTGGGCCTAAAACGTCCGTAGCCGGTTTAATAAATGCCTGGGTAAATCGTGTAGCTTAACTATACGAATTCCGGGTAGACTGTTAAACTTGAGACCGGGAGAAGCTAGAGGTACTCCTGGGGTAGAGGTGAAATTCTGTAATCCTAGGGGGACCACCAGTGGCGAAGGCGTCTGACTAGAACGGGTCTGACGGTGAGGGACGAAGCCCTGGGGCGCAAACCGGATTAGATACCCGGGTAGTCCAGGGTGTAAACGCTGCTTGCTTGATGTTAGTCGGGCTCCGAGCCCGATTAGTGTCGGAGAGAAGTTGTTAAGCAAGCTGCCTGGGAAGTACGGTCGCAAGACTGAAACTTAAAGGAATTGGCGGGGGAGCACAGCAACGGGTGGAGCGTGCGGTTTAATTGGATTCAACGCCGGAAAACTCACCGGAGGCGACGGTTACATGAAGGCCAGGCTGATGACCTTGCCAGATTTTCCGAGAGGTGGTGCATGGCCGCCGTCAGTTCGTACCGTAAGGCGTTCTGTTAAGTCAGACAACGAACGAGACCCTCATCTTTAATTGCTACTGGTAAGTCCGCTTATCAGGCACATTAAAGAAACCGCTGGCGATAAGTCAGAGGAAGGCGAGGGCAACGGTAGGTCAGTATGCCCTGAATCCTCCGGGCTACACGCGCGCTACAAAGGCTAGGACAATGAGCTTCAACACCGAGAGGTGAAGGTAATCTCGAAACCTAGTCATAGTTCGGATTGAGGGTTGAAACTCACCCTCATGAAGCTGGAATCCGTAGTAATCGCAGATCAACATCCTGCGGTGAATATGCCCCTGCTCCTTGCACACACCGCCCGTCAAACCATGCGAGTTGGGTCTGAGTGAGGATGTAGTTTTTGCTGCGTTCAAACTTAGGCTTAGTAAGCGGGGTTAAGTCGTAACAAGGTATCCGTAGGGGAACCTGCGGATGGATCACCTCCT
>4521_I.PFspades_12_7.824079
ATTCCGGTTGATCCTGCCGGACCCGACTGCTATTTGGGTGAGAATAAGCCATGCGAGTTGAATGGGATACCTAAATTTCCCATGGCGAACTGCTCAGTAACACATGATCAACTTACCCTATAGAGAAAAATAACCTCGGGAAACTGAGGATAATATTTCATAGTTGAATAGGCTTGGAAAAGTTTTTCAATAAAAGGGATAAAAAAAATGGTTTTTATCTGCTATAGGATAGGATCGTGGTCGATTATGGTTGTTGGTGAGGTAATGGCTCACCAAGCCGATAATCGATAGGGGCCGTGAGAGCGGGAGCCCCGAGATGGGTACTGAGACAACGACCCAGGCCTTACGAGGCGCAGCAGGCGCGGAACCTCCGCAATACACGAAAGTGTGACGGGGTTACCCAAAGTGTTCAATTTTGAACTGTGGTAGGTGAGTAATGTCCCCTACTAGAAAGGAGAGGGCAAGGCTGGTGCCAGCCGCCGCGGTAAAACCAGCTCTTCAAGTGGTCGGGATAATTATTGGGCTTAAAGTGTCCGTAGCCGGTTTAGTAAGTTCCTGGTAAAATCGGGTAGCTTAACTATCTGTATGCTAGGAATACTGCTATACTAGAGGGCGGGAGAGGTCTGAGGTACTACAGGGGTAGGGGTGAAATCTTATAATCCTTGTAGGACCACCAGTGGCGAAGGCGTCAGACTGGAACGCGCCTGACGGTGAGGGACGAAAGCCAGGGGAGCGAACCGGATTAGATACCCGGGTAGTCCTGGCCGTAAACGATGCATACTAGGTGATGGCACGGCCATGAGCCGTGTCAGTGCCGTAGGGAAACCGTTAAGTGTGCCGCCTGGGAAGTACGGTCGCAAGGCTAAAACTTAAAGGAATTGGCGGGGGAGCACCACAAGGGGTGAAGCCTGCGGTTCAATTGGACTCAACGCCGGGAAACTTACCAGGGGAGACAGCAGAATGAAGGTCAGGTTGACGACCTTACCTAACGAGCTGAGAGGAGGTGCATGGCCGTCGCCAGTTCGTGCTGTGAGGTATCCTGTTAAGTCAGGCAACGAACGAGATCCGCGCCTTTATTTGCCAGCAAGAAGTCACGACTTCGTTGGGAACACTAAAGGGACCGCCGTCGATAAGACGGAGGAAGGAGCGGGCAAAGGCAGGTCAGTATGCCCCGAAACCCCTGGGCTACACGCGGGCTGCAATGATATGAACAATGGGCTGTGACTCCGAAAGGAGAAACCAATCCCGAAATCATATCTCAGTGGGGATTGTCGGCTGTAACCCGCTGACATGAACGTGGAATCCCTAGTAATCGTGTGTCATCATCGCACGGTGAATACGTCTCTGCTCCTTGCACACACCGCCCGTCGCTCCATCCGAGTGTACTAAAAATGAGGTTTGGTCAATTTGGTCATATCGAGTTTCTAGTATGCGAGGAGGGAGAAGTCGTAACAAGGTAGCCGTAGGGGAACCTGCGGCTGGATCACCTCCT
>4521_I.PFspades_13_5.505307
CTCCGGTTGATCCTGCCGGACCCCACTGCTATTGGGATAGGACTAAGACATGCTAGTCAAGCGCTCGCCAGCCAAAGGTGAGTGCGGCGTACAGCTCAGTAACACGTGGCTAACCTGCCCTTGGGACGGGGACACCCCCGGGAAACTGGGGTTAATCCCCGATAGGCGGAGAACTCTGGAATGAATCTCCACCCAAAAGGCACTTGCGCTATGCTCGTAGGTGTTGCCCAAGGATGGGGCCGCGACCGATCAGGTTGTTGGTGAGGTAATGGCTCACCAAGCCTTTTACCGGTGCGGGCCGTGAGAGCGGGAGCCCGGAGATGGGCACTGAGACAAGGGCCCAGGCCCTACGGGGCGCAGCAGTCGCGAAAACTTTGCAATACACGAAAGTGTGACAGGGCTATCCCGAGTGCCATCCGCTGAGGAAGGCTTTTACCCAGTTTAGAACGCTGGGGGAATAAGGAGAGGGCAAGACTGGTGTCAGCCGCCGCGGTAATACCAGCTCTCCGAGTGGTGTGGATGTTTATTGGGCCTAAAGCATCCGTAGCTGGCTGGGCAAGTCCCCTGTTAAATCCACCGATTTAATCGTTGGAATGCGGGGGATACTGTTCGGCTAGGGGACGGGAGAGGCAGACGGTATTTTCGGGGTAGGGGTGAAATCCTATAATCCCGGGAAGACCACCAGTGGCGAAGGCTGTCTGCTAGAACGCGCCCGACGGTGAGGGATGAAAGCTGGGGGAGCGAACCGGATTAGATACCCGGGTAGTCCCAGCTGTAAACGATGCAGGCTAGGTGTTTGGGCGGCCACGTGCCGCTCTAGTGCCGCAGGGAAGCCGTTAAGCCTGCCGCCTGGGGAGTACGGTCGCAAGGCTGAAACTTAAAGGAATTGGCGGGGGAGCACCACAAGGGGTGAAGCTTGCGGTTTAATTGGAGTCAACGCCGGAAATCTCACCGGGAGCGACAGCAGTGTGAAGGCCAGATTAAAGGTCTTGCTGGACGAGCTGAGAGGAGGTGCATGGCCGTCGCCAGTTCGTGCCGTGAGGTGTCCTGTTAAGTCAGGCAACGATCGAGACCCGCGTCCTCTGTTGCTACTGGTCTTGTGCCAGGCACACTGAGGAGACCGCCGTTGATAAAGCGGAGGAAGGAGCGGGCCACGGCAGGTCAGTATGCCCCGAATCTCCCGGGCTACACGCGAGCTGCAATGGCAGGTACAATTGGTCCCGACCTCGAAAGGGGAAGGCAATCCCGAAAGCTTGCCGTAGTTGGGATCGAGGGTTGAAACCCACCCTCGTGAACATGGAATCCCTAGTAATCGCGTGTCACTAGCGCGCGGTGAATACGTCCCTGCTCCTTGCACACACCGCCCGTCGTTCCACCCGAGCGACTCTTGGATGAGGCGTGGTCATTATTGGCTGTGTCGAATCTGAGTTTCGTGAGGGGGGAAAAGTCGTAACAAGGTGGCCGTAGGGGAACCTGCGGCCGGATCACCTCCT
>4521_I.PFspades_14_5.542964
GCAGACGGCTCAGTAACACGTGGCTAACCTACCCTCAGGACAGGGACAAACCCGGGAAACTGGGGCTAATACCCGATAGGCGAGGGCGCCTGGAATGGTTCTTCACCCAAAGGGCTTTGGAAGCATGCTTTTCAGAGTCGCCTGGGGATGGGGCCGCGTCCGATCAGGTTGTTGGTGGGGTAACGGCTCACCAAGCCTATAACCGGTACGGGCCGTGAGAGCGGTAGCCCGGAGATGGGCACTGAGACAAGGGCCCAGGCCCTACGGGGCGCAGCAGTCGCGAAAACTCCGCAATGCACGAAAGTGTGACGGGGCTACCCCGAGTGCCGTCCGCTGAGGATGGCTTTTCCCCGGTGTAACTAGTCGGGGGAATAAGGAGAGGGCAAGACTGGTGTCAGCCGCCGCGGTAATACCAGCTCTCCGAGTGGTAGGGATGATTATTGGGCTTAAAGCGTCCGTAGCCGGCTTAGCAAGTCTCCTGTTAAATTCAGCGACCTAATCGTTGAGCCGCGGGAGATACTACTAGGCTAGGAGGCGGGAGAGGTCGACGGTACTTCTGGGGTAGGGGTGAAATCCTATAATCCCGGGAGGACCACCAGTGGCGAAGGCTGTCGACTAGAACGCGCTCGACGGTGAGGGACGAAAGCTGGGGGAGCGAACCGGATTAGATACCCGGGTAGTCCCAGCTGTAAACGATGCGGGCTAGGTGTTGGGGTGGCTACGTGCCACTTCAGTGCCGCAGGGAAGCCATTAAGCCCGCCGCCTGGGGAGTACGGCCGCAAGGCTGAAACTTAAAGGAATTGGCGGGGGAGCACCACAAGGCGTGAAGCTTGCGGTTCAATTGGAGTCAACGCCGGGAACCTTACCGGGGGCGACAGCAGGATGAATGCCAGATTGAAGGTCTTGCTGGACAAGCTGAGAGGAGGTGCATGGCCGTCGCCAGTTCGTGCCGTGAGGTGTCCTGTTAAGTCAGGCAACGATCGAGACCCGCGCCCCTAGTTGCTACTGAGGAAGTTTTCCAAGGGGCACTCTAGGGGGACTGCCGTCGACAAGACGGAGGAAGGAGTGGGCCACGGCAGGTCAGTATGCCCCGAATCCCCCGGGCTACACGCGAGCTGCAATGGCAGGGACAATGGGTTCCGACCCTGAAAAGGGGAGGCAATCCTTAAACCCTGCCTCAGTTGGGATCGAAGGCTGGAACCCGCCTTCGTGAACATGGAATGCCTAGTAATCGCGCGTCATCATCGCGCGGTGAATACGTCCCCGCTCCTTGCACACACCGCCCGTCGCTCCATCCGAGTGGGGTTTGGGTGAGGCGTGGTCTTCTTGGCTGCGTCGAATCTGAGTTCCGCAAGGAGGGAGAAGTCGTAACAAGGTGGCCGTAGGGGAACCTGCGGCCGGATCACCTCCT
>4521_I.PFspades_18_1.369298
TAAGACTAAGATATGCAAGTCGCACGCCTGTAACCATGTTCAGGAGTGGCGAACCGCTCAGTAACACGTTGACAACTTACCCTCAGGTGGGACAACTACGGGAAACTGTGGCTAATCCCCGATAGACGGCGATGCCTGGAATGGTCCGTCGTCCAAAGTCATCTCTGCATGTAGAGTGCGCGCCTGAGGATGGGTCAGCGGCTGATTAGGTTGTTGGTGGGGTAACGGCCCACCAAGCCATCGATCAGTACCGGCCGTGAAAGCGGGAACCGGGAGATGGGCACTGAGACAAAGGCCCAGGCCCTACGGGGCGCAGCAATCGCGAAACCTCTGCAATCCGGGAAACCGGGACAGGGTTATCCCTAGTGCCATGCTATCGCGTGGCTTTTGCCGACAGTAGGAACGTCGGAGAATAAGGGGAGGGCAAGGCTGGTGCCAGCCGCCGCGGTAAAACCAGCTCCTCAAGTGGTCGGGATGTTTATTGGGCCTAAAGCATTCGTAGCCGGCCCTGCAAGTTCTTGGTCAAATCCAGCCGCTCAACGGTTGGGCCGCTGAGAATACTACAGGGCTTGGGAGCGGGAGAGGCCGAGGGTACTCCTAGGGTAGGGGTGAAATCCTGTGATCCTAGGGGGACCACCAGTGGCGAAGGCGCTCGGCTGGAACGCGTCCGACGGTGAGGGACGAAAGCCAGGGGAGCGAACCGGATTAGATACCCGGGTAGTCCTGGCCGTAAACGATGCGGGCTAGGTGTCGGTCCGGCTACGAGCCGGTCCGGTGCCGAAGCGAAGGCGTTAAGCCCGCCGCCTGGGAAGTACGGTCGCAAGGCTGAAAAGCTTGCGACGGCAGACGTGAGCTCAGTATACTTAAAGGAATTGGCGGGGGAGCACCACAAGGCGTGAAGCCTGCGGTTCAATTGGATTCAACGCCAGGAAACTTACCGGAGGCGACAGCAGTATGACGATCAGGCTGATGACCTTATCTGACGCGCTGAGAGGAGGTGCATGGCCGTCGCCAGTTCGTGGCGTGAGCTGTCCTCTTAAGTGAGGCAACGAACGAGACCCCCACCCTTAGTTGCCAGCGATACCCCTCGGGGTAGCCGGGCACACTAAGGGGACCGCCGCTGAGAAAGCGGAGGAAGGCGGGGGCCACGGCAGGTCAGTATGCCCCGAAACCTCCGGGCCACACGCGGGCTGCAAAGCCCGGGACAATGGGCCGCAACCCCGAAAGGAGAAGCAAATCTCACAACCCCGGGCACAGTCGGGATCGACGGCTGCAACCCGCCGTCGTGAACATGGAATGCCTAGTAATCGCCTGTCAACACCAGGCGGTGAATACGTCCCTGCTCCTTGCACACACCGCCCGTCGCTCCACCCGAGTCAAGTTTGGATGAGCCGCTGTCCACCCGCCCGCTTCGGCGGATAGGTGGGTGGTGTCGAATCGGGATTCGGCAAGGGGGGAGAAGTCGTAACAAGGTAGCCGTAA
>4521_I.PFspades_19_3.742109
GCAGACGGCTCAGTAACACGTGGCTAACCTACCCTCAGGACAGGGACAAACCCGGGAAACTGGGGCTAATACCCGATAGGCGAGGGCGCCTGGAATGGTTCTTCACCCAAAGGGCTTTGGAAGCATACTTTTCAAAGTCGCCTGGGGATGGGGCCGCGTCCGATCAGGTTGTTGGTGAGGTAACGGCTCACCAAGCCTATAACCGGTACGGGCCGTGAGAGCGGTAGCCCGGAGATGGGCACTGAGACAAGGGCCCAGGCCCTACGGGGCGCAGCAGGCGCGAAACCTCCACAATGCACGCAAGTGCGATGGGGCTACCTCGAGTGCCGCCTGAAGAAGGCGGCTTTTCCACGGTGTAATGAGCCGTGGGAATAAGAGGGGGGCAAGACTGGTGTCAGCCGCCGCGGTAACACCAGCCCCTCGAGTGGTGGGGATGATTATTTGGCCTAAAGCGTCCGTAGCCGGCTCGGTAAATCTCTCGTTAAATCCAGCGTCCTAAGCGTTGGGCTGCGAGGGAGACTGCCGAGCTAGAGGGTGGGAAAGGTCAGCGGTATTTCTGGGGTAGGGGCGAAATCCATTGATCCCAGGAGGACCACCAGTGGCGAAGGCTGCTGACTAGAACACGCCTGACGGTGAGGGACGAAAGCTGGGGTAGCGAATCGGATTAGATACCCGAGTAGTCCCAGCCGTAAACGATGCAGGCTAGGTGTTGGGTTGGCCACGCGCCAGCTCAGTGCCACAGGGAAGCCATTAAGCCTGCCGCCTGGGGAGTACGGCCGCAAGGCTGAAACTTAAAGGAATTGGCGGGGGAGCACCACCAGGCGTGAAGCCTGCGGTTTAATTGGAGTCAACGCCGGGAACCTTACCGGGAGCGACAGCAGAGTGAAGGCCAGGTTGAAGGTCTTGCCGGACGAGCTGAGAGGAGGTGCATGGCCGTCGCCAGTTCGTGCCGTGAGGTGTCCTCTTAAGTGAGGTAACGAACGAGACCCGCGCCCCATGTTGCCATCAAATCCTAAAGGGATGTTGGGCACTCTTGGGGGACCGCAGCCGACAAGGCTGAGGAAGGTGCGGGCAACGGCAGGTCAGTATGCCCCGAATCTCCCGGGCCACACGCGGGCTGCAATGGTAGGGACAGAGGGCTGCAACCCCGAGAGGGGAAGCCAATCCCTAAATCCTACCTCAGTTGGGATCGAGGGCTGCAACCCGCCCTCGTGAACATGGAATGCCTAGTAACCGCGCGTCATCATCGCGCGGTGAATACGTCCCCGCTCCTTGCACACACTGCCCGTCGAACCACCCAAATGGAGCTTGGATGAGGCGTGGTCGAAAGTTGGCCGCTTCGAATTTGGGCTCCGTGAGGAGGGTTAAGTCGTAACAAGGTGGCCGTAGGGGAACCTGCGGCCGGATCACCTCCT
>4521_I.PFspades_25_1.373394
CCAAGTGCCTCTGTAAAACAGGGGCTTTTGTAGTGTGTAAAAAGCATTACGAATAAAGGCTGGGTAAGACCGGTGCCAGCCTCCGCGGTAACACCGGCAGCTTAAGTGGTAGCCGTTTATTTGGCTTAAAGCGTCCGTAGTCGGTTTGGCAAGTTCTCTGTGAAATCCTGTTGCTTAACAATAGGGCTTGCAGAGAATACTACCGGACTTGAGGTCGGGAAGGGTCAGGGGTATTCATAGGGTAGCGGTGAAATGCATTAATCCTATGAAGACCACCTGTGGCGAAGGCGCCTGACTGGAACGAGCCTGACGATGAGGGACGAAAGCTAGGGGAACAAACCGGATCAGATACCCGGGTAGTCCTAGCCGTAAACGATGTGGGCTGAATGTTGCAGGAATCTTCGTGTTTCTGCAGTGTTGAAGAGAAACCGTTAAGCCCACCGCCTGGGGAGTATGGTCGCAAGGCTGAAACTTAAAGGAATTGGCGGGGGAGCACCACAAGGGGTGGAGCCTGCGGTTTAATTGGATACAACGCCGAGCAACTTACCAGGGGCGACAGCAGAATGAAGGCCAGGTTGAAGATCTTGCCGGACGCGCTGAGAGGTAGTGCATGGCCGCCGTCAGCTCGTACCGTGAGGCGTGCGGTTAAGTCCGTTAACGAGCGAGACCCGTACCTCTATTTACAACCTATGTCTATTAGATATGGGGCACTATAGAGGGACCGCTGGCGATGAGTCAGAGGAAGGCGCGGGCTACGGTAGGTCTGTATGCTCCGAATCTCCTGGGCTACACGCGGACTACAATGGCGCAAACAACGGGCAGCAACTCCGAAAGGAGCGAGCTAATCTCTTAAATTGCGTCCCAGTTCGGATTGTGGGCTGTAACTCGCCCACATGAAGCTGAAATCCCTAGTAATCGCTCTTTACCATAGAGCGGTGAATATGTCCCTGTTCCTTGCACACACCGCCCGTCAAACCAATCGAGTGGGTCAGGAATGAGGCTCTCTCATAAGGGAAAGTCAAATTCCAGGTCCGCAAGAGGGGTTAAGTCGTAACAAGGTATCCGTAGGGGAACCTGCGGATGGATCACCTCC
