# Supplementary material for: Diverse methylotrophic methanogenic archaea cause high methane emissions from seagrass meadows
Source: Proc Natl Acad Sci U S A. 2022 Feb 14;119(9):e2106628119. doi: 10.1073/pnas.2106628119 (PMC8892325; doi:10.1073/pnas.2106628119)
Supplement: Supplementary File [file pnas.2106628119.sd05.txt]

4521_A.PFspades_10	2.998243	4521_A.PFspades_10_2.998243	AB799303.1.1422	Archaea;Asgardarchaeota;Lokiarchaeia;uncultured archaeon	98.9	1422	-1
4521_A.PFspades_28	2.966411	4521_A.PFspades_28_2.966411	AB803483.1.1398	Archaea;Thermoplasmatota;Thermoplasmata;Marine Benthic Group D and DHVEG-1;uncultured archaeon	97.2	974	-1
4521_A.PFspades_9	2.378049	4521_A.PFspades_9_2.378049	EU284667.1.1426	Archaea;Crenarchaeota;Bathyarchaeia;uncultured archaeon	98.5	1428	-1
4521_A.PFspades_30	2.355719	4521_A.PFspades_30_2.355719	FJ477323.1.1369	Archaea;Crenarchaeota;Bathyarchaeia;uncultured archaeon	96.9	997	-1
4521_B.PFspades_13	6.812539	4521_B.PFspades_13_6.812539	AB801110.1.1426	Archaea;Crenarchaeota;Bathyarchaeia;uncultured archaeon	98.5	1426	-1
4521_B.PFspades_10	6.243151	4521_B.PFspades_10_6.243151	JQ989365.1.1407	Archaea;Thermoplasmatota;Thermoplasmata;Marine Benthic Group D and DHVEG-1;uncultured archaeon	98.4	1407	-1
4521_B.PFspades_6	5.227664	4521_B.PFspades_6_5.227664	FJ649526.1.1461	Archaea;Asgardarchaeota;Lokiarchaeia;uncultured archaeon	98.3	1460	-1
4521_B.PFspades_12	3.463517	4521_B.PFspades_12_3.463517	FJ655678.1.1424	Archaea;Crenarchaeota;Bathyarchaeia;uncultured archaeon	96.4	1425	-1
4521_B.PFspades_11	2.234848	4521_B.PFspades_11_2.234848	JN229445.1.1451	Archaea;Crenarchaeota;Bathyarchaeia;uncultured archaeon	95.7	1451	-1
4521_C.PFspades_9	6.377934	4521_C.PFspades_9_6.377934	JQ816377.1.1399	Archaea;Thermoplasmatota;Thermoplasmata;Marine Benthic Group D and DHVEG-1;uncultured archaeon	98.4	1399	-1
4521_C.PFspades_7	7.289838	4521_C.PFspades_7_7.289838	FJ655678.1.1424	Archaea;Crenarchaeota;Bathyarchaeia;uncultured archaeon	97.3	1424	-1
4521_C.PFspades_12	4.97858		4521_C.PFspades_12_4.97858	JQ989441.1.1437	Archaea;Asgardarchaeota;Lokiarchaeia;uncultured archaeon	98.6	1437	-1
4521_C.PFspades_8	5.801286	4521_C.PFspades_8_5.801286	AB801110.1.1426	Archaea;Crenarchaeota;Bathyarchaeia;uncultured archaeon	98	1426	-1
4521_C.PFspades_17	5.489924	4521_C.PFspades_17_5.489924	JN229445.1.1451	Archaea;Crenarchaeota;Bathyarchaeia;uncultured archaeon	97	1311	-1
4521_C.PFspades_18	2.165614	4521_C.PFspades_18_2.165614	HQ916513.1.1348	Archaea;Crenarchaeota;Bathyarchaeia;uncultured archaeon	96.1	1306	-1
4521_C.PFspades_32	2.666019	4521_C.PFspades_32_2.666019	KP091007.1.1469	Archaea;Crenarchaeota;Bathyarchaeia;uncultured archaeon	78.5	1002	-1
4521_C.PFspades_29	2.421632	4521_C.PFspades_29_2.421632	JQ989638.1.1405	Archaea;Asgardarchaeota;Odinarchaeia;uncultured archaeon	92.3	1178	-1
4521_C.PFspades_36	1.640641	4521_C.PFspades_36_1.640641	KP204791.1.1425	Archaea;Crenarchaeota;Bathyarchaeia;uncultured archaeon	96.2	1061	-1
4521_C.PFspades_34	1.490138	4521_C.PFspades_34_1.490138	MCBE01000267.39520.41017	Archaea;Altiarchaeota;Altiarchaeia;Altiarchaeales;Altiarchaeaceae;Candidatus Altiarchaeum;Candidatus Altiarchaeales archaeon WOR_SM1_SCG	96.5	947	-1
4521_D.PFspades_24	2.185484	4521_D.PFspades_24_2.185484	EU284667.1.1426	Archaea;Crenarchaeota;Bathyarchaeia;uncultured archaeon	98.1	951	-1
4521_D.PFspades_21	2.756885	4521_D.PFspades_21_2.756885	CP011070.762943.764413	Archaea;Crenarchaeota;Nitrososphaeria;Nitrosopumilales;Nitrosopumilaceae;Candidatus Nitrosopumilus;Candidatus Nitrosopumilus adriaticus	99.8	966	-1
4521_E.PFspades_25	6.308427	4521_E.PFspades_25_6.308427	AB803264.1.1398	Archaea;Thermoplasmatota;Thermoplasmata;Marine Benthic Group D and DHVEG-1;uncultured archaeon	98.5	1117	-1
4521_E.PFspades_10	4.228356	4521_E.PFspades_10_4.228356	FJ649533.1.1461	Archaea;Asgardarchaeota;Lokiarchaeia;uncultured archaeon	98.9	1460	-1
4521_E.PFspades_8	3.840784	4521_E.PFspades_8_3.840784	HQ700681.1.1466	Archaea;Crenarchaeota;Bathyarchaeia;uncultured Desulfurococcales archaeon	98.7	1465	-1
4521_E.PFspades_3	3.019812	4521_E.PFspades_3_3.019812	FJ477323.1.1369	Archaea;Crenarchaeota;Bathyarchaeia;uncultured archaeon	97.5	1369	-1
4521_F.PFspades_4	8.134989	4521_F.PFspades_4_8.134989	HQ700681.1.1466	Archaea;Crenarchaeota;Bathyarchaeia;uncultured Desulfurococcales archaeon	99.3	1465	-1
4521_F.PFspades_22	9.401582	4521_F.PFspades_22_9.401582	JQ816395.1.1401	Archaea;Thermoplasmatota;Thermoplasmata;Marine Benthic Group D and DHVEG-1;uncultured archaeon	98.2	1073	-1
4521_F.PFspades_12	4.973072	4521_F.PFspades_12_4.973072	JX000760.1.1443	Archaea;Asgardarchaeota;Lokiarchaeia;uncultured archaeon	98.4	1442	-1
4521_F.PFspades_19	6.200625	4521_F.PFspades_19_6.200625	FJ655678.1.1424	Archaea;Crenarchaeota;Bathyarchaeia;uncultured archaeon	96.9	1240	-1
4521_F.PFspades_24	3.473231	4521_F.PFspades_24_3.473231	AB019721.1.1425	Archaea;Asgardarchaeota;Lokiarchaeia;unidentified archaeon	74.5	1174	-1
4521_F.PFspades_20	4.518182	4521_F.PFspades_20_4.518182	JN229445.1.1451	Archaea;Crenarchaeota;Bathyarchaeia;uncultured archaeon	97.6	1107	-1
4521_G.PFspades_15	1.896527	4521_G.PFspades_15_1.896527	FN820358.1.1346	Archaea;Crenarchaeota;Nitrososphaeria;Nitrosopumilales;Nitrosopumilaceae;Candidatus Nitrosopumilus;uncultured archaeon	99.8	1240	-1
4521_G.PFspades_27	1.674822	4521_G.PFspades_27_1.674822	JQ989351.1.1399	Archaea;Thermoplasmatota;Thermoplasmata;Marine Benthic Group D and DHVEG-1;uncultured archaeon	97.8	1083	-1
4521_H.PFspades_16	2.493631	4521_H.PFspades_16_2.493631	HF922258.1.1401	Archaea;Crenarchaeota;Bathyarchaeia;uncultured archaeon	97.1	1387	-1
4521_H.PFspades_14	3.696685	4521_H.PFspades_14_3.696685	JQ816016.1.1399	Archaea;Thermoplasmatota;Thermoplasmata;Marine Benthic Group D and DHVEG-1;uncultured archaeon	97.6	1399	-1
4521_H.PFspades_21	2.255117	4521_H.PFspades_21_2.255117	AB801110.1.1426	Archaea;Crenarchaeota;Bathyarchaeia;uncultured archaeon	96.6	1278	-1
4521_H.PFspades_25	1.591537	4521_H.PFspades_25_1.591537	AB801189.1.1471	Archaea;Asgardarchaeota;Odinarchaeia;uncultured archaeon	74.6	1249	-1
4521_I.PFspades_12	7.824079	4521_I.PFspades_12_7.824079	FJ649533.1.1461	Archaea;Asgardarchaeota;Lokiarchaeia;uncultured archaeon	98.4	1460	-1
4521_I.PFspades_11	5.877397	4521_I.PFspades_11_5.877397	JQ816377.1.1399	Archaea;Thermoplasmatota;Thermoplasmata;Marine Benthic Group D and DHVEG-1;uncultured archaeon	97.9	1399	-1
4521_I.PFspades_14	5.542964	4521_I.PFspades_14_5.542964	KF439060.32013.33456	Archaea;Crenarchaeota;Bathyarchaeia;uncultured miscellaneous Crenarchaeota group	98.6	1381	-1
4521_I.PFspades_13	5.505307	4521_I.PFspades_13_5.505307	FJ655678.1.1424	Archaea;Crenarchaeota;Bathyarchaeia;uncultured archaeon	97.3	1424	-1
4521_I.PFspades_19	3.742109	4521_I.PFspades_19_3.742109	FJ649529.1.1472	Archaea;Crenarchaeota;Bathyarchaeia;uncultured archaeon	94.3	1385	-1
4521_I.PFspades_18	1.369298	4521_I.PFspades_18_1.369298	JQ989578.1.1448	Archaea;Asgardarchaeota;Odinarchaeia;uncultured archaeon	91.8	1459	-1
4521_I.PFspades_25	1.373394	4521_I.PFspades_25_1.373394	MCBE01000267.39520.41017	Archaea;Altiarchaeota;Altiarchaeia;Altiarchaeales;Altiarchaeaceae;Candidatus Altiarchaeum;Candidatus Altiarchaeales archaeon WOR_SM1_SCG	96.4	1083	-1
