# Supplementary material for: Diverse methylotrophic methanogenic archaea cause high methane emissions from seagrass meadows
Source: Proc Natl Acad Sci U S A. 2022 Feb 14;119(9):e2106628119. doi: 10.1073/pnas.2106628119 (PMC8892325; doi:10.1073/pnas.2106628119)
Supplement: Supplementary File [file pnas.2106628119.sd06.xlsx]

## Sheet: Info
Dataset S6: Raw output from PhyloFlash used as base for Figure 3.
Library name	Sample name (NCBI Bioproject Accession: PRJNA788475)	Sampling date	Sample origin	Sediment characteristic	Sampling depth
4521_A	Elba_sediment_core_C6_2-10cm_09/2019_metagenome	September 2019	Fetovaia Bay (Elba, Italy)	vegetated sediment core C6	2-10cm
4521_B	Elba_sediment_core_C6_10-30cm_09/2019_metagenome	September 2019	Fetovaia Bay (Elba, Italy)	vegetated sediment core C6	10-30cm
4521_C	Elba_sediment_core_C6_30-45cm_09/2019_metagenome	September 2019	Fetovaia Bay (Elba, Italy)	vegetated sediment core C6	30-45cm
4521_D	Elba_sediment_core_C3_2-10cm_09/2019_metagenome	September 2019	Fetovaia Bay (Elba, Italy)	vegetated sediment core C3	2-10cm
4521_E	Elba_sediment_core_C3_10-30cm_09/2019_metagenome	September 2019	Fetovaia Bay (Elba, Italy)	vegetated sediment core C3	10-30cm
4521_F	Elba_sediment_core_C3_30-45cm_09/2019_metagenome	September 2019	Fetovaia Bay (Elba, Italy)	vegetated sediment core C3	30-45cm
4521_G	Elba_sediment_core_C2_2-10cm_06/2019_metagenome	June 2019	Fetovaia Bay (Elba, Italy)	vegetated sediment core C2	2-10cm
4521_H	Elba_sediment_core_C2_10-30cm_06/2019_metagenome	June 2019	Fetovaia Bay (Elba, Italy)	vegetated sediment core C2	10-30cm
4521_I	Elba_sediment_core_C2_30-45cm_06/2019_metagenome	June 2019	Fetovaia Bay (Elba, Italy)	vegetated sediment core C2	30-45cm

## Sheet: 4521_A
Domain	Phylum	Order	Class	Family	Genus	reads
Bacteria	Proteobacteria	Gammaproteobacteria	Alteromonadales	Psychromonadaceae	Psychromonas	800
Bacteria	Proteobacteria	Deltaproteobacteria	Desulfarculales	Desulfarculaceae	Desulfatiglans	391
Bacteria	Proteobacteria	Deltaproteobacteria	Desulfobacterales	Desulfobacteraceae	Sva0081 sediment group	327
Bacteria	Proteobacteria	Deltaproteobacteria	Desulfobacterales	Desulfobacteraceae	SEEP-SRB1	325
Bacteria	Chloroflexi	Anaerolineae	Anaerolineales	Anaerolineaceae	uncultured	190
Bacteria	Proteobacteria	Gammaproteobacteria	Vibrionales	Vibrionaceae	Vibrio	190
Bacteria	Proteobacteria	Gammaproteobacteria	Vibrionales	Vibrionaceae	Photobacterium	168
Bacteria	Proteobacteria	Deltaproteobacteria	Desulfobacterales	Desulfobacteraceae	uncultured	156
Bacteria	Proteobacteria	Deltaproteobacteria	Syntrophobacterales	Syntrophobacteraceae	uncultured	144
Bacteria	Spirochaetes	Spirochaetia	Spirochaetales	Spirochaetaceae	Spirochaeta 2	127
Bacteria	Proteobacteria	Gammaproteobacteria	Betaproteobacteriales	Burkholderiaceae	Burkholderia-Caballeronia-Paraburkholderia	126
Bacteria	Proteobacteria	Deltaproteobacteria	NB1-j	uncultured bacterium		117
Archaea	Crenarchaeota	Bathyarchaeia	uncultured archaeon			117
Bacteria	Proteobacteria	Gammaproteobacteria	Alteromonadales	Moritellaceae	Moritella	115
Bacteria	Planctomycetes	Phycisphaerae	MSBL9	SG8-4	uncultured bacterium	114
Bacteria	Proteobacteria	Alphaproteobacteria	Rhizobiales	Rhodomicrobiaceae	Rhodomicrobium	109
Bacteria	Firmicutes	Clostridia	Clostridiales	Family XII	Fusibacter	108
Bacteria	Proteobacteria	Alphaproteobacteria	Rickettsiales	Mitochondria	Posidonia oceanica	99
Bacteria	Proteobacteria	Gammaproteobacteria	Ectothiorhodospirales	Thioalkalispiraceae	Thiohalophilus	96
Bacteria	Omnitrophicaeota	uncultured bacterium				93
Bacteria	Chloroflexi	Dehalococcoidia	GIF3	uncultured bacterium		92
Archaea	Euryarchaeota	Thermoplasmata	Marine Benthic Group D and DHVEG-1	uncultured archaeon		91
Bacteria	Proteobacteria	Deltaproteobacteria	Desulfobacterales	Desulfobacteraceae	Desulfatitalea	91
Bacteria	Latescibacteria	uncultured bacterium				90
Bacteria	Proteobacteria	Alphaproteobacteria	Rhodovibrionales	Kiloniellaceae	uncultured	83
Bacteria	Firmicutes	Clostridia	Clostridiales	Clostridiaceae 1	uncultured	80
Bacteria	Proteobacteria	Gammaproteobacteria	Steroidobacterales	Woeseiaceae	Woeseia	78
Bacteria	Acidobacteria	Subgroup 22	uncultured bacterium			75
Archaea	Nanoarchaeaeota	Woesearchaeia	uncultured archaeon			75
Bacteria	Fusobacteria	Fusobacteriia	Fusobacteriales	Fusobacteriaceae	Propionigenium	68
Bacteria	Actinobacteria	Acidimicrobiia	Actinomarinales	uncultured	uncultured bacterium	68
Bacteria	Chloroflexi	Anaerolineae	SBR1031	uncultured bacterium		67
Bacteria	Fusobacteria	Fusobacteriia	Fusobacteriales	Fusobacteriaceae	Psychrilyobacter	66
Bacteria	Proteobacteria	Deltaproteobacteria	Desulfobacterales	Desulfobulbaceae	uncultured	64
Bacteria	Proteobacteria	Deltaproteobacteria	Sva0485	uncultured bacterium		62
Bacteria	Zixibacteria	uncultured bacterium				61
Bacteria	Acidobacteria	Thermoanaerobaculia	Thermoanaerobaculales	Thermoanaerobaculaceae	Subgroup 23	61
Bacteria	Planctomycetes	Planctomycetacia	Pirellulales	Pirellulaceae	Pir4 lineage	59
Bacteria	Nitrospirae	Thermodesulfovibrionia	uncultured	uncultured bacterium		58
Bacteria	Proteobacteria	Deltaproteobacteria	NB1-j	uncultured delta proteobacterium		56
Bacteria	Planctomycetes	OM190	uncultured bacterium			56
Bacteria	Calditrichaeota	Calditrichia	Calditrichales	Calditrichaceae	uncultured bacterium	56
Bacteria	Proteobacteria	Gammaproteobacteria	Chromatiales	Sedimenticolaceae	Candidatus Thiodiazotropha	54
Bacteria	Proteobacteria	Gammaproteobacteria	Ectothiorhodospirales	Ectothiorhodospiraceae	Thiogranum	51
Archaea	Nanoarchaeaeota	Woesearchaeia	uncultured euryarchaeote			51
Bacteria	Gemmatimonadetes	BD2-11 terrestrial group	uncultured bacterium			50
Bacteria	Proteobacteria	Gammaproteobacteria	Thiotrichales	Thiotrichaceae	uncultured	49
Archaea	Nanoarchaeaeota	Nanohaloarchaeia	Deep Sea Euryarchaeotic Group(DSEG)	uncultured archaeon		48
Bacteria	Chloroflexi	Anaerolineae	SBR1031	uncultured Chloroflexi bacterium		48
Bacteria	Proteobacteria	Gammaproteobacteria	Alteromonadales	Pseudoalteromonadaceae	Pseudoalteromonas	46
Bacteria	Firmicutes	Bacilli	Bacillales	Bacillaceae	Bacillus	45
Bacteria	Planctomycetes	Planctomycetacia	Pirellulales	Pirellulaceae	uncultured	45
Bacteria	Chloroflexi	Anaerolineae	Ardenticatenales	uncultured	uncultured bacterium	45
Archaea	Euryarchaeota	Thermoplasmata	uncultured	uncultured archaeon		44
Bacteria	Acidobacteria	Subgroup 17	uncultured bacterium			44
Archaea	Asgardaeota	Lokiarchaeia	uncultured archaeon			44
Bacteria	Latescibacteria	Latescibacteria	Latescibacterales	Latescibacteraceae	uncultured bacterium	44
Bacteria	Acidobacteria	Thermoanaerobaculia	Thermoanaerobaculales	Thermoanaerobaculaceae	Subgroup 10	39
Bacteria	Bacteroidetes	Bacteroidia	Bacteroidales	Bacteroidetes BD2-2	uncultured bacterium	38
Bacteria	Proteobacteria	Deltaproteobacteria	Desulfobacterales	Desulfobacteraceae	Desulfosarcina	38
Bacteria	Chloroflexi	Dehalococcoidia	Napoli-4B-65	uncultured bacterium		38
Bacteria	Firmicutes	Clostridia	Clostridiales	Peptostreptococcaceae	Tepidibacter	38
Archaea	Asgardaeota	Odinarchaeia	uncultured archaeon			36
Bacteria	Acidobacteria	Aminicenantia	Aminicenantales	uncultured bacterium		36
Bacteria	Proteobacteria	Gammaproteobacteria	Thiomicrospirales	Thioglobaceae	SUP05 cluster	35
Bacteria	Chloroflexi	Dehalococcoidia	GIF9	AB-539-J10	SCGC-AB-539-J10	35
Bacteria	LCP-89	uncultured bacterium				35
Bacteria	Proteobacteria	Gammaproteobacteria	Alteromonadales	Alteromonadaceae	uncultured	35
Bacteria	Acidobacteria	Subgroup 18	uncultured bacterium			34
Bacteria	Modulibacteria	Moduliflexia	Moduliflexales	Moduliflexaceae	uncultured bacterium	34
Bacteria	Proteobacteria	Gammaproteobacteria	B2M28	uncultured bacterium		33
Bacteria	Spirochaetes	Spirochaetia	Spirochaetales	Spirochaetaceae	Sediminispirochaeta	33
Archaea	Thaumarchaeota	Nitrososphaeria	Nitrosopumilales	Nitrosopumilaceae	Candidatus Nitrosopumilus	33
Bacteria	Planctomycetes	Phycisphaerae	Phycisphaerales	Phycisphaeraceae	Urania-1B-19 marine sediment group	32
Bacteria	Proteobacteria	Deltaproteobacteria	SAR324 clade(Marine group B)	uncultured bacterium		31
Bacteria	Planctomycetes	Phycisphaerae	CCM11a	uncultured bacterium		30
Archaea	Nanoarchaeaeota	Woesearchaeia	uncultured crenarchaeote			30
Bacteria	Proteobacteria	Gammaproteobacteria	Ectothiorhodospirales	Ectothiorhodospiraceae	uncultured	29
Bacteria	Proteobacteria	Deltaproteobacteria	Desulfobacterales	Desulfobacteraceae	Desulfococcus	28
Bacteria	Bacteroidetes	Ignavibacteria	Ignavibacteriales	PHOS-HE36	uncultured bacterium	28
Bacteria	Calditrichaeota	Calditrichia	Calditrichales	Calditrichaceae	uncultured Deferribacteres bacterium	28
Bacteria	Proteobacteria	Alphaproteobacteria	Rhodospirillales	Magnetospiraceae	uncultured	27
Bacteria	Proteobacteria	Gammaproteobacteria	Tenderiales	Tenderiaceae	Candidatus Tenderia	27
Bacteria	Bacteroidetes	Bacteroidia	Bacteroidales	SB-5	uncultured bacterium	27
Bacteria	Chloroflexi	KD4-96	uncultured bacterium			27
Bacteria	Gemmatimonadetes	Gemmatimonadetes	Gemmatimonadales	Gemmatimonadaceae	uncultured	26
Bacteria	Firmicutes	Clostridia	Clostridiales	Clostridiaceae 1	Clostridium sensu stricto 7	25
Bacteria	Actinobacteria	Acidimicrobiia	Actinomarinales	uncultured	uncultured actinobacterium	25
Bacteria	Proteobacteria	Gammaproteobacteria	B2M28	uncultured gamma proteobacterium		25
Bacteria	Bacteroidetes	Bacteroidia	Flavobacteriales	Flavobacteriaceae	Flavobacterium	25
Bacteria	Planctomycetes	Planctomycetacia	Pirellulales	Pirellulaceae	Rhodopirellula	24
Bacteria	Actinobacteria	Acidimicrobiia	Microtrichales	Microtrichaceae	uncultured	24
Bacteria	Acidobacteria	Subgroup 22	uncultured Acidobacteria bacterium			24
Bacteria	Calditrichaeota	Calditrichia	Calditrichales	Calditrichaceae	Caldithrix	23
Bacteria	Proteobacteria	Gammaproteobacteria	Arenicellales	Arenicellaceae	uncultured	23
Bacteria	Proteobacteria	Deltaproteobacteria	Myxococcales	Sandaracinaceae	uncultured	22
Bacteria	Chloroflexi	Anaerolineae	uncultured	uncultured bacterium		22
Bacteria	Proteobacteria	Gammaproteobacteria	Gammaproteobacteria Incertae Sedis	Unknown Family	uncultured	21
Bacteria	Acidobacteria	Subgroup 9	uncultured bacterium			21
Bacteria	Calditrichaeota	Calditrichia	Calditrichales	Calditrichaceae	JdFR-76	21
Bacteria	Proteobacteria	Deltaproteobacteria	Sva0485	uncultured delta proteobacterium		20
Bacteria	Fusobacteria	Fusobacteriia	Fusobacteriales	Leptotrichiaceae	Hypnocyclicus	20
Bacteria	Planctomycetes	Planctomycetacia	Pirellulales	Pirellulaceae	Blastopirellula	20
Bacteria	Chloroflexi	Dehalococcoidia	Sh765B-AG-111	uncultured bacterium		20
Bacteria	Spirochaetes	Spirochaetia	Spirochaetales	Spirochaetaceae	uncultured	20
Bacteria	Chloroflexi	Dehalococcoidia	MSBL5	uncultured bacterium		20
Bacteria	Proteobacteria	Gammaproteobacteria	EPR3968-O8a-Bc78	uncultured gamma proteobacterium		20
Bacteria	Fusobacteria	Fusobacteriia	Fusobacteriales	Fusobacteriaceae	Ilyobacter	19
Bacteria	Chloroflexi	Anaerolineae	SBR1031	uncultured organism		19
Bacteria	Planctomycetes	Pla4 lineage	uncultured bacterium			19
Bacteria	Proteobacteria	Alphaproteobacteria	uncultured	uncultured bacterium		18
Bacteria	Chlamydiae	Chlamydiae	Chlamydiales	Simkaniaceae	uncultured	18
Bacteria	Proteobacteria	Gammaproteobacteria	Alteromonadales	Shewanellaceae	Shewanella	18
Bacteria	Patescibacteria	Gracilibacteria	uncultured bacterium			18
Bacteria	Acidobacteria	Acidobacteriia	Acidobacteriales	Acidobacteriaceae (Subgroup 1)	Granulicella	17
Bacteria	Proteobacteria	Gammaproteobacteria	Thiohalorhabdales	Thiohalorhabdaceae	uncultured	17
Bacteria	Planctomycetes	SPG12-343-353-B69	uncultured bacterium			17
Bacteria	Bacteroidetes	Bacteroidia	Cytophagales	Cyclobacteriaceae	uncultured	17
Bacteria	Proteobacteria	Gammaproteobacteria	EPR3968-O8a-Bc78	uncultured bacterium		17
Bacteria	Chloroflexi	Dehalococcoidia	661239	uncultured bacterium		17
Bacteria	Proteobacteria	Deltaproteobacteria	Desulfobacterales	Desulfobacteraceae	Desulfofaba	16
Archaea	Crenarchaeota	Bathyarchaeia	uncultured crenarchaeote			16
Bacteria	Proteobacteria	Gammaproteobacteria	Chromatiales	Chromatiaceae	Candidatus Thiobios	16
Bacteria	Nitrospinae	P9X2b3D02	uncultured bacterium			16
Bacteria	Proteobacteria	Alphaproteobacteria	Rhizobiales	Methyloligellaceae	Methyloceanibacter	16
Bacteria	Patescibacteria	Microgenomatia	Candidatus Woesebacteria	uncultured bacterium		16
Bacteria	Proteobacteria	Deltaproteobacteria	Syntrophobacterales	Syntrophaceae	Desulfomonile	16
Bacteria	Proteobacteria	Alphaproteobacteria	Rhizobiales	Methyloligellaceae	uncultured	16
Bacteria	Proteobacteria	Gammaproteobacteria	Xanthomonadales	Rhodanobacteraceae	Dyella	15
Bacteria	Calditrichaeota	Calditrichia	Calditrichales	Calditrichaceae	Calorithrix	15
Bacteria	Proteobacteria	Deltaproteobacteria	Myxococcales	Haliangiaceae	Haliangium	15
Bacteria	Proteobacteria	Gammaproteobacteria	Betaproteobacteriales	Burkholderiaceae	Ralstonia	15
Bacteria	Proteobacteria	Gammaproteobacteria	Pseudomonadales	Pseudomonadaceae	Pseudomonas	15
Bacteria	Actinobacteria	Actinobacteria	Streptomycetales	Streptomycetaceae	Streptomyces	15
Bacteria	Proteobacteria	Gammaproteobacteria	Betaproteobacteriales	Methylophilaceae	Methylotenera	15
Bacteria	Proteobacteria	Gammaproteobacteria	Chromatiales	Sedimenticolaceae	Sedimenticola	15
Bacteria	Firmicutes	Clostridia	Clostridiales	Lachnospiraceae	uncultured	15
Bacteria	Planctomycetes	Phycisphaerae	Phycisphaerales	AKAU3564 sediment group	uncultured bacterium	15
Bacteria	Acidobacteria	Subgroup 21	uncultured bacterium			14
Bacteria	Proteobacteria	Deltaproteobacteria	SAR324 clade(Marine group B)	uncultured delta proteobacterium		14
Bacteria	Patescibacteria	ABY1	Candidatus Falkowbacteria	uncultured Parcubacteria group bacterium		14
Bacteria	Planctomycetes	Phycisphaerae	MSBL9	SG8-4	uncultured planctomycete	14
Bacteria	Proteobacteria	Gammaproteobacteria	BD7-8	uncultured bacterium		14
Bacteria	Patescibacteria	Saccharimonadia	Saccharimonadales	uncultured bacterium		13
Bacteria	Spirochaetes	Spirochaetia	Spirochaetales	Spirochaetaceae	GWE2-31-10	13
Bacteria	Nitrospirae	4-29-1	uncultured bacterium			13
Bacteria	Firmicutes	Clostridia	Clostridiales	Defluviitaleaceae	Defluviitaleaceae UCG-011	13
Archaea	Nanoarchaeaeota	Nanohaloarchaeia	Aenigmarchaeales	uncultured archaeon		13
Bacteria	Chloroflexi	Dehalococcoidia	GIF3	Dehalococcoidia bacterium SCGC AB-540-C11		13
Bacteria	Proteobacteria	Gammaproteobacteria	Steroidobacterales	Steroidobacteraceae	Steroidobacter	13
Bacteria	Proteobacteria	Deltaproteobacteria	Syntrophobacterales	Syntrophaceae	Desulfobacca	13
Bacteria	Fibrobacteres	Fibrobacteria	Fibrobacterales	Fibrobacteraceae	uncultured	13
Bacteria	Proteobacteria	Alphaproteobacteria	Rhizobiales	Hyphomicrobiaceae	Hyphomicrobium	13
Bacteria	Proteobacteria	Gammaproteobacteria	Thiomicrospirales	Thioglobaceae	Candidatus Thioglobus	12
Bacteria	Chloroflexi	Dehalococcoidia	vadinBA26	uncultured bacterium		12
Bacteria	Proteobacteria	Gammaproteobacteria	Gammaproteobacteria Incertae Sedis	Unknown Family	Acidibacter	12
Bacteria	Proteobacteria	Alphaproteobacteria	Acetobacterales	Acetobacteraceae	Acidocella	12
Bacteria	Bacteroidetes	Bacteroidia	Bacteroidales	Bacteroidetes BD2-2	uncultured Bacteroidetes bacterium	12
Bacteria	Proteobacteria	Deltaproteobacteria	Myxococcales	MidBa8	uncultured delta proteobacterium	12
Bacteria	Patescibacteria	ABY1	Candidatus Falkowbacteria	uncultured bacterium		12
Bacteria	Proteobacteria	Gammaproteobacteria	Pseudomonadales	Moraxellaceae	uncultured	12
Bacteria	Proteobacteria	Alphaproteobacteria	Rhodobacterales	Rhodobacteraceae	uncultured	12
Bacteria	Proteobacteria	Deltaproteobacteria	Desulfarculales	Desulfarculaceae	uncultured	12
Bacteria	Nitrospirae	Thermodesulfovibrionia	uncultured	uncultured Nitrospirae bacterium		12
Bacteria	Bacteroidetes	Bacteroidia	Bacteroidales	Marinifilaceae	Marinifilum	12
Bacteria	Proteobacteria	Alphaproteobacteria	Rhizobiales	Rhizobiaceae	Allorhizobium-Neorhizobium-Pararhizobium-Rhizobium	12
Bacteria	Firmicutes	Clostridia	Clostridiales	Clostridiaceae 1	Oceanirhabdus	12
Bacteria	Proteobacteria	Deltaproteobacteria	Myxococcales	MidBa8	uncultured organism	11
Bacteria	Proteobacteria	Gammaproteobacteria	Acidiferrobacterales	Acidiferrobacteraceae	uncultured	11
Bacteria	Proteobacteria	Deltaproteobacteria	Myxococcales	P3OB-42	uncultured bacterium	11
Bacteria	TA06	uncultured bacterium				11
Bacteria	Dependentiae	Babeliae	Babeliales	uncultured bacterium		11
Bacteria	Planctomycetes	OM190	uncultured planctomycete			11
Bacteria	Proteobacteria	Deltaproteobacteria	SAR324 clade(Marine group B)	uncultured organism		11
Bacteria	Proteobacteria	Alphaproteobacteria	Thalassobaculales	uncultured	uncultured bacterium	11
Bacteria	Proteobacteria	Deltaproteobacteria	Desulfobacterales	Desulfobulbaceae	Desulfurivibrio	11
Bacteria	Proteobacteria	Gammaproteobacteria	Cellvibrionales	Halieaceae	Halioglobus	11
Bacteria	Proteobacteria	Deltaproteobacteria	Desulfuromonadales	Desulfuromonadaceae	Desulfuromonas	11
Bacteria	Acidobacteria	Acidobacteriia	Acidobacteriales	Acidobacteriaceae (Subgroup 1)	Edaphobacter	11
Bacteria	Firmicutes	Clostridia	Clostridiales	Heliobacteriaceae	Hydrogenispora	11
Bacteria	Proteobacteria	Alphaproteobacteria	Rhodovibrionales	Kiloniellaceae	Pelagibius	11
Archaea	Nanoarchaeaeota	Woesearchaeia	marine metagenome			10
Bacteria	Proteobacteria	Gammaproteobacteria	Enterobacteriales	Enterobacteriaceae	Enterobacter	10
Bacteria	Proteobacteria	Deltaproteobacteria	MBNT15	uncultured bacterium		10
Bacteria	Chloroflexi	Anaerolineae	Anaerolineales	Anaerolineaceae	Pelolinea	10
Bacteria	PAUC34f	uncultured bacterium				10
Bacteria	Chloroflexi	Anaerolineae	Anaerolineales	Anaerolineaceae	RBG-16-58-14	10
Bacteria	Bacteroidetes	Bacteroidia	Bacteroidales	Marinilabiliaceae	Carboxylicivirga	10
Bacteria	Bacteroidetes	Bacteroidia	Chitinophagales	Saprospiraceae	uncultured	10
Bacteria	Patescibacteria	ABY1	Candidatus Magasanikbacteria	uncultured bacterium		10
Bacteria	Nitrospirae	Nitrospira	Nitrospirales	Nitrospiraceae	Nitrospira	10
Bacteria	Patescibacteria	Gracilibacteria	Candidatus Peregrinibacteria	uncultured bacterium		10
Bacteria	CK-2C2-2	uncultured bacterium				10
Bacteria	Chloroflexi	Anaerolineae	Ardenticatenales	uncultured	uncultured organism	10
Bacteria	WS2	uncultured bacterium				10
Bacteria	Proteobacteria	Gammaproteobacteria	Ectothiorhodospirales	Thioalkalispiraceae	Thioalkalispira	10
Bacteria	Planctomycetes	Pla3 lineage	uncultured bacterium			9
Bacteria	Proteobacteria	Gammaproteobacteria	pItb-vmat-80	uncultured gamma proteobacterium		9
Bacteria	Proteobacteria	Gammaproteobacteria	Oceanospirillales	Kangiellaceae	uncultured	9
Bacteria	Proteobacteria	Alphaproteobacteria	uncultured	uncultured alpha proteobacterium		9
Bacteria	Proteobacteria	Deltaproteobacteria	Myxococcales	BIrii41	uncultured bacterium	9
Bacteria	Planctomycetes	Phycisphaerae	Pla1 lineage	uncultured bacterium		9
Bacteria	Proteobacteria	Gammaproteobacteria	Chromatiales	Chromatiaceae	uncultured	9
Bacteria	Proteobacteria	Gammaproteobacteria	BD7-8	uncultured gamma proteobacterium		9
Bacteria	Chloroflexi	Anaerolineae	SBR1031	A4b	uncultured bacterium	9
Bacteria	Acetothermia	Acetothermiia	uncultured bacterium			9
Bacteria	Proteobacteria	Gammaproteobacteria	Nitrosococcales	Nitrosococcaceae	CI75cm.2.12	9
Bacteria	Acidobacteria	Subgroup 18	uncultured Acidobacteria bacterium			9
Bacteria	Proteobacteria	Alphaproteobacteria	Rhizobiales	Hyphomicrobiaceae	uncultured	9
Bacteria	Proteobacteria	Deltaproteobacteria	Desulfobacterales	Desulfobacteraceae	Desulfobacter	9
Bacteria	Chloroflexi	Dehalococcoidia	Sh765B-AG-111	uncultured Dehalococcoides sp.		9
Bacteria	Latescibacteria	uncultured organism				9
Bacteria	Chloroflexi	Dehalococcoidia	GIF9	uncultured Chloroflexi bacterium		9
Bacteria	Proteobacteria	Deltaproteobacteria	Desulfobacterales	Desulfobulbaceae	MSBL7	9
Bacteria	Proteobacteria	Gammaproteobacteria	KI89A clade	uncultured bacterium		9
Bacteria	Chloroflexi	Anaerolineae	Thermoflexales	Thermoflexaceae	Thermoflexus	9
Bacteria	Actinobacteria	Acidimicrobiia	Microtrichales	Ilumatobacteraceae	uncultured	9
Bacteria	Proteobacteria	Alphaproteobacteria	Sphingomonadales	Sphingomonadaceae	Sphingomonas	9
Bacteria	Acidobacteria	Aminicenantia	Aminicenantales	uncultured Aminicenantes bacterium		9
Bacteria	Proteobacteria	Gammaproteobacteria	Thiomicrospirales	Thiomicrospiraceae	endosymbionts	9
Bacteria	Chloroflexi	Dehalococcoidia	GIF9	uncultured bacterium		9
Bacteria	Patescibacteria	Parcubacteria	Candidatus Kaiserbacteria	uncultured bacterium		9
Bacteria	Bacteroidetes	Bacteroidia	Bacteroidales	SB-5	uncultured Cytophagales bacterium	9
Bacteria	Chloroflexi	Dehalococcoidia	t0.6.f	uncultured bacterium		9
Bacteria	Proteobacteria	Gammaproteobacteria	Vibrionales	Vibrionaceae	Grimontia	9
Bacteria	Proteobacteria	Deltaproteobacteria	Bdellovibrionales	Bacteriovoracaceae	Halobacteriovorax	8
Bacteria	Acidobacteria	Subgroup 17	uncultured Acidobacteria bacterium			8
Bacteria	Fusobacteria	Fusobacteriia	Fusobacteriales	Fusobacteriaceae	Fusobacterium	8
Bacteria	Proteobacteria	Alphaproteobacteria	Rhodospirillales	Magnetospiraceae	Magnetovibrio	8
Bacteria	Latescibacteria	uncultured Latescibacteria bacterium				8
Bacteria	Proteobacteria	Gammaproteobacteria	Nitrosococcales	Nitrosococcaceae	3PJM14	8
Bacteria	Proteobacteria	Deltaproteobacteria	Desulfuromonadales	Geobacteraceae	Geobacter	8
Bacteria	Proteobacteria	Alphaproteobacteria	Sphingomonadales	Sphingomonadaceae	Novosphingobium	8
Bacteria	Planctomycetes	Planctomycetacia	Pirellulales	Pirellulaceae	Rubripirellula	8
Archaea	Euryarchaeota	Methanomicrobia	Methanosarcinales	Methanosarcinaceae	Methanococcoides	8
Bacteria	Actinobacteria	WCHB1-81	uncultured bacterium			8
Bacteria	Bacteroidetes	Bacteroidia	Bacteroidales	Marinilabiliaceae	uncultured	8
Bacteria	Proteobacteria	Alphaproteobacteria	Rhizobiales	Rhizobiaceae	uncultured	8
Bacteria	Proteobacteria	Gammaproteobacteria	Betaproteobacteriales	Burkholderiaceae	Massilia	8
Bacteria	Latescibacteria	Latescibacteria	Latescibacterales	Latescibacteraceae	Candidatus Latescibacter	8
Bacteria	Proteobacteria	Alphaproteobacteria	Rhizobiales	Hyphomicrobiaceae	Filomicrobium	8
Archaea	Euryarchaeota	Methanomicrobia	Methanomicrobiales	Methanoregulaceae	Methanolinea	8
Bacteria	Proteobacteria	Gammaproteobacteria	Xanthomonadales	Xanthomonadaceae	Lysobacter	8
Archaea	Altiarchaeota	Altiarchaeia	uncultured archaeon			8
Bacteria	Kiritimatiellaeota	Kiritimatiellae	WCHB1-41	uncultured bacterium		8
Bacteria	Proteobacteria	Gammaproteobacteria	Gammaproteobacteria Incertae Sedis	Unknown Family	Endothiovibrio	8
Bacteria	Planctomycetes	Phycisphaerae	MSBL9	SM23-30	uncultured bacterium	8
Bacteria	Proteobacteria	Deltaproteobacteria	Myxococcales	bacteriap25	uncultured bacterium	8
Archaea	Euryarchaeota	Thermococci	Methanofastidiosales	uncultured	uncultured archaeon	8
Bacteria	Proteobacteria	Alphaproteobacteria	Rhizobiales	Rhizobiaceae	Cohaesibacter	8
Bacteria	Acidobacteria	Acidobacteriia	Solibacterales	Solibacteraceae (Subgroup 3)	Bryobacter	8
Bacteria	Planctomycetes	Pla4 lineage	uncultured Planctomycetales bacterium			8
Bacteria	Proteobacteria	Gammaproteobacteria	Enterobacteriales	Enterobacteriaceae	Serratia	8
Bacteria	Chloroflexi	Dehalococcoidia	uncultured bacterium			8
Bacteria	Proteobacteria	Alphaproteobacteria	Rhodovibrionales	Kiloniellaceae	Tistlia	8
Bacteria	Chloroflexi	Dehalococcoidia	FW22	uncultured bacterium		8
Archaea	Thaumarchaeota	Nitrososphaeria	Nitrosopumilales	Nitrosopumilaceae	uncultured archaeon	8
Bacteria	Bacteroidetes	Bacteroidia	Bacteroidales	Bacteroidetes BD2-2	uncultured organism	7
Bacteria	Planctomycetes	Planctomycetacia	Pirellulales	Pirellulaceae	Pirellula	7
Archaea	Euryarchaeota	Thermoplasmata	uncultured	uncultured euryarchaeote		7
Bacteria	Epsilonbacteraeota	Campylobacteria	Campylobacterales	Thiovulaceae	Sulfurimonas	7
Bacteria	Chloroflexi	Dehalococcoidia	SPG12-343-353-B75	uncultured bacterium		7
Bacteria	Proteobacteria	Alphaproteobacteria	Rhizobiales	Rhizobiales Incertae Sedis	Bauldia	7
Bacteria	Bacteroidetes	Bacteroidia	Bacteroidales	SB-5	bacterium YC-LK-LKJ31	7
Bacteria	Actinobacteria	Acidimicrobiia	Microtrichales	uncultured	uncultured bacterium	7
Bacteria	Proteobacteria	Alphaproteobacteria	Rhizobiales	Xanthobacteraceae	Rhodopseudomonas	7
Bacteria	Proteobacteria	Gammaproteobacteria	JTB23	uncultured bacterium		7
Bacteria	Planctomycetes	Phycisphaerae	Phycisphaerales	AKAU3564 sediment group	uncultured organism	7
Bacteria	Omnitrophicaeota	Omnitrophia	Omnitrophales	Omnitrophaceae	Candidatus Omnitrophus	7
Bacteria	Chloroflexi	Anaerolineae	Ardenticatenales	uncultured	uncultured Chloroflexi bacterium	7
Bacteria	Proteobacteria	Gammaproteobacteria	Chromatiales	Sedimenticolaceae	uncultured	7
Bacteria	Proteobacteria	Gammaproteobacteria	Oceanospirillales	P13-46	uncultured bacterium	7
Bacteria	Firmicutes	Bacilli	Lactobacillales	Lactobacillaceae	Lactobacillus	6
Bacteria	Acidobacteria	AT-s3-28	uncultured bacterium			6
Bacteria	Planctomycetes	Phycisphaerae	S-70	uncultured bacterium		6
Bacteria	Proteobacteria	Gammaproteobacteria	B2M28	uncultured sediment bacterium		6
Bacteria	Gemmatimonadetes	BD2-11 terrestrial group	uncultured Gemmatimonadetes bacterium			6
Bacteria	Proteobacteria	Gammaproteobacteria	Alteromonadales	Colwelliaceae	uncultured	6
Bacteria	Proteobacteria	Gammaproteobacteria	uncultured	uncultured gamma proteobacterium		6
Bacteria	Proteobacteria	Gammaproteobacteria	Alteromonadales	Moritellaceae	Paramoritella	6
Bacteria	Planctomycetes	Phycisphaerae	Phycisphaerales	Phycisphaeraceae	uncultured	6
Archaea	Asgardaeota	Lokiarchaeia	uncultured crenarchaeote			6
Bacteria	Patescibacteria	Microgenomatia	Candidatus Chisholmbacteria	uncultured bacterium		6
Bacteria	Omnitrophicaeota	metagenome				6
Bacteria	Actinobacteria	Acidimicrobiia	Microtrichales	Microtrichaceae	Sva0996 marine group	6
Bacteria	Verrucomicrobia	Verrucomicrobiae	Pedosphaerales	Pedosphaeraceae	uncultured bacterium	6
Bacteria	Proteobacteria	Gammaproteobacteria	Nitrosococcales	Nitrosococcaceae	Cm1-21	6
Bacteria	Chloroflexi	Dehalococcoidia	DscP2	uncultured bacterium		6
Bacteria	Planctomycetes	Phycisphaerae	MSBL9	4572-13	uncultured bacterium	6
Bacteria	Proteobacteria	Alphaproteobacteria	Sphingomonadales	Sphingomonadaceae	Sphingobium	6
Bacteria	Gemmatimonadetes	MD2902-B12	uncultured bacterium			6
Bacteria	Planctomycetes	vadinHA49	uncultured bacterium			6
Bacteria	Proteobacteria	Alphaproteobacteria	Caulobacterales	Parvularculaceae	uncultured	6
Bacteria	Elusimicrobia	Elusimicrobia	MVP-88	uncultured bacterium		6
Bacteria	Calditrichaeota	Calditrichia	Calditrichales	Calditrichaceae	saltmarsh clone LCP-26	6
Bacteria	Chloroflexi	Dehalococcoidia	Sh765B-AG-111	uncultured Chlorobi bacterium		6
Bacteria	Chloroflexi	Anaerolineae	SBR1031	A4b	metagenome	6
Bacteria	Calditrichaeota	Calditrichia	Calditrichales	Calditrichaceae	SM23-31	6
Bacteria	Proteobacteria	Gammaproteobacteria	Betaproteobacteriales	Nitrosomonadaceae	Ellin6067	6
Bacteria	TA06	uncultured organism				6
Bacteria	Marinimicrobia (SAR406 clade)	uncultured bacterium				6
Bacteria	Proteobacteria	Deltaproteobacteria	Bdellovibrionales	Bacteriovoracaceae	uncultured	6
Bacteria	Proteobacteria	Gammaproteobacteria	Coxiellales	Coxiellaceae	Coxiella	6
Bacteria	Epsilonbacteraeota	Campylobacteria	Campylobacterales	Arcobacteraceae	Arcobacter	6
Bacteria	Chloroflexi	Anaerolineae	ADurb.Bin180	uncultured bacterium		6
Bacteria	Proteobacteria	Gammaproteobacteria	Xanthomonadales	Rhodanobacteraceae	Rhodanobacter	6
Bacteria	Proteobacteria	Deltaproteobacteria	Syntrophobacterales	Syntrophaceae	uncultured	6
Bacteria	Proteobacteria	Gammaproteobacteria	UBA10353 marine group	uncultured bacterium		6
Bacteria	Proteobacteria	Gammaproteobacteria	Ga0077536	uncultured bacterium		6
Bacteria	Proteobacteria	Deltaproteobacteria	Myxococcales	UASB-TL25	uncultured bacterium	6
Bacteria	Patescibacteria	Parcubacteria	Candidatus Yanofskybacteria	uncultured bacterium		6
Bacteria	Chloroflexi	Anaerolineae	Caldilineales	Caldilineaceae	uncultured	6
Archaea	Euryarchaeota	Thermoplasmata	Marine Benthic Group D and DHVEG-1	uncultured Thermoplasmatales archaeon		6
Bacteria	Proteobacteria	Deltaproteobacteria	Myxococcales	UASB-TL25	uncultured organism	6
Bacteria	Dadabacteria	Dadabacteriia	Dadabacteriales	uncultured bacterium		6
Bacteria	Firmicutes	Clostridia	Clostridiales	Ruminococcaceae	Faecalibacterium	5
Bacteria	Proteobacteria	Gammaproteobacteria	Alteromonadales	Shewanellaceae	Ferrimonas	5
Bacteria	Planctomycetes	Phycisphaerae	MSBL9	SG8-4	uncultured organism	5
Bacteria	BRC1	uncultured candidate division BRC1 bacterium				5
Bacteria	Bacteroidetes	Rhodothermia	Rhodothermales	Rhodothermaceae	uncultured	5
Bacteria	Planctomycetes	Phycisphaerae	Amsterdam-1B-07	uncultured bacterium		5
Bacteria	Bacteroidetes	Bacteroidia	Bacteroidales	SB-5	uncultured Bacteroidetes bacterium	5
Bacteria	Acetothermia	Acetothermiia	uncultured organism			5
Bacteria	Firmicutes	Clostridia	Clostridiales	Lachnospiraceae	Vallitalea	5
Bacteria	Proteobacteria	Gammaproteobacteria	Cellvibrionales	Cellvibrionaceae	uncultured	5
Bacteria	Lentisphaerae	Lentisphaeria	Victivallales	Arctic95B-14	uncultured bacterium	5
Bacteria	Proteobacteria	Gammaproteobacteria	D90	uncultured organism		5
Bacteria	Planctomycetes	Planctomycetacia	Planctomycetales	Gimesiaceae	uncultured	5
Bacteria	Proteobacteria	Gammaproteobacteria	Oceanospirillales	Alcanivoracaceae	Alcanivorax	5
Bacteria	Chloroflexi	JG30-KF-CM66	uncultured bacterium			5
Bacteria	Proteobacteria	Deltaproteobacteria	Bdellovibrionales	Bdellovibrionaceae	Bdellovibrio	5
Bacteria	Chloroflexi	Dehalococcoidia	661239	uncultured Dehalococcoides sp.		5
Bacteria	Bacteroidetes	Bacteroidia	Bacteroidales	SB-5	uncultured organism	5
Bacteria	Chloroflexi	Dehalococcoidia	S085	uncultured bacterium		5
Bacteria	Planctomycetes	Phycisphaerae	MSBL9	SG8-4	uncultured Planctomycetales bacterium	5
Archaea	Crenarchaeota	Bathyarchaeia	uncultured miscellaneous Crenarchaeota group			5
Bacteria	Omnitrophicaeota	uncultured Omnitrophica bacterium				5
Bacteria	Firmicutes	Bacilli	Bacillales	Staphylococcaceae	Staphylococcus	5
Bacteria	Proteobacteria	Alphaproteobacteria	Azospirillales	Azospirillaceae	Azospirillum	5
Archaea	Nanoarchaeaeota	Woesearchaeia	uncultured archaeon CLEAR-24			5
Bacteria	Firmicutes	Clostridia	Clostridiales	Clostridiales vadinBB60 group	uncultured bacterium	5
Bacteria	Chloroflexi	Dehalococcoidia	1226B1H1-22-FL	uncultured bacterium		5
Bacteria	Spirochaetes	Spirochaetia	Spirochaetales	Spirochaetaceae	Candidatus Marispirochaeta	5
Bacteria	Patescibacteria	Parcubacteria	uncultured bacterium			5
Archaea	Nanoarchaeaeota	Woesearchaeia	Candidatus Pacearchaeota archaeon RBG_19FT_COMBO_34_9			5
Bacteria	Proteobacteria	Deltaproteobacteria	Desulfobacterales	Desulfobulbaceae	Desulfobulbus	5
Bacteria	Proteobacteria	Deltaproteobacteria	Myxococcales	VHS-B3-70	uncultured bacterium	5
Bacteria	Proteobacteria	Gammaproteobacteria	Oceanospirillales	Pseudohongiellaceae	Pseudohongiella	5
Bacteria	Chloroflexi	Anaerolineae	uncultured	uncultured Chloroflexi bacterium		5
Bacteria	Omnitrophicaeota	Omnitrophia	uncultured organism			5
Bacteria	Proteobacteria	Gammaproteobacteria	Chromatiales	Chromatiaceae	Thiohalobacter	5
Bacteria	Actinobacteria	Actinobacteria	Micrococcales	Micrococcaceae	Pseudarthrobacter	5
Bacteria	Proteobacteria	Deltaproteobacteria	Desulfobacterales	Desulfobacteraceae	Desulfobacterium	5
Bacteria	Modulibacteria	Moduliflexia	Moduliflexales	Moduliflexaceae	uncultured organism	5
Bacteria	Proteobacteria	Alphaproteobacteria	Rhizobiales	Rhizobiaceae	Pseudahrensia	5
Bacteria	Zixibacteria	uncultured organism				5
Bacteria	Proteobacteria	Alphaproteobacteria	uncultured	metagenome		5
Bacteria	Proteobacteria	Gammaproteobacteria	Nitrosococcales	Nitrosococcaceae	AqS1	5
Bacteria	Firmicutes	Clostridia	Clostridiales	Ruminococcaceae	Ruminococcaceae UCG-012	5
Bacteria	Fibrobacteres	Fibrobacteria	Fibrobacterales	TG3	uncultured organism	5
Bacteria	Proteobacteria	Deltaproteobacteria	NB1-j	uncultured deep-sea bacterium		5
Bacteria	Proteobacteria	Gammaproteobacteria	Betaproteobacteriales	Burkholderiaceae	Caenimonas	5
Bacteria	Proteobacteria	Alphaproteobacteria	Rickettsiales	Mitochondria	Medicago truncatula (barrel medic)	5
Bacteria	Proteobacteria	Gammaproteobacteria	Betaproteobacteriales	Burkholderiaceae	uncultured	5
Archaea	Euryarchaeota	Thermoplasmata	SG8-5	Euryarchaeota archaeon SG8-5		5
Bacteria	Acidobacteria	Acidobacteriia	Acidobacteriales	Acidobacteriaceae (Subgroup 1)	Occallatibacter	5
Bacteria	Bacteroidetes	Bacteroidia	Bacteroidales	Prolixibacteraceae	Draconibacterium	5
Bacteria	Acidobacteria	Subgroup 6	uncultured Acidobacteria bacterium			4
Bacteria	Proteobacteria	Gammaproteobacteria	Methylococcales	Methylomonaceae	Milano-WF1B-03	4
Bacteria	Proteobacteria	Alphaproteobacteria	Rhodospirillales	Rhodopirillaceae	Defluviicoccus	4
Bacteria	Proteobacteria	Alphaproteobacteria	Rhizobiales	Rhizobiaceae	Oricola	4
Bacteria	Bacteroidetes	Bacteroidia	Cytophagales	Amoebophilaceae	uncultured	4
Bacteria	Verrucomicrobia	Verrucomicrobiae	Opitutales	Puniceicoccaceae	Verruc-01	4
Bacteria	Proteobacteria	Gammaproteobacteria	Chromatiales	Sedimenticolaceae	uncultured bacterium	4
Bacteria	Firmicutes	Clostridia	Clostridiales	Ruminococcaceae	uncultured	4
Bacteria	Proteobacteria	Gammaproteobacteria	Legionellales	Legionellaceae	uncultured	4
Bacteria	Proteobacteria	Alphaproteobacteria	Sneathiellales	Sneathiellaceae	AT-s3-44	4
Bacteria	Acidobacteria	Subgroup 18	uncultured soil bacterium			4
Bacteria	Planctomycetes	Phycisphaerae	Phycisphaerales	Phycisphaeraceae	Z195MB87	4
Bacteria	Proteobacteria	Deltaproteobacteria	Desulfobacterales	Desulfobacteraceae	uncultured bacterium	4
Bacteria	Chloroflexi	Dehalococcoidia	SAR202 clade	uncultured bacterium		4
Bacteria	Planctomycetes	Phycisphaerae	C86	uncultured bacterium		4
Archaea	Euryarchaeota	Thermoplasmata	uncultured	uncultured Thermoplasmatales archaeon		4
Bacteria	Proteobacteria	Gammaproteobacteria	Betaproteobacteriales	Methylophilaceae	MM2	4
Bacteria	Chloroflexi	Anaerolineae	SBR1031	uncultured soil bacterium		4
Bacteria	Proteobacteria	Alphaproteobacteria	Rhizobiales	uncultured	uncultured bacterium	4
Bacteria	Proteobacteria	Alphaproteobacteria	Rhodospirillales	Magnetospiraceae	Magnetospira	4
Bacteria	Spirochaetes	Spirochaetia	Spirochaetales	Spirochaetaceae	Treponema	4
Bacteria	Bacteroidetes	Bacteroidia	Bacteroidetes VC2.1 Bac22	uncultured bacterium		4
Archaea	Hydrothermarchaeota	uncultured archaeon				4
Archaea	Asgardaeota	Heimdallarchaeia	uncultured archaeon			4
Bacteria	Planctomycetes	Phycisphaerae	mle1-8	uncultured planctomycete		4
Bacteria	Bacteroidetes	Ignavibacteria	Ignavibacteriales	PHOS-HE36	metagenome	4
Bacteria	Patescibacteria	WWE3	uncultured bacterium			4
Bacteria	Acidobacteria	Subgroup 6	uncultured bacterium			4
Bacteria	BRC1	uncultured bacterium				4
Bacteria	Latescibacteria	Latescibacteria	Latescibacterales	Latescibacteraceae	uncultured deep-sea bacterium	4
Bacteria	Firmicutes	Clostridia	Clostridiales	Peptococcaceae	Desulfotomaculum	4
Archaea	Nanoarchaeaeota	Woesearchaeia	Candidatus Diapherotrites archaeon ADurb.Bin253			4
Bacteria	Proteobacteria	Gammaproteobacteria	Oceanospirillales	Nitrincolaceae	Neptuniibacter	4
Bacteria	Proteobacteria	Alphaproteobacteria	Rickettsiales	Mitochondria	Camelina sativa	4
Bacteria	Lentisphaerae	Oligosphaeria	P.palmC41	uncultured bacterium		4
Bacteria	Proteobacteria	Gammaproteobacteria	Oceanospirillales	Halomonadaceae	Halotalea	4
Bacteria	Proteobacteria	Deltaproteobacteria	Oligoflexales	0319-6G20	uncultured bacterium	4
Bacteria	Proteobacteria	Gammaproteobacteria	Arenicellales	Arenicellaceae	Candidatus Thiosymbion	4
Bacteria	Proteobacteria	Alphaproteobacteria	Rhizobiales	Beijerinckiaceae	Methylobacterium	4
Bacteria	Proteobacteria	Alphaproteobacteria	Caulobacterales	Caulobacteraceae	Brevundimonas	4
Bacteria	Margulisbacteria	uncultured bacterium				4
Archaea	Euryarchaeota	Thermoplasmata	SG8-5	uncultured archaeon		4
Bacteria	Proteobacteria	Gammaproteobacteria	Pseudomonadales	Moraxellaceae	Moraxella	4
Bacteria	Patescibacteria	ABY1	Candidatus Falkowbacteria	Candidatus Falkowbacteria bacterium RIFOXYC2_FULL_34_220		4
Bacteria	Dependentiae	Babeliae	Babeliales	Vermiphilaceae	uncultured bacterium	4
Bacteria	Planctomycetes	Pla4 lineage	uncultured organism			4
Bacteria	Chloroflexi	Dehalococcoidia	661239	Chloroflexi bacterium RBG_13_46_14		4
Bacteria	Acidobacteria	Acidobacteriia	Acidobacteriales	Koribacteraceae	Candidatus Koribacter	4
Bacteria	Proteobacteria	Gammaproteobacteria	Cellvibrionales	Porticoccaceae	C1-B045	4
Bacteria	Actinobacteria	WCHB1-81	Actinobacteria bacterium RBG_19FT_COMBO_36_27			4
Bacteria	Proteobacteria	Alphaproteobacteria	Rhodovibrionales	Kiloniellaceae	Limibacillus	4
Bacteria	Planctomycetes	Phycisphaerae	CCM11a	uncultured planctomycete		4
Bacteria	Planctomycetes	Phycisphaerae	mle1-8	uncultured bacterium		4
Bacteria	Proteobacteria	Deltaproteobacteria	Deltaproteobacteria Incertae Sedis	Unknown Family	Deferrisoma	4
Bacteria	Planctomycetes	Phycisphaerae	MSBL9	KCLunmb-38-53	uncultured bacterium	4
Bacteria	Proteobacteria	Gammaproteobacteria	Methylococcales	Methylomonaceae	Methylomarinum	4
Bacteria	Planctomycetes	Pla3 lineage	uncultured organism			4
Bacteria	Proteobacteria	Alphaproteobacteria	Rhizobiales	Xanthobacteraceae	uncultured	4
Bacteria	Actinobacteria	MB-A2-108	uncultured bacterium			4
Bacteria	Actinobacteria	Actinobacteria	Micrococcales	Microbacteriaceae	Microbacterium	4
Bacteria	Planctomycetes	Phycisphaerae	MSBL9	SM23-30	uncultured organism	4
Bacteria	Proteobacteria	Deltaproteobacteria	Myxococcales	MidBa8	uncultured bacterium	4
Bacteria	Halanaerobiaeota	Halanaerobiia	Halanaerobiales	Halobacteroidaceae	Orenia	4
Bacteria	Actinobacteria	Thermoleophilia	Gaiellales	uncultured	uncultured bacterium	4
Bacteria	Acidobacteria	Acidobacteriia	Solibacterales	Solibacteraceae (Subgroup 3)	PAUC26f	4
Bacteria	Proteobacteria	Alphaproteobacteria	Rhizobiales	Xanthobacteraceae	Pseudolabrys	4
Bacteria	Proteobacteria	Alphaproteobacteria	uncultured	uncultured deep-sea bacterium		4
Bacteria	Proteobacteria	Deltaproteobacteria	Myxococcales	UASB-TL25	uncultured delta proteobacterium	4
Bacteria	Proteobacteria	Alphaproteobacteria	Rhizobiales	Stappiaceae	Labrenzia	4
Bacteria	Proteobacteria	Gammaproteobacteria	Vibrionales	Vibrionaceae	Salinivibrio	4
Bacteria	Proteobacteria	Gammaproteobacteria	AT-s2-59	uncultured gamma proteobacterium		4
Bacteria	Chlamydiae	Chlamydiae	Chlamydiales	Simkaniaceae	Candidatus Fritschea	4
Bacteria	Proteobacteria	Alphaproteobacteria	Rickettsiales	Mitochondria	Akebia quinata	4
Bacteria	Chloroflexi	Anaerolineae	MSB-5B2	uncultured bacterium		4
Bacteria	Firmicutes	Bacilli	Lactobacillales	Leuconostocaceae	Leuconostoc	4
Bacteria	Proteobacteria	Deltaproteobacteria	Desulfuromonadales	Desulfuromonadaceae	Pelobacter	4
Bacteria	Bacteroidetes	Ignavibacteria	Ignavibacteriales	Ignavibacteriaceae	Ignavibacterium	4
Bacteria	Chlamydiae	LD1-PA32	uncultured bacterium			4
Bacteria	Patescibacteria	Parcubacteria	Candidatus Yanofskybacteria	uncultured deep-sea bacterium		4
Bacteria	BRC1	uncultured organism				4
Bacteria	Firmicutes	Clostridia	Clostridiales	Ruminococcaceae	Subdoligranulum	4
Archaea	Nanoarchaeaeota	Woesearchaeia	archaeon GW2011_AR16			4
Archaea	Nanoarchaeaeota	Woesearchaeia	Candidatus Pacearchaeota archaeon CG1_02_32_21			4
Bacteria	Bacteroidetes	Ignavibacteria	Ignavibacteriales	Melioribacteraceae	IheB3-7	4
Bacteria	Proteobacteria	Gammaproteobacteria	AT-s2-59	uncultured bacterium		4
Bacteria	Proteobacteria	Gammaproteobacteria	Betaproteobacteriales	Burkholderiaceae	Pandoraea	4
Bacteria	Proteobacteria	Gammaproteobacteria	Aeromonadales	Aeromonadaceae	Aeromonas	4
Bacteria	Bacteroidetes	Bacteroidia	Chitinophagales	Chitinophagaceae	Ferruginibacter	3
Bacteria	Bacteroidetes	Bacteroidia	Sphingobacteriales	Sphingobacteriaceae	Mucilaginibacter	3
Bacteria	Proteobacteria	Gammaproteobacteria	Enterobacteriales	Enterobacteriaceae	Escherichia-Shigella	3
Bacteria	Chloroflexi	Dehalococcoidia	Napoli-4B-65	uncultured Dehalococcoides sp.		3
Bacteria	Planctomycetes	Planctomycetacia	Pirellulales	Pirellulaceae	Bythopirellula	3
Bacteria	Firmicutes	Bacilli	Lactobacillales	Streptococcaceae	Streptococcus	3
Bacteria	Planctomycetes	Phycisphaerae	MSBL9	ST-NAGAB-D1	uncultured organism	3
Bacteria	Actinobacteria	Acidimicrobiia	IMCC26256	metagenome		3
Bacteria	Proteobacteria	Gammaproteobacteria	FGL7S	uncultured bacterium		3
Bacteria	Planctomycetes	Phycisphaerae	MSBL9	SG8-4	bacterium enrichment culture clone AOM-SR-B13	3
Bacteria	Proteobacteria	Deltaproteobacteria	NB1-j	uncultured Acidobacteria bacterium		3
Bacteria	Acidobacteria	Acidobacteriia	Acidobacteriales	Acidobacteriaceae (Subgroup 1)	Acidipila	3
Bacteria	Poribacteria	uncultured Firmicutes bacterium				3
Bacteria	Fusobacteria	Fusobacteriia	Fusobacteriales	Leptotrichiaceae	Oceanivirga	3
Bacteria	Firmicutes	Erysipelotrichia	Erysipelotrichales	Erysipelotrichaceae	ZOR0006	3
Bacteria	Bacteroidetes	Ignavibacteria	Kryptoniales	MSB-3C8	uncultured bacterium	3
Bacteria	Proteobacteria	Deltaproteobacteria	Myxococcales	P3OB-42	uncultured delta proteobacterium	3
Bacteria	Proteobacteria	Gammaproteobacteria	Oceanospirillales	Nitrincolaceae	uncultured	3
Bacteria	Chloroflexi	Dehalococcoidia	SPG12-461-471-B8	uncultured bacterium		3
Bacteria	Zixibacteria	uncultured Nitrospinaceae bacterium				3
Bacteria	Proteobacteria	Gammaproteobacteria	Xanthomonadales	Rhodanobacteraceae	uncultured	3
Bacteria	Proteobacteria	Gammaproteobacteria	Cellvibrionales	Halieaceae	OM60(NOR5) clade	3
Bacteria	Tenericutes	Mollicutes	Mollicutes Incertae Sedis	Unknown Family	Candidatus Phytoplasma	3
Bacteria	Proteobacteria	Alphaproteobacteria	Rhizobiales	Rhodobiaceae	Tepidamorphus	3
Bacteria	Hydrogenedentes	Hydrogenedentia	Hydrogenedentiales	Hydrogenedensaceae	uncultured bacterium	3
Bacteria	Firmicutes	Clostridia	Clostridiales	Peptococcaceae	uncultured	3
Bacteria	Omnitrophicaeota	uncultured organism				3
Bacteria	Acidobacteria	Blastocatellia (Subgroup 4)	Pyrinomonadales	Pyrinomonadaceae	RB41	3
Bacteria	Planctomycetes	BD7-11	uncultured bacterium			3
Archaea	Euryarchaeota	Methanomicrobia	Methanosarcinales	Methanosarcinaceae	uncultured	3
Bacteria	Bacteroidetes	Bacteroidia	Bacteroidales	Prolixibacteraceae	uncultured	3
Bacteria	Omnitrophicaeota	Omnitrophia	uncultured bacterium			3
Bacteria	Schekmanbacteria	uncultured Syntrophobacterales bacterium				3
Bacteria	Proteobacteria	Deltaproteobacteria	Desulfobacterales	Desulfobacteraceae	Desulfobacula	3
Bacteria	Proteobacteria	Gammaproteobacteria	Xanthomonadales	Rhodanobacteraceae	Dokdonella	3
Bacteria	Proteobacteria	Alphaproteobacteria	Rickettsiales	Mitochondria	Corchorus capsularis	3
Bacteria	Proteobacteria	Alphaproteobacteria	Micavibrionales	Micavibrionaceae	uncultured	3
Bacteria	Schekmanbacteria	uncultured bacterium				3
Bacteria	Proteobacteria	Deltaproteobacteria	FW113	uncultured bacterium		3
Bacteria	Fibrobacteres	Chitinivibrionia	uncultured	uncultured bacterium		3
Bacteria	Proteobacteria	Deltaproteobacteria	MBNT15	uncultured delta proteobacterium		3
Bacteria	Epsilonbacteraeota	Campylobacteria	Campylobacterales	Sulfurovaceae	Sulfurovum	3
Bacteria	Bacteroidetes	Bacteroidia	Cytophagales	Hymenobacteraceae	Adhaeribacter	3
Bacteria	Proteobacteria	Zetaproteobacteria	Mariprofundales	Mariprofundaceae	Mariprofundus	3
Bacteria	Spirochaetes	Leptospirae	Leptospirales	Leptospiraceae	RBG-16-49-21	3
Bacteria	Chloroflexi	Dehalococcoidia	Dehalococcoidales	uncultured	uncultured bacterium	3
Bacteria	Patescibacteria	Gracilibacteria	uncultured organism			3
Bacteria	Proteobacteria	Alphaproteobacteria	Caulobacterales	Caulobacteraceae	Phenylobacterium	3
Bacteria	Bacteroidetes	Bacteroidia	Cytophagales	Cyclobacteriaceae	Reichenbachiella	3
Bacteria	Spirochaetes	Spirochaetia	Spirochaetales	Spirochaetaceae	Treponema 2	3
Bacteria	Patescibacteria	Gracilibacteria	JGI 0000069-P22	uncultured bacterium		3
Bacteria	Proteobacteria	Alphaproteobacteria	Rhizobiales	Rhizobiaceae	Nitratireductor	3
Bacteria	Acidobacteria	Subgroup 21	uncultured Acidobacteria bacterium			3
Bacteria	Chloroflexi	Anaerolineae	SBR1031	uncultured planctomycete		3
Bacteria	Actinobacteria	Actinobacteria	Corynebacteriales	Mycobacteriaceae	Mycobacterium	3
Bacteria	Hydrogenedentes	Hydrogenedentia	Hydrogenedentiales	Hydrogenedensaceae	uncultured proteobacterium	3
Bacteria	Bacteroidetes	Bacteroidia	Sphingobacteriales	AKYH767	metagenome	3
Bacteria	Proteobacteria	Gammaproteobacteria	Betaproteobacteriales	Burkholderiaceae	Ramlibacter	3
Bacteria	Calditrichaeota	Calditrichia	Calditrichales	Calditrichaceae	uncultured organism	3
Bacteria	Actinobacteria	Acidimicrobiia	IMCC26256	uncultured bacterium		3
Archaea	Nanoarchaeaeota	Woesearchaeia	Candidatus Pacearchaeota archaeon CG1_02_31_27			3
Bacteria	Proteobacteria	Gammaproteobacteria	uncultured	uncultured bacterium		3
Bacteria	Patescibacteria	MD2896-B216	uncultured bacterium			3
Bacteria	Proteobacteria	Gammaproteobacteria	Alteromonadales	Colwelliaceae	Thalassotalea	3
Bacteria	Proteobacteria	Deltaproteobacteria	Bdellovibrionales	Bacteriovoracaceae	Peredibacter	3
Bacteria	Proteobacteria	Deltaproteobacteria	Desulfuromonadales	Geobacteraceae	Geothermobacter	3
Bacteria	Actinobacteria	Actinobacteria	Frankiales	Geodermatophilaceae	Blastococcus	3
Bacteria	Proteobacteria	Gammaproteobacteria	Enterobacteriales	Enterobacteriaceae	Dickeya	3
Bacteria	Proteobacteria	Gammaproteobacteria	Betaproteobacteriales	Nitrosomonadaceae	IS-44	3
Bacteria	Proteobacteria	Gammaproteobacteria	Vibrionales	Vibrionaceae	Aliivibrio	3
Bacteria	Proteobacteria	Deltaproteobacteria	Desulfarculales	Desulfarculaceae	Desulfocarbo	3
Bacteria	Fusobacteria	Fusobacteriia	Fusobacteriales	Leptotrichiaceae	uncultured	3
Bacteria	Proteobacteria	Gammaproteobacteria	Gammaproteobacteria Incertae Sedis	Unknown Family	Sulfuriflexus	3
Bacteria	Proteobacteria	Gammaproteobacteria	Xanthomonadales	Rhodanobacteraceae	Luteibacter	3
Bacteria	Kiritimatiellaeota	Kiritimatiellae	WCHB1-41	uncultured organism		3
Bacteria	Bacteroidetes	Bacteroidia	Sphingobacteriales	Sphingobacteriaceae	Pedobacter	3
Bacteria	Proteobacteria	Deltaproteobacteria	Myxococcales	P3OB-42	Deltaproteobacteria bacterium RIFOXYB12_FULL_58_9	3
Bacteria	Verrucomicrobia	Verrucomicrobiae	Opitutales	uncultured	uncultured bacterium	3
Bacteria	Kiritimatiellaeota	Kiritimatiellae	WCHB1-41	uncultured Verrucomicrobia bacterium		3
Bacteria	Zixibacteria	uncultured candidate division TA06 bacterium				3
Archaea	Asgardaeota	Odinarchaeia	uncultured marine archaeon			3
Bacteria	Proteobacteria	Gammaproteobacteria	Betaproteobacteriales	SC-I-84	uncultured bacterium	3
Bacteria	Entotheonellaeota	Entotheonellia	Entotheonellales	Entotheonellaceae	uncultured bacterium	3
Bacteria	Acidobacteria	Holophagae	Subgroup 7	uncultured bacterium		3
Bacteria	Proteobacteria	Deltaproteobacteria	Myxococcales	Blfdi19	uncultured bacterium	3
Archaea	Asgardaeota	Heimdallarchaeia	Candidatus Heimdallarchaeota archaeon LC_3			3
Bacteria	Chloroflexi	Dehalococcoidia	uncultured Chloroflexi bacterium			3
Bacteria	Proteobacteria	Alphaproteobacteria	Thalassobaculales	uncultured	mucus bacterium 66	2
Bacteria	Chloroflexi	Anaerolineae	MSB-5B2	uncultured organism		2
Bacteria	Spirochaetes	Spirochaetia	Spirochaetales	Spirochaetaceae	Alkalispirochaeta	2
Bacteria	Proteobacteria	Gammaproteobacteria	Xanthomonadales	Xanthomonadaceae	Pseudoxanthomonas	2
Bacteria	Proteobacteria	Gammaproteobacteria	Alteromonadales	Moritellaceae	uncultured	2
Bacteria	Proteobacteria	Deltaproteobacteria	DTB120	uncultured bacterium		2
Bacteria	Planctomycetes	vadinHA49	bacterium UW 659-2-F09			2
Bacteria	Proteobacteria	Alphaproteobacteria	SAR11 clade	Clade II	uncultured SAR11 cluster bacterium HF4000_37C10	2
Bacteria	Proteobacteria	Gammaproteobacteria	Milano-WF1B-44	Solemya velum gill symbiont		2
Bacteria	Proteobacteria	Alphaproteobacteria	Rhodospirillales	Magnetospirillaceae	Magnetospirillum	2
Bacteria	Firmicutes	Clostridia	Clostridiales	Lachnospiraceae	Tyzzerella 3	2
Bacteria	Hydrogenedentes	Hydrogenedentia	Hydrogenedentiales	Hydrogenedensaceae	uncultured sediment bacterium	2
Bacteria	Proteobacteria	Gammaproteobacteria	Oceanospirillales	Saccharospirillaceae	Reinekea	2
Bacteria	Actinobacteria	Actinobacteria	Bifidobacteriales	Bifidobacteriaceae	Bifidobacterium	2
Bacteria	Elusimicrobia	Lineage IIb	uncultured archaeon			2
Bacteria	Firmicutes	Clostridia	Clostridiales	Clostridiaceae 4	Anaerosolibacter	2
Bacteria	GN01	uncultured Methylococcus sp.				2
Bacteria	Proteobacteria	Gammaproteobacteria	Beggiatoales	Beggiatoaceae	uncultured	2
Bacteria	Chloroflexi	JG30-KF-CM66	marine metagenome			2
Bacteria	Planctomycetes	Phycisphaerae	Tepidisphaerales	WD2101 soil group	uncultured bacterium	2
Bacteria	LCP-89	saltmarsh clone LCP-89				2
Bacteria	Proteobacteria	Alphaproteobacteria	Reyranellales	Reyranellaceae	Reyranella	2
Bacteria	Proteobacteria	Alphaproteobacteria	Rhizobiales	Labraceae	Labrys	2
Bacteria	Fibrobacteres	Fibrobacteria	Fibrobacterales	B18	uncultured organism	2
Bacteria	Firmicutes	Clostridia	Clostridiales	Family XI	Tepidimicrobium	2
Bacteria	Firmicutes	Bacilli	Bacillales	Family XI	Gemella	2
Bacteria	Hydrogenedentes	Hydrogenedentia	Hydrogenedentiales	Hydrogenedensaceae	uncultured organism	2
Bacteria	Firmicutes	Bacilli	Bacillales	Bacillaceae	Anaerobacillus	2
Bacteria	Bacteroidetes	Bacteroidia	Flavobacteriales	Flavobacteriaceae	Tenacibaculum	2
Bacteria	Marinimicrobia (SAR406 clade)	marine metagenome				2
Bacteria	Schekmanbacteria	uncultured proteobacterium				2
Bacteria	Patescibacteria	Parcubacteria	GWA2-38-13b	uncultured bacterium		2
Bacteria	Chloroflexi	Dehalococcoidia	H3.93	uncultured bacterium		2
Bacteria	Chloroflexi	Anaerolineae	SBR1031	anaerobic digester metagenome		2
Archaea	Thaumarchaeota	Nitrososphaeria	Nitrosopumilales	Nitrosopumilaceae	uncultured marine crenarchaeote SAT1000-49-D2	2
Bacteria	Fibrobacteres	Fibrobacteria	Fibrobacterales	TG3	uncultured bacterium	2
Bacteria	Planctomycetes	Phycisphaerae	MSBL9	SG8-4	Phycisphaerales bacterium Planc_01	2
Bacteria	Actinobacteria	Actinobacteria	Micromonosporales	Micromonosporaceae	Dactylosporangium	2
Bacteria	Actinobacteria	Actinobacteria	Micrococcales	Micrococcaceae	Arthrobacter	2
Bacteria	Proteobacteria	Alphaproteobacteria	Rhizobiales	Beijerinckiaceae	Methylovirgula	2
Bacteria	Proteobacteria	Alphaproteobacteria	Caedibacterales	Caedibacteraceae	Caedibacter	2
Bacteria	Cloacimonetes	Cloacimonadia	Cloacimonadales	MSBL8	uncultured bacterium	2
Bacteria	Halanaerobiaeota	Halanaerobiia	Halanaerobiales	Halanaerobiaceae	Halocella	2
Bacteria	Gemmatimonadetes	BD2-11 terrestrial group	uncultured marine bacterium Ant4D5			2
Bacteria	Nitrospirae	Thermodesulfovibrionia	uncultured	uncultured Nitrospiraceae bacterium		2
Bacteria	Proteobacteria	Alphaproteobacteria	Thalassobaculales	Oceanibaculaceae	Oceanibaculum	2
Archaea	Euryarchaeota	Halobacteria	Halobacteriales	Haloferacaceae	uncultured	2
Bacteria	Proteobacteria	Gammaproteobacteria	Betaproteobacteriales	TRA3-20	uncultured gamma proteobacterium	2
Bacteria	Fibrobacteres	Fibrobacteria	Fibrobacterales	MAT-CR-H6-H10	uncultured organism	2
Archaea	Euryarchaeota	Methanomicrobia	ANME-1	ANME-1b	uncultured archaeon	2
Bacteria	Proteobacteria	Gammaproteobacteria	pItb-vmat-80	uncultured bacterium		2
Bacteria	Acidobacteria	Subgroup 21	uncultured organism			2
Bacteria	Proteobacteria	Alphaproteobacteria	uncultured	uncultured Rhodobacteraceae bacterium		2
Bacteria	Firmicutes	Negativicutes	Selenomonadales	Veillonellaceae	Sporomusa	2
Bacteria	Acidobacteria	Subgroup 19	uncultured bacterium			2
Bacteria	Lentisphaerae	Oligosphaeria	Oligosphaerales	Lenti-02	uncultured organism	2
Bacteria	Proteobacteria	Deltaproteobacteria	Myxococcales	BIrii41	uncultured Sorangiineae bacterium	2
Bacteria	Proteobacteria	Alphaproteobacteria	Rickettsiales	Mitochondria	Triglochin maritima	2
Bacteria	Bacteroidetes	Bacteroidia	Bacteroidales	Prevotellaceae	Prevotella 7	2
Bacteria	Bacteroidetes	Bacteroidia	Bacteroidetes VC2.1 Bac22	marine metagenome		2
Bacteria	Bacteroidetes	Bacteroidia	Flavobacteriales	Flavobacteriaceae	Lutibacter	2
Bacteria	Proteobacteria	Deltaproteobacteria	PB19	uncultured bacterium		2
Bacteria	Proteobacteria	Gammaproteobacteria	Enterobacteriales	Enterobacteriaceae	Klebsiella	2
Bacteria	Planctomycetes	Phycisphaerae	MSBL9	SG8-4	uncultured deep-sea bacterium	2
Bacteria	Actinobacteria	Acidimicrobiia	Microtrichales	Iamiaceae	Iamia	2
Bacteria	Chloroflexi	Dehalococcoidia	RBG-13-46-9	uncultured bacterium		2
Bacteria	Acidobacteria	Subgroup 17	uncultured Acidobacteriaceae bacterium			2
Archaea	Diapherotrites	Iainarchaeia	Iainarchaeales	archaeon GW2011_AR10		2
Bacteria	Bacteroidetes	Bacteroidia	Bacteroidales	Bacteroidaceae	Bacteroides	2
Bacteria	Planctomycetes	vadinHA49	uncultured organism			2
Bacteria	Actinobacteria	Thermoleophilia	Solirubrobacterales	Solirubrobacteraceae	Conexibacter	2
Archaea	Crenarchaeota	Bathyarchaeia	uncultured Desulfurococcales archaeon			2
Bacteria	Firmicutes	Clostridia	Clostridiales	Syntrophomonadaceae	uncultured	2
Bacteria	Chloroflexi	Anaerolineae	Anaerolineales	Anaerolineaceae	Longilinea	2
Bacteria	Proteobacteria	Deltaproteobacteria	Desulfobacterales	Desulfobacteraceae	Desulfoluna	2
Bacteria	Proteobacteria	Gammaproteobacteria	Methylococcales	Methylococcaceae	uncultured	2
Bacteria	Proteobacteria	Alphaproteobacteria	Thalassobaculales	uncultured	uncultured proteobacterium	2
Bacteria	Kiritimatiellaeota	Kiritimatiellae	WCHB1-41	metagenome		2
Bacteria	Chlamydiae	Chlamydiae	Chlamydiales	cvE6	unidentified	2
Bacteria	Bacteroidetes	Ignavibacteria	OPB56	uncultured prokaryote		2
Bacteria	Actinobacteria	Actinobacteria	Pseudonocardiales	Pseudonocardiaceae	Kibdelosporangium	2
Bacteria	Bacteroidetes	Bacteroidia	Bacteroidetes VC2.1 Bac22	uncultured prokaryote		2
Bacteria	Proteobacteria	Alphaproteobacteria	Rickettsiales	Mitochondria	Cucumis melo (muskmelon)	2
Bacteria	Proteobacteria	Gammaproteobacteria	Betaproteobacteriales	Burkholderiaceae	Rhodoferax	2
Bacteria	Patescibacteria	Parcubacteria	CG1-02-42-13	uncultured organism		2
Bacteria	Firmicutes	Clostridia	Clostridiales	Lachnospiraceae	Roseburia	2
Bacteria	Bacteroidetes	Bacteroidia	Bacteroidales	Tannerellaceae	Parabacteroides	2
Bacteria	Proteobacteria	Gammaproteobacteria	Ectothiorhodospirales	Acidihalobacteraceae	Acidihalobacter	2
Bacteria	Acidobacteria	Subgroup 9	uncultured Acidobacteria bacterium			2
Bacteria	Proteobacteria	Deltaproteobacteria	Desulfobacterales	Desulfobulbaceae	Desulfofustis	2
Archaea	Euryarchaeota	Methanomicrobia	Methanosarcinales	Methanosarcinaceae	ANME-3	2
Bacteria	Proteobacteria	Gammaproteobacteria	Chromatiales	Chromatiaceae	Lamprocystis	2
Bacteria	Aegiribacteria	uncultured sediment bacterium				2
Bacteria	Proteobacteria	Alphaproteobacteria	SAR11 clade	Clade II	marine metagenome	2
Bacteria	Acidobacteria	Holophagae	Acanthopleuribacterales	Acanthopleuribacteraceae	Acanthopleuribacter	2
Bacteria	Proteobacteria	Alphaproteobacteria	Acetobacterales	Acetobacteraceae	Acidisoma	2
Bacteria	Chloroflexi	KD4-96	uncultured Gram-positive bacterium			2
Bacteria	Proteobacteria	Deltaproteobacteria	Desulfobacterales	Desulfobacteraceae	Desulfospira	2
Bacteria	Acidobacteria	Subgroup 26	uncultured Acidobacteria bacterium			2
Bacteria	Verrucomicrobia	Verrucomicrobiae	Chthoniobacterales	Chthoniobacteraceae	Candidatus Udaeobacter	2
Bacteria	Actinobacteria	0319-7L14	uncultured Actinomycetales bacterium			2
Bacteria	Acidobacteria	Holophagae	Subgroup 7	uncultured Acidobacterium sp.		2
Bacteria	Proteobacteria	Gammaproteobacteria	Betaproteobacteriales	Nitrosomonadaceae	oc32	2
Bacteria	Chloroflexi	Dehalococcoidia	SAR202 clade	uncultured deep-sea bacterium		2
Bacteria	Actinobacteria	Thermoleophilia	Solirubrobacterales	67-14	uncultured actinobacterium	2
Bacteria	Proteobacteria	Deltaproteobacteria	Myxococcales	Eel-36e1D6	uncultured bacterium	2
Bacteria	Proteobacteria	Alphaproteobacteria	Caulobacterales	Hyphomonadaceae	SWB02	2
Bacteria	Proteobacteria	Gammaproteobacteria	Ectothiorhodospirales	Ectothiorhodospiraceae	Ectothiorhodosinus	2
Bacteria	Proteobacteria	Alphaproteobacteria	Rhodobacterales	Rhodobacteraceae	Actibacterium	2
Bacteria	Proteobacteria	Gammaproteobacteria	Oceanospirillales	Halomonadaceae	Halomonas	2
Bacteria	Proteobacteria	Gammaproteobacteria	Betaproteobacteriales	SC-I-84	metagenome	2
Bacteria	Proteobacteria	Alphaproteobacteria	uncultured	alpha proteobacterium endosymbiont 2 of Inanidrilus makropetalos		2
Bacteria	Proteobacteria	Gammaproteobacteria	PLTA13	metagenome		2
Bacteria	Gemmatimonadetes	PAUC43f marine benthic group	uncultured bacterium			2
Bacteria	Patescibacteria	Gracilibacteria	Candidatus Peribacteria	uncultured bacterium		2
Bacteria	Planctomycetes	Phycisphaerae	mle1-8	uncultured organism		2
Bacteria	Chloroflexi	Anaerolineae	RBG-13-54-9	uncultured bacterium		2
Bacteria	Proteobacteria	Gammaproteobacteria	Cellvibrionales	Cellvibrionaceae	Cellvibrio	2
Bacteria	Proteobacteria	Deltaproteobacteria	Myxococcales	MSB-4B10	uncultured bacterium	2
Archaea	Nanoarchaeaeota	Woesearchaeia	archaeon GW2011_AR15			2
Bacteria	Chloroflexi	Dehalococcoidia	Napoli-4B-65	uncultured Chloroflexi bacterium		2
Bacteria	Actinobacteria	Actinobacteria	Micrococcales	Microbacteriaceae	Agromyces	2
Bacteria	Proteobacteria	Alphaproteobacteria	Rickettsiales	Rickettsiaceae	Candidatus Megaira	2
Bacteria	Proteobacteria	Alphaproteobacteria	Rhizobiales	Rhizobiaceae	Ochrobactrum	2
Bacteria	Patescibacteria	Microgenomatia	Candidatus Curtissbacteria	uncultured Microgenomates group bacterium		2
Bacteria	Bacteroidetes	Bacteroidia	Bacteroidales	Marinilabiliaceae	Alkaliflexus	2
Bacteria	Acidobacteria	Subgroup 5	uncultured bacterium			2
Bacteria	Proteobacteria	Gammaproteobacteria	Xanthomonadales	Xanthomonadaceae	Luteimonas	2
Bacteria	Actinobacteria	MB-A2-108	uncultured soil bacterium			2
Bacteria	Proteobacteria	Gammaproteobacteria	AT-s16	uncultured bacterium		2
Bacteria	Firmicutes	Clostridia	Clostridiales	Peptostreptococcaceae	Romboutsia	2
Bacteria	Actinobacteria	Actinobacteria	Corynebacteriales	Corynebacteriaceae	Lawsonella	2
Bacteria	Proteobacteria	Gammaproteobacteria	Oceanospirillales	Kangiellaceae	Aliikangiella	2
Bacteria	Spirochaetes	Spirochaetia	Spirochaetales	Spirochaetaceae	Borreliella	2
Bacteria	Proteobacteria	Alphaproteobacteria	Rhizobiales	Rhizobiaceae	Neorhizobium	2
Bacteria	Bacteroidetes	Bacteroidia	Sphingobacteriales	Lentimicrobiaceae	uncultured Cytophagales bacterium	2
Bacteria	Actinobacteria	Actinobacteria	Frankiales	Nakamurellaceae	Nakamurella	2
Bacteria	Patescibacteria	Saccharimonadia	Saccharimonadales	metagenome		2
Bacteria	Firmicutes	Clostridia	Clostridiales	Clostridiaceae 1	Clostridium sensu stricto 1	2
Bacteria	Proteobacteria	Gammaproteobacteria	Betaproteobacteriales	Nitrosomonadaceae	uncultured	2
Bacteria	Proteobacteria	Alphaproteobacteria	Rhizobiales	Rhizobiales Incertae Sedis	Anderseniella	2
Bacteria	Chloroflexi	Anaerolineae	Ardenticatenales	uncultured	uncultured sediment bacterium	2
Archaea	Euryarchaeota	Thermoplasmata	uncultured	uncultured sediment archaeon		2
Bacteria	Bacteroidetes	Ignavibacteria	OPB56	uncultured Bacteroidetes bacterium		2
Bacteria	Chloroflexi	Dehalococcoidia	3051bac4-16	uncultured bacterium		2
Bacteria	Proteobacteria	Deltaproteobacteria	Myxococcales	bacteriap25	uncultured microorganism	2
Bacteria	Proteobacteria	Gammaproteobacteria	Ga0077536	uncultured gamma proteobacterium		2
Archaea	Euryarchaeota	Thermoplasmata	Methanomassiliicoccales	Methanomethylophilaceae	uncultured	2
Bacteria	Proteobacteria	Gammaproteobacteria	Nitrosococcales	Nitrosococcaceae	FS142-36B-02	2
Bacteria	Proteobacteria	Gammaproteobacteria	Cellvibrionales	Cellvibrionaceae	Candidatus Endobugula	2
Bacteria	Proteobacteria	Gammaproteobacteria	Betaproteobacteriales	Burkholderiaceae	Variovorax	2
Bacteria	Proteobacteria	Alphaproteobacteria	Caulobacterales	Hyphomonadaceae	Hyphobacterium	2
Bacteria	Proteobacteria	Alphaproteobacteria	Sphingomonadales	Sphingomonadaceae	Parablastomonas	2
Bacteria	Planctomycetes	Planctomycetacia	Gemmatales	Gemmataceae	uncultured	2
Bacteria	Patescibacteria	ABY1	Candidatus Kuenenbacteria	uncultured bacterium		2
Bacteria	Chlamydiae	Chlamydiae	Chlamydiales	Criblamydiaceae	Criblamydia	2
Bacteria	Firmicutes	Clostridia	Clostridiales	Clostridiaceae 1	Haloimpatiens	2
Bacteria	Proteobacteria	Gammaproteobacteria	1013-28-CG33	uncultured gamma proteobacterium		2
Bacteria	Proteobacteria	Gammaproteobacteria	Immundisolibacterales	Immundisolibacteraceae	uncultured	2
Bacteria	Proteobacteria	Alphaproteobacteria	Rhizobiales	Xanthobacteraceae	Bradyrhizobium	2
Bacteria	Proteobacteria	Gammaproteobacteria	D90	uncultured bacterium		2
Archaea	Nanoarchaeaeota	Nanohaloarchaeia	Aenigmarchaeales	uncultured euryarchaeote		2
Bacteria	Actinobacteria	Actinobacteria	Streptosporangiales	Streptosporangiaceae	Nonomuraea	2
Bacteria	Proteobacteria	Gammaproteobacteria	Cellvibrionales	Cellvibrionaceae	Aestuariicella	2
Bacteria	Firmicutes	Clostridia	Clostridiales	Ruminococcaceae	Oscillibacter	2
Bacteria	Planctomycetes	vadinHA49	uncultured planctomycete			2
Bacteria	Proteobacteria	Alphaproteobacteria	SAR11 clade	Clade I	Clade Ia	2
Bacteria	Proteobacteria	Gammaproteobacteria	Alteromonadales	Psychromonadaceae	Agarivorans	2
Bacteria	Dadabacteria	Dadabacteriia	Dadabacteriales	uncultured archaeon		2
Archaea	Diapherotrites	Micrarchaeia	uncultured archaeon			2
Bacteria	Acidobacteria	Acidobacteriia	Solibacterales	Solibacteraceae (Subgroup 3)	Candidatus Solibacter	2
Bacteria	Proteobacteria	Alphaproteobacteria	Rhizobiales	Rhizobiaceae	Mesorhizobium	2
Bacteria	Acidobacteria	Subgroup 22	uncultured Acidobacterium sp.			2
Bacteria	Proteobacteria	Alphaproteobacteria	Rhizobiales	Beijerinckiaceae	Roseiarcus	2
Bacteria	Proteobacteria	Gammaproteobacteria	Alteromonadales	Idiomarinaceae	Idiomarina	2
Bacteria	Patescibacteria	WS6 (Dojkabacteria)	uncultured bacterium			2
Bacteria	Bacteroidetes	Bacteroidia	Bacteroidales	Prevotellaceae	Prevotellaceae UCG-001	2
Bacteria	Actinobacteria	Actinobacteria	Propionibacteriales	Nocardioidaceae	Nocardioides	2
Bacteria	Aquificae	Aquificae	Aquificales	Hydrogenobaculaceae	Hydrogenobaculum	2
Bacteria	Proteobacteria	Gammaproteobacteria	Betaproteobacteriales	Burkholderiaceae	Janthinobacterium	2
Bacteria	Bacteroidetes	Bacteroidia	Sphingobacteriales	env.OPS 17	uncultured bacterium	2
Bacteria	Firmicutes	Negativicutes	Selenomonadales	Veillonellaceae	Selenomonas 3	2
Bacteria	Planctomycetes	OM190	uncultured organism			2
Archaea	Euryarchaeota	Thermoplasmata	Marine Benthic Group D and DHVEG-1	uncultured euryarchaeote		2
Bacteria	Planctomycetes	Planctomycetacia	Planctomycetales	uncultured	uncultured bacterium	2
Bacteria	Modulibacteria	Moduliflexia	Moduliflexales	Moduliflexaceae	uncultured delta proteobacterium	2
Bacteria	Latescibacteria	Latescibacteria	Latescibacterales	Latescibacteraceae	uncultured actinobacterium	2
Bacteria	Chloroflexi	Dehalococcoidia	GIF3	uncultured Chlorobi bacterium		2
Bacteria	Firmicutes	Clostridia	Clostridiales	Family XIII	Family XIII AD3011 group	2
Bacteria	Proteobacteria	Gammaproteobacteria	uncultured	uncultured organism		2
Bacteria	Latescibacteria	Latescibacteria	Latescibacterales	Latescibacteraceae	uncultured Latescibacteria bacterium	2
Bacteria	Firmicutes	Bacilli	Bacillales	Thermoactinomycetaceae	uncultured	2
Bacteria	Proteobacteria	Gammaproteobacteria	KI89A clade	uncultured marine bacterium		2
Bacteria	Planctomycetes	Pla3 lineage	uncultured planctomycete			2
Bacteria	Proteobacteria	Gammaproteobacteria	Xanthomonadales	Xanthomonadaceae	uncultured	2
Bacteria	Proteobacteria	Alphaproteobacteria	Rickettsiales	Mitochondria	Saccharina japonica	2
Bacteria	Proteobacteria	Gammaproteobacteria	Betaproteobacteriales	Burkholderiaceae	Bordetella	2
Bacteria	Proteobacteria	Gammaproteobacteria	Betaproteobacteriales	Burkholderiaceae	Aquabacterium	2
Bacteria	Nitrospinae	MT5B39	Nitrospinae bacterium RIFCSPLOWO2_12_FULL_45_22			2
Archaea	Thaumarchaeota	Nitrososphaeria	Nitrosopumilales	Nitrosopumilaceae	Candidatus Nitrosopelagicus	2
Bacteria	Proteobacteria	Deltaproteobacteria	10bav-F6	uncultured bacterium		2
Bacteria	Firmicutes	Bacilli	Bacillales	Sporolactobacillaceae	Sporolactobacillus	2
Bacteria	Bacteroidetes	Bacteroidia	Cytophagales	Microscillaceae	uncultured	2
Bacteria	Planctomycetes	Pla3 lineage	uncultured deep-sea bacterium			2
Bacteria	Planctomycetes	Phycisphaerae	Phycisphaerales	AKAU3564 sediment group	uncultured planctomycete	2
Bacteria	Proteobacteria	Gammaproteobacteria	Betaproteobacteriales	Gallionellaceae	Gallionella	2
Bacteria	Chloroflexi	Dehalococcoidia	GIF3	uncultured organism		2
Bacteria	Actinobacteria	Actinobacteria	Pseudonocardiales	Pseudonocardiaceae	Crossiella	2
Bacteria	Verrucomicrobia	Verrucomicrobiae	S-BQ2-57 soil group	uncultured bacterium		2
Archaea	Nanoarchaeaeota	Woesearchaeia	Candidatus Woesearchaeota archaeon CG1_02_57_44			2
Bacteria	Lentisphaerae	Lentisphaeria	Victivallales	PRD18C08	uncultured bacterium	2
Bacteria	Patescibacteria	Gracilibacteria	Absconditabacteriales (SR1)	uncultured organism		2
Bacteria	Actinobacteria	Actinobacteria	Kineosporiales	Kineosporiaceae	Kineosporia	2
Archaea	Nanoarchaeaeota	Woesearchaeia	Candidatus Yanofskybacteria bacterium RIFCSPHIGHO2_01_FULL_41_26			2
Bacteria	Actinobacteria	Coriobacteriia	CG2-30-50-142	Actinobacteria bacterium CG2_30_50_142		2
Bacteria	Proteobacteria	Deltaproteobacteria	Syntrophobacterales	Syntrophaceae	Syntrophus	2
Bacteria	Proteobacteria	Deltaproteobacteria	Desulfobacterales	Desulfobulbaceae	[Desulfobacterium] catecholicum group	2
Bacteria	Proteobacteria	Gammaproteobacteria	Betaproteobacteriales	Burkholderiaceae	Achromobacter	2
Bacteria	Omnitrophicaeota	uncultured soil bacterium				2
Bacteria	Proteobacteria	Deltaproteobacteria	Desulfuromonadales	Sva1033	uncultured delta proteobacterium	2
Bacteria	Aerophobetes	marine sediment metagenome				2
Bacteria	Patescibacteria	ABY1	Candidatus Komeilibacteria	Candidatus Komeilibacteria bacterium RIFOXYC1_FULL_37_11		2
Bacteria	Proteobacteria	Alphaproteobacteria	Rhodobacterales	Rhodobacteraceae	uncultured bacterium	2
Bacteria	Proteobacteria	Alphaproteobacteria	Rickettsiales	Mitochondria	uncultured bacterium	2
Bacteria	Bacteroidetes	Bacteroidia	Cytophagales	Cytophagaceae	Cytophaga	2
Bacteria	Proteobacteria	Deltaproteobacteria	Myxococcales	bacteriap25	metagenome	2
Bacteria	Chloroflexi	Chloroflexia	Chloroflexales	Roseiflexaceae	uncultured	2
Bacteria	Proteobacteria	Gammaproteobacteria	Steroidobacterales	Steroidobacteraceae	uncultured	2
Bacteria	Proteobacteria	Gammaproteobacteria	Beggiatoales	Beggiatoaceae	Beggiatoa	2
Bacteria	Verrucomicrobia	Verrucomicrobiae	Verrucomicrobiales	DEV007	uncultured bacterium	2
Bacteria	Proteobacteria	Alphaproteobacteria	Parvibaculales	PS1 clade	uncultured bacterium	2
Bacteria	Proteobacteria	Alphaproteobacteria	Rhodospirillales	uncultured	uncultured bacterium	2
Bacteria	BRC1	Omnitrophica bacterium OLB16				2
Bacteria	Actinobacteria	Thermoleophilia	Solirubrobacterales	67-14	uncultured bacterium	2
Archaea	Euryarchaeota	Methanomicrobia	Methanosarcinales	Methanosaetaceae	Methanosaeta	2
Bacteria	Bacteroidetes	Bacteroidia	Bacteroidales	Muribaculaceae	uncultured bacterium	2
Bacteria	Proteobacteria	Alphaproteobacteria	uncultured	uncultured sediment bacterium		2
Bacteria	Fibrobacteres	Fibrobacteria	Fibrobacterales	SBYC	uncultured organism	2
Bacteria	Proteobacteria	Alphaproteobacteria	Rickettsiales	Mitochondria	Ananas comosus (pineapple)	2
Bacteria	Actinobacteria	Acidimicrobiia	Microtrichales	Ilumatobacteraceae	Ilumatobacter	2
Bacteria	Proteobacteria	Gammaproteobacteria	Betaproteobacteriales	TRA3-20	uncultured bacterium	2
Bacteria	Bacteroidetes	Bacteroidia	Flavobacteriales	Flavobacteriaceae	Maribacter	2
Bacteria	Proteobacteria	Gammaproteobacteria	JG36-TzT-191	uncultured proteobacterium		2
Bacteria	Proteobacteria	Gammaproteobacteria	MBMPE27	uncultured Thioalkalivibrio sp.		2
Bacteria	Firmicutes	Clostridia	Clostridiales	Family XII	uncultured	2
Bacteria	Patescibacteria	Parcubacteria	Candidatus Moranbacteria	uncultured bacterium		2
Bacteria	Actinobacteria	Actinobacteria	Micrococcales	Cellulomonadaceae	Cellulomonas	2
Bacteria	Planctomycetes	vadinHA49	Planctomycetes bacterium DG_58			2
Bacteria	Proteobacteria	Gammaproteobacteria	Thiohalorhabdales	Thiohalorhabdaceae	Thiohalorhabdus	2
Bacteria	Proteobacteria	Gammaproteobacteria	Betaproteobacteriales	Burkholderiaceae	Cupriavidus	2
Archaea	Thaumarchaeota	Nitrososphaeria	Nitrosopumilales	Nitrosopumilaceae	Candidatus Nitrosoarchaeum	2
Bacteria	Lentisphaerae	Lentisphaeria	Victivallales	SBZC-4624	uncultured organism	2
Bacteria	Proteobacteria	Gammaproteobacteria	Vibrionales	Vibrionaceae	uncultured	2
Bacteria	Planctomycetes	Planctomycetacia	Pirellulales	Pirellulaceae	Thermostilla	2
Bacteria	GN01	uncultured bacterium				2
Bacteria	Dadabacteria	Dadabacteriia	Dadabacteriales	uncultured delta proteobacterium		2
Bacteria	Bacteroidetes	Bacteroidia	Bacteroidales	3M1PL1-52 termite group	uncultured bacterium	2
Bacteria	Firmicutes	Clostridia	Clostridiales	Family XIII	Anaerovorax	2
Bacteria	Proteobacteria	Alphaproteobacteria	uncultured	uncultured organism		2
Bacteria	Chloroflexi	Anaerolineae	RBG-13-54-9	Chloroflexi bacterium RBG_13_54_9		2
Bacteria	Omnitrophicaeota	uncultured Firmicutes bacterium				2
Bacteria	Gemmatimonadetes	BD2-11 terrestrial group	uncultured sediment bacterium			2
Bacteria	Actinobacteria	Actinobacteria	Micrococcales	Microbacteriaceae	Diaminobutyricimonas	2
Bacteria	Proteobacteria	Alphaproteobacteria	Elsterales	uncultured	metagenome	2
Bacteria	Proteobacteria	Gammaproteobacteria	UBA4486	uncultured bacterium		2
Bacteria	Chloroflexi	JG30-KF-CM66	uncultured Chloroflexi bacterium			2
Bacteria	Proteobacteria	Gammaproteobacteria	UBA10353 marine group	uncultured bacterium HERMI11		2
Bacteria	Proteobacteria	Alphaproteobacteria	Rickettsiales	Mitochondria	Sclerotinia borealis	2
Bacteria	Elusimicrobia	Lineage IIc	uncultured bacterium			2
Bacteria	Chloroflexi	Dehalococcoidia	vadinBA26	uncultured Chloroflexi bacterium		2
Bacteria	Fusobacteria	Fusobacteriia	Fusobacteriales	Fusobacteriaceae	uncultured Fusobacteria bacterium	2
Bacteria	Kiritimatiellaeota	Kiritimatiellae	Kiritimatiellales	Kiritimatiellaceae	MSBL3	2
Bacteria	Proteobacteria	Gammaproteobacteria	Betaproteobacteriales	TRA3-20	uncultured beta proteobacterium	2
Bacteria	Proteobacteria	Alphaproteobacteria	Rickettsiales	Mitochondria	Costus pictus	2
Bacteria	Firmicutes	Clostridia	Clostridiales	Ruminococcaceae	Ruminiclostridium 5	2
Bacteria	Patescibacteria	Parcubacteria	Candidatus Nomurabacteria	marine metagenome		2
Bacteria	Actinobacteria	Acidimicrobiia	Actinomarinales	Actinomarinaceae	Candidatus Actinomarina	2
Bacteria	Proteobacteria	Gammaproteobacteria	Betaproteobacteriales	Burkholderiaceae	Delftia	2
Bacteria	Proteobacteria	Gammaproteobacteria	Methylococcales	Methylomonaceae	ET-SHO	2
Archaea	Nanoarchaeaeota	Nanohaloarchaeia	Aenigmarchaeales	Candidatus Aenigmarchaeota archaeon JGI 0000106-F11		2
Bacteria	Proteobacteria	Gammaproteobacteria	Ectothiorhodospirales	Ectothiorhodospiraceae	Thiohalomonas	2
Archaea	Thaumarchaeota	Nitrososphaeria	Nitrososphaerales	Nitrososphaeraceae	Candidatus Nitrososphaera	2
Bacteria	Actinobacteria	Acidimicrobiia	Actinomarinales	uncultured	microbial mat metagenome	2
Bacteria	Bacteroidetes	Bacteroidia	Chitinophagales	Chitinophagaceae	Segetibacter	2
Bacteria	Actinobacteria	Actinobacteria	Streptosporangiales	Thermomonosporaceae	Actinomadura	2
Bacteria	Bacteroidetes	Bacteroidia	Chitinophagales	Saprospiraceae	Phaeodactylibacter	2
Bacteria	Proteobacteria	Gammaproteobacteria	Xanthomonadales	Rhodanobacteraceae	Fulvimonas	2
Archaea	Crenarchaeota	Thermoprotei	Thermoproteales	Thermoproteaceae	Thermoproteus	2
Bacteria	Planctomycetes	Phycisphaerae	MSBL9	SM23-30	uncultured Planctomyces sp.	2
Bacteria	Proteobacteria	Deltaproteobacteria	NKB15	uncultured organism		2
Bacteria	Firmicutes	Clostridia	Clostridiales	TSAC18	Firmicutes bacterium RBG_13_65_8	2
Bacteria	Planctomycetes	Phycisphaerae	Phycisphaerales	Phycisphaeraceae	I-8	2
Bacteria	Firmicutes	Clostridia	Clostridiales	Clostridiaceae 4	Caminicella	2
Archaea	Crenarchaeota	Bathyarchaeia	uncultured crenarchaeote MCG			2
Bacteria	Latescibacteria	Latescibacteria	Latescibacterales	Latescibacteraceae	uncultured sediment bacterium	2
Bacteria	Planctomycetes	Phycisphaerae	Tepidisphaerales	WD2101 soil group	uncultured soil bacterium	2
Bacteria	Proteobacteria	Alphaproteobacteria	Acetobacterales	Acetobacteraceae	Acidicaldus	2
Bacteria	Proteobacteria	Gammaproteobacteria	Legionellales	Legionellaceae	Legionella	2
Bacteria	Proteobacteria	Gammaproteobacteria	Betaproteobacteriales	Burkholderiaceae	Rhizobacter	2
Bacteria	Proteobacteria	Alphaproteobacteria	Rhizobiales	KF-JG30-B3	uncultured bacterium KM4-1-D1	2
Bacteria	Actinobacteria	Actinobacteria	Micrococcales	Demequinaceae	Demequina	2
Bacteria	Lentisphaerae	Oligosphaeria	Oligosphaerales	Lenti-02	uncultured bacterium	2
Bacteria	Proteobacteria	Gammaproteobacteria	Betaproteobacteriales	Burkholderiaceae	Duganella	2
Bacteria	Proteobacteria	Alphaproteobacteria	Puniceispirillales	EF100-94H03	uncultured Parvibaculum sp.	2
Bacteria	Proteobacteria	Alphaproteobacteria	Rickettsiales	Mitochondria	Tasmannia insipida	2
Bacteria	Proteobacteria	Alphaproteobacteria	Rhodobacterales	Rhodobacteraceae	Amaricoccus	2
Bacteria	Proteobacteria	Alphaproteobacteria	Rhizobiales	Xanthobacteraceae	Variibacter	2
Bacteria	Proteobacteria	Deltaproteobacteria	NB1-j	uncultured Colwellia sp.		2
Bacteria	Spirochaetes	Brachyspirae	Brachyspirales	Brachyspiraceae	Brachyspira	2
Bacteria	Actinobacteria	Actinobacteria	Frankiales	Acidothermaceae	Acidothermus	2
Bacteria	Firmicutes	Clostridia	Clostridiales	Clostridiaceae 1	Clostridium sensu stricto 8	2
Bacteria	Acidobacteria	Acidobacteriia	Acidobacteriales	Acidobacteriaceae (Subgroup 1)	Terriglobus	2
Bacteria	Patescibacteria	Microgenomatia	Candidatus Gottesmanbacteria	uncultured bacterium		2
Bacteria	Firmicutes	Clostridia	Clostridiales	uncultured	bacterium enrichment culture clone ecb9	2
Archaea	Euryarchaeota	Thermoplasmata	Marine Benthic Group D and DHVEG-1	uncultured Thermoplasmata archaeon		2
Archaea	Crenarchaeota	Bathyarchaeia	uncultured organism			2
Bacteria	Proteobacteria	Alphaproteobacteria	Rhizobiales	Rhizobiaceae	Hoeflea	2
Bacteria	Proteobacteria	Gammaproteobacteria	Cellvibrionales	Spongiibacteraceae	Oceanicoccus	2
Bacteria	Bacteroidetes	Bacteroidia	Bacteroidales	SB-5	benzene mineralizing consortium clone SB-5	2
Bacteria	Planctomycetes	ODP123	uncultured bacterium			2
Bacteria	Bacteroidetes	Bacteroidia	Sphingobacteriales	Lentimicrobiaceae	uncultured bacterium	2
Bacteria	Proteobacteria	Gammaproteobacteria	Betaproteobacteriales	Burkholderiaceae	Ideonella	2
Bacteria	Proteobacteria	Gammaproteobacteria	MBMPE27	uncultured bacterium		2
Bacteria	Proteobacteria	Gammaproteobacteria	Vibrionales	Vibrionaceae	Catenococcus	2
Archaea	Asgardaeota	uncultured archaeon				2
Bacteria	Elusimicrobia	Endomicrobia	Endomicrobiales	Endomicrobiaceae	Candidatus Endomicrobium	2
Bacteria	Planctomycetes	Phycisphaerae	Phycisphaerales	AKAU3564 sediment group	Planctomycetes bacterium ADurb.Bin126	2
Archaea	Euryarchaeota	Thermococci	Methanofastidiosales	uncultured	uncultured euryarchaeote	2
Bacteria	LCP-89	uncultured Deferribacteres bacterium				2
Bacteria	Proteobacteria	Alphaproteobacteria	Rhizobiales	Rhizobiales Incertae Sedis	uncultured	2
Bacteria	Bacteroidetes	Bacteroidia	Bacteroidales	uncultured	uncultured bacterium	2
Bacteria	Planctomycetes	Phycisphaerae	MSBL9	SM23-30	Phycisphaerae bacterium SM23_30	2
Bacteria	Bacteroidetes	Ignavibacteria	Ignavibacteriales	PHOS-HE36	uncultured bacterium W5-47b	2
Bacteria	Chloroflexi	Anaerolineae	SBR1031	A4b	uncultured organism	2
Bacteria	Proteobacteria	Gammaproteobacteria	Ectothiorhodospirales	Ectothiorhodospiraceae	Thioalkalivibrio	2
Bacteria	Acidobacteria	Subgroup 26	uncultured bacterium			2
Bacteria	Proteobacteria	Alphaproteobacteria	Rhizobiales	KF-JG30-B3	uncultured bacterium	2
Bacteria	Armatimonadetes	DG-56	uncultured bacterium			2
Bacteria	Planctomycetes	Pla4 lineage	uncultured planctomycete			2
Bacteria	Proteobacteria	Deltaproteobacteria	Desulfobacterales	Desulfobulbaceae	Desulforhopalus	2
Bacteria	Chloroflexi	Anaerolineae	MSB-5E12	uncultured Chloroflexi bacterium		2
Archaea	Asgardaeota	Heimdallarchaeia	Candidatus Heimdallarchaeota archaeon AB_125			2
Bacteria	Bacteroidetes	Ignavibacteria	OPB56	uncultured bacterium		2
Bacteria	Proteobacteria	Alphaproteobacteria	Puniceispirillales	EF100-94H03	uncultured bacterium	2
Bacteria	Planctomycetes	Pla4 lineage	uncultured soil bacterium PBS-114			2
Bacteria	Chlamydiae	Chlamydiae	Chlamydiales	Parachlamydiaceae	Neochlamydia	2
Bacteria	Lentisphaerae	Lentisphaeria	Victivallales	GWF2-44-16	Lentisphaerae bacterium GWF2_44_16	1
Archaea	Diapherotrites	Iainarchaeia	Iainarchaeales	uncultured archaeon		1
Bacteria	Actinobacteria	Acidimicrobiia	Microtrichales	Microtrichaceae	IMCC26207	1
Bacteria	Gemmatimonadetes	Gemmatimonadetes	Gemmatimonadales	Gemmatimonadaceae	Gemmatimonas	1
Bacteria	Patescibacteria	Parcubacteria	Candidatus Moranbacteria	Candidatus Moranbacteria bacterium GW2011_GWE2_35_2-		1
Bacteria	Bacteroidetes	Bacteroidia	Bacteroidales	Marinilabiliaceae	Marinilabilia	1
Bacteria	Bacteroidetes	Bacteroidia	Sphingobacteriales	ST-12K33	uncultured Bacteroidetes bacterium	1
Bacteria	Acidobacteria	Subgroup 25	uncultured bacterium			1
Bacteria	Omnitrophicaeota	uncultured soil bacterium PBS-87				1
Bacteria	Proteobacteria	Alphaproteobacteria	Rhodospirillales	uncultured	metagenome	1
Bacteria	Proteobacteria	Alphaproteobacteria	Rhodobacterales	Rhodobacteraceae	Tropicimonas	1
Bacteria	Proteobacteria	Deltaproteobacteria	Myxococcales	bacteriap25	uncultured organism	1
Bacteria	Proteobacteria	Alphaproteobacteria	Thalassobaculales	uncultured	uncultured alpha proteobacterium	1
Bacteria	Firmicutes	Clostridia	Clostridiales	Clostridiaceae 1	Fonticella	1
Bacteria	Planctomycetes	Pla3 lineage	uncultured soil bacterium PBS-II-37			1
Archaea	Crenarchaeota	Bathyarchaeia	uncultured sediment archaeon			1
Bacteria	Proteobacteria	Deltaproteobacteria	NB1-j	marine metagenome		1
Bacteria	Proteobacteria	Gammaproteobacteria	BD7-8	uncultured proteobacterium		1
Bacteria	Verrucomicrobia	Verrucomicrobiae	Verrucomicrobiales	DEV007	uncultured organism	1
Bacteria	Chloroflexi	Anaerolineae	SBR1031	uncultured bacterium SJA-101		1
Bacteria	Proteobacteria	Gammaproteobacteria	Betaproteobacteriales	Burkholderiaceae	Pseudoduganella	1
Bacteria	Latescibacteria	Latescibacteria	Latescibacterales	Latescibacteraceae	bacterium enrichment culture clone 30(2013)	1
Archaea	Nanoarchaeaeota	Woesearchaeia	Nanoarchaeota archaeon JGI OTU-1			1
Bacteria	Latescibacteria	metagenome				1
Bacteria	Actinobacteria	Coriobacteriia	OPB41	uncultured bacterium		1
Bacteria	Firmicutes	Clostridia	Clostridiales	Clostridiaceae 4	Paramaledivibacter	1
Bacteria	Proteobacteria	Alphaproteobacteria	Rhizobiales	Thermopetrobacteraceae	Thermopetrobacter	1
Bacteria	Actinobacteria	Acidimicrobiia	uncultured	uncultured actinobacterium		1
Bacteria	Chloroflexi	Dehalococcoidia	FS117-23B-02	uncultured Chloroflexi bacterium		1
Bacteria	Planctomycetes	Phycisphaerae	CCM11a	uncultured Planctomycetales bacterium		1
Bacteria	Firmicutes	Clostridia	Clostridiales	Family XIII	uncultured	1
Bacteria	Proteobacteria	Gammaproteobacteria	Oceanospirillales	Nitrincolaceae	Neptunomonas	1
Bacteria	Proteobacteria	Deltaproteobacteria	Myxococcales	Archangiaceae	Archangium	1
Bacteria	Proteobacteria	Deltaproteobacteria	Myxococcales	MidBa8	uncultured Myxococcales bacterium	1
Bacteria	Patescibacteria	Parcubacteria	Candidatus Kaiserbacteria	bacterium SH4-10		1
Bacteria	Bacteroidetes	Bacteroidia	Flavobacteriales	Flavobacteriaceae	Ulvibacter	1
Bacteria	Dependentiae	Babeliae	Babeliales	Babeliaceae	uncultured bacterium	1
Bacteria	Dependentiae	Babeliae	Babeliales	UBA12411	uncultured organism	1
Bacteria	Tenericutes	Mollicutes	Izimaplasmatales	uncultured bacterium		1
Bacteria	Gemmatimonadetes	MD2902-B12	uncultured organism			1
Bacteria	Bacteroidetes	Bacteroidia	Sphingobacteriales	AKYH767	uncultured bacterium	1
Bacteria	Proteobacteria	Deltaproteobacteria	Desulfobacterales	Desulfobulbaceae	SEEP-SRB4	1
Bacteria	Firmicutes	Bacilli	Bacillales	Bacillaceae	Ureibacillus	1
Bacteria	Proteobacteria	Deltaproteobacteria	Sva0485	bacterium enrichment culture clone 22(2013)		1
Archaea	Nanoarchaeaeota	Woesearchaeia	Nanoarchaeota archaeon SCGC AAA011-D5			1
Bacteria	Latescibacteria	uncultured bacterium mle1-16				1
Bacteria	Proteobacteria	Deltaproteobacteria	NB1-j	uncultured organism		1
Bacteria	Nitrospirae	Thermodesulfovibrionia	Thermodesulfovibrionales	Thermodesulfovibrionaceae	Thermodesulfovibrio	1
Bacteria	Patescibacteria	Microgenomatia	Candidatus Woesebacteria	uncultured Microgenomates group bacterium		1
Bacteria	Proteobacteria	Deltaproteobacteria	Desulfobacterales	Desulfobacteraceae	Desulfatirhabdium	1
Bacteria	Proteobacteria	Gammaproteobacteria	Alteromonadales	Alteromonadaceae	uncultured gamma proteobacterium	1
Bacteria	Proteobacteria	Deltaproteobacteria	Myxococcales	P3OB-42	uncultured organism	1
Bacteria	Proteobacteria	Gammaproteobacteria	Betaproteobacteriales	Methylophilaceae	uncultured	1
Bacteria	Schekmanbacteria	Candidatus Schekmanbacteria bacterium RIFCSPLOWO2_02_FULL_38_14				1
Bacteria	Patescibacteria	ABY1	Candidatus Falkowbacteria	Candidatus Falkowbacteria bacterium GW2011_GWF2_43_32		1
Bacteria	Proteobacteria	Alphaproteobacteria	Rhizobiales	Beijerinckiaceae	uncultured Beijerinckiaceae bacterium	1
Bacteria	Bacteroidetes	Bacteroidia	Bacteroidales	Prevotellaceae	Prevotella 2	1
Bacteria	Proteobacteria	Deltaproteobacteria	Desulfovibrionales	Desulfovibrionaceae	Desulfocurvus	1
Bacteria	Proteobacteria	Deltaproteobacteria	Sva0485	uncultured delta proteobacterium Sva0485		1
Bacteria	Proteobacteria	Alphaproteobacteria	Sphingomonadales	Sphingomonadaceae	Sphingomicrobium	1
Archaea	Thaumarchaeota	Nitrososphaeria	Nitrosopumilales	Nitrosopumilaceae	uncultured Nitrosopumilales archaeon	1
Archaea	Crenarchaeota	Thermoprotei	Desulfurococcales	Desulfurococcaceae	Desulfurococcus	1
Bacteria	Proteobacteria	Alphaproteobacteria	Rhodospirillales	Terasakiellaceae	uncultured	1
Bacteria	Acidobacteria	Acidobacteriia	Acidobacteriales	uncultured	uncultured proteobacterium	1
Bacteria	Proteobacteria	Deltaproteobacteria	SAR324 clade(Marine group B)	uncultured marine bacterium		1
Bacteria	Epsilonbacteraeota	Campylobacteria	Campylobacterales	Rs-M59 termite group	uncultured Epsilonproteobacteria bacterium	1
Bacteria	Proteobacteria	Gammaproteobacteria	Betaproteobacteriales	Rhodocyclaceae	uncultured	1
Bacteria	Proteobacteria	Alphaproteobacteria	Rhizobiales	Rhizobiales Incertae Sedis	Dichotomicrobium	1
Bacteria	Actinobacteria	Actinobacteria	Micrococcales	Microbacteriaceae	uncultured	1
Bacteria	Proteobacteria	Alphaproteobacteria	Sphingomonadales	Sphingomonadaceae	Altererythrobacter	1
Bacteria	Bacteroidetes	Bacteroidia	Flavobacteriales	NS9 marine group	uncultured bacterium	1
Bacteria	Chlamydiae	LD1-PA32	uncultured organism			1
Bacteria	Synergistetes	Synergistia	Synergistales	Synergistaceae	Thermovirga	1
Bacteria	Proteobacteria	Alphaproteobacteria	Rickettsiales	Mitochondria	Ziziphus jujuba	1
Bacteria	Proteobacteria	Deltaproteobacteria	Desulfuromonadales	Geobacteraceae	Geopsychrobacter	1
Bacteria	Planctomycetes	Phycisphaerae	Pla1 lineage	uncultured organism		1
Bacteria	Proteobacteria	Alphaproteobacteria	Rhizobiales	Hyphomicrobiaceae	Pedomicrobium	1
Bacteria	Planctomycetes	Phycisphaerae	Amsterdam-1B-07	uncultured prokaryote		1
Bacteria	Chloroflexi	Dehalococcoidia	Sh765B-AG-111	uncultured Chloroflexi bacterium		1
Bacteria	Patescibacteria	Microgenomatia	Candidatus Roizmanbacteria	uncultured bacterium		1
Bacteria	Schekmanbacteria	uncultured delta proteobacterium				1
Bacteria	Proteobacteria	Alphaproteobacteria	Rhizobiales	Xanthobacteraceae	Ancylobacter	1
Archaea	Euryarchaeota	Methanomicrobia	uncultured	archaeon		1
Bacteria	Proteobacteria	Alphaproteobacteria	Reyranellales	Reyranellaceae	uncultured	1
Bacteria	Proteobacteria	Deltaproteobacteria	Desulfuromonadales	Desulfuromonadaceae	Desulfuromusa	1
Bacteria	Actinobacteria	Actinobacteria	Kineosporiales	Kineosporiaceae	uncultured	1
Bacteria	Chloroflexi	Dehalococcoidia	MB-C2-126	uncultured bacterium		1
Bacteria	Omnitrophicaeota	uncultured Verrucomicrobia bacterium				1
Bacteria	BRC1	uncultured delta proteobacterium				1
Bacteria	Firmicutes	Clostridia	DTU014	uncultured bacterium		1
Bacteria	Proteobacteria	Alphaproteobacteria	Rhizobiales	Rhizobiaceae	Shinella	1
Bacteria	Actinobacteria	Thermoleophilia	Solirubrobacterales	Solirubrobacteraceae	Solirubrobacter	1
Bacteria	Planctomycetes	Pla4 lineage	uncultured deep-sea bacterium			1
Archaea	Crenarchaeota	Thermoprotei	Desulfurococcales	Pyrodictiaceae	Pyrodictium	1
Bacteria	Proteobacteria	Deltaproteobacteria	Myxococcales	VHS-B3-70	uncultured Geobacter sp.	1
Bacteria	Chloroflexi	Dehalococcoidia	JdFR-54	Dehalococcoides sp. JdFR-54		1
Bacteria	Proteobacteria	Alphaproteobacteria	Sphingomonadales	Sphingomonadaceae	Ellin6055	1
Bacteria	Proteobacteria	Gammaproteobacteria	Xanthomonadales	Xanthomonadaceae	Stenotrophomonas	1
Bacteria	Bacteroidetes	Ignavibacteria	Ignavibacteriales	PHOS-HE36	uncultured Chlorobi bacterium	1
Bacteria	Proteobacteria	Gammaproteobacteria	Ectothiorhodospirales	Ectothiorhodospiraceae	Thiorhodospira	1
Bacteria	Verrucomicrobia	Verrucomicrobiae	Opitutales	Puniceicoccaceae	Cerasicoccus	1
Bacteria	Kiritimatiellaeota	Kiritimatiellae	WCHB1-41	uncultured Kiritimatiellaeota bacterium		1
Bacteria	Acidobacteria	Blastocatellia (Subgroup 4)	Blastocatellales	Blastocatellaceae	uncultured	1
Bacteria	Proteobacteria	Gammaproteobacteria	D90	uncultured gamma proteobacterium		1
Bacteria	Proteobacteria	Gammaproteobacteria	Acidiferrobacterales	Acidiferrobacteraceae	Sulfurifustis	1
Bacteria	Acidobacteria	Subgroup 18	uncultured Acidobacterium sp.			1
Bacteria	Chloroflexi	Anaerolineae	Anaerolineales	Anaerolineaceae	UTCFX1	1
Bacteria	Fusobacteria	Fusobacteriia	Fusobacteriales	Leptotrichiaceae	Streptobacillus	1
Bacteria	Proteobacteria	Deltaproteobacteria	Desulfobacterales	Desulfobacteraceae	Desulfonema	1
Bacteria	Actinobacteria	Actinobacteria	Propionibacteriales	Propionibacteriaceae	Cutibacterium	1
Bacteria	Proteobacteria	Gammaproteobacteria	Enterobacteriales	Enterobacteriaceae	Moellerella	1
Bacteria	Gemmatimonadetes	BD2-11 terrestrial group	Gemmatimonadetes bacterium SCGC AAA240-J22			1
Bacteria	Chloroflexi	Dehalococcoidia	FS117-23B-02	uncultured bacterium		1
Bacteria	Proteobacteria	Gammaproteobacteria	Alteromonadales	Marinobacteraceae	Marinobacter	1
Bacteria	Proteobacteria	Alphaproteobacteria	Rhizobiales	Devosiaceae	Devosia	1
Bacteria	Proteobacteria	Alphaproteobacteria	uncultured	uncultured bacterium KM3-47-A6		1
Bacteria	Bacteroidetes	Ignavibacteria	SJA-28	uncultured bacterium		1
Bacteria	Planctomycetes	Phycisphaerae	MSBL9	L21-RPul-D3	uncultured bacterium	1
Bacteria	Proteobacteria	Alphaproteobacteria	Caulobacterales	Caulobacteraceae	uncultured	1
Bacteria	Proteobacteria	Deltaproteobacteria	NB1-j	uncultured Desulfoglaeba sp.		1
Bacteria	Patescibacteria	Parcubacteria	Candidatus Portnoybacteria	metagenome		1
Bacteria	Gemmatimonadetes	PAUC43f marine benthic group	uncultured sediment bacterium			1
Archaea	Nanoarchaeaeota	Woesearchaeia	uncultured bacterium			1
Bacteria	Firmicutes	Clostridia	Clostridiales	Clostridiaceae	Anaeromicrobium	1
Bacteria	Bacteroidetes	Bacteroidia	Bacteroidales	Prolixibacteraceae	Sunxiuqinia	1
Bacteria	Planctomycetes	Planctomycetacia	uncultured	uncultured bacterium		1
Bacteria	Actinobacteria	Acidimicrobiia	uncultured	metagenome		1
Bacteria	Proteobacteria	Deltaproteobacteria	FW113	uncultured organism		1
Bacteria	Armatimonadetes	uncultured	uncultured bacterium			1
Bacteria	Proteobacteria	Alphaproteobacteria	Acetobacterales	Acetobacteraceae	Craurococcus	1
Bacteria	Proteobacteria	Alphaproteobacteria	Rhizobiales	Beijerinckiaceae	uncultured	1
Bacteria	Chlamydiae	Chlamydiae	Chlamydiales	Simkaniaceae	Ga0074140	1
Bacteria	Patescibacteria	Parcubacteria	uncultured organism			1
Bacteria	Proteobacteria	Alphaproteobacteria	Micropepsales	Micropepsaceae	uncultured	1
Archaea	Crenarchaeota	Bathyarchaeia	miscellaneous Crenarchaeota group archaeon SMTZ-80			1
Bacteria	Deinococcus-Thermus	Deinococci	Deinococcales	Trueperaceae	Truepera	1
Bacteria	Bacteroidetes	Bacteroidia	Bacteroidales	SB-5	uncultured sediment bacterium	1
Bacteria	Chlamydiae	Chlamydiae	Chlamydiales	Waddliaceae	Waddlia	1
Archaea	Nanoarchaeaeota	Woesearchaeia	Candidatus Staskawiczbacteria bacterium RIFOXYA2_FULL_32_7			1
Bacteria	Margulisbacteria	uncultured organism				1
Bacteria	Proteobacteria	Deltaproteobacteria	MBNT15	uncultured organism		1
Bacteria	Proteobacteria	Deltaproteobacteria	PB19	uncultured organism		1
Bacteria	Proteobacteria	Alphaproteobacteria	Thalassobaculales	Nisaeaceae	OM75 clade	1
Bacteria	Bacteroidetes	Rhodothermia	Balneolales	Balneolaceae	B2706-C7	1
Bacteria	Proteobacteria	Alphaproteobacteria	Rickettsiales	SM2D12	uncultured bacterium	1
Bacteria	Proteobacteria	Gammaproteobacteria	Ectothiorhodospirales	Ectothiorhodospiraceae	Thioalbus	1
Bacteria	Proteobacteria	Alphaproteobacteria	Sphingomonadales	Sphingomonadaceae	Erythrobacter	1
Bacteria	Patescibacteria	WS6 (Dojkabacteria)	bacterium enrichment culture clone E2			1
Bacteria	Actinobacteria	Acidimicrobiia	Microtrichales	uncultured	metagenome	1
Bacteria	Modulibacteria	Moduliflexia	Moduliflexales	Moduliflexaceae	uncultured marine bacterium	1
Bacteria	Proteobacteria	Gammaproteobacteria	AT-s2-59	uncultured sediment bacterium		1
Bacteria	Modulibacteria	Moduliflexia	Moduliflexales	Moduliflexaceae	uncultured microorganism	1
Bacteria	Bacteroidetes	Bacteroidia	Bacteroidales	Bacteroidetes BD2-2	uncultured soil bacterium	1
Archaea	Crenarchaeota	Thermoprotei	Thermoproteales	Thermoproteaceae	Caldivirga	1
Archaea	Altiarchaeota	Altiarchaeia	Candidatus Altiarchaeales archaeon WOR_SM1_86-2			1
Bacteria	Firmicutes	Bacilli	Bacillales	Planococcaceae	Domibacillus	1
Bacteria	Proteobacteria	Gammaproteobacteria	Nitrosococcales	Nitrosococcaceae	SZB85	1
Bacteria	Dependentiae	Babeliae	Babeliales	uncultured organism		1
Bacteria	Latescibacteria	uncultured delta proteobacterium				1
Bacteria	Omnitrophicaeota	uncultured deep-sea bacterium				1
Bacteria	Firmicutes	Bacilli	Bacillales	Paenibacillaceae	Paenibacillus	1
Bacteria	Chloroflexi	Dehalococcoidia	DscP2	Dehalococcoidia bacterium DscP2		1
Bacteria	Atribacteria	JS1	uncultured bacterium			1
Bacteria	Chloroflexi	Dehalococcoidia	S085	metagenome		1
Archaea	uncultured archaeon 'KTK 28A'					1
Bacteria	Actinobacteria	Coriobacteriia	FS118-23B-02	uncultured bacterium		1
Bacteria	Acidobacteria	Subgroup 22	uncultured delta proteobacterium			1
Bacteria	Firmicutes	Clostridia	Clostridiales	Family XI	Peptoniphilus	1
Bacteria	Proteobacteria	Deltaproteobacteria	Oligoflexales	053A03-B-DI-P58	uncultured bacterium	1
Bacteria	Proteobacteria	Gammaproteobacteria	Arenicellales	Arenicellaceae	HTCC5015	1
Bacteria	Proteobacteria	Alphaproteobacteria	Rickettsiales	SM2D12	metagenome	1
Bacteria	Gemmatimonadetes	BD2-11 terrestrial group	uncultured organism			1
Bacteria	Gemmatimonadetes	Longimicrobia	Longimicrobiales	Longimicrobiaceae	uncultured bacterium	1
Bacteria	Proteobacteria	Deltaproteobacteria	Myxococcales	bacteriap25	uncultured delta proteobacterium	1
Bacteria	Patescibacteria	ABY1	Candidatus Komeilibacteria	uncultured bacterium		1
Bacteria	Chlamydiae	Chlamydiae	Chlamydiales	Parachlamydiaceae	uncultured bacterium	1
Bacteria	Bacteroidetes	Bacteroidia	Flavobacteriales	Flavobacteriaceae	Muriicola	1
Archaea	Thaumarchaeota	Nitrososphaeria	Nitrososphaerales	Nitrososphaeraceae	uncultured methanogenic archaeon	1
Bacteria	Proteobacteria	Alphaproteobacteria	uncultured	uncultured Rhizobiales bacterium		1
Bacteria	Acidobacteria	Acidobacteriia	Acidobacteriales	Acidobacteriaceae (Subgroup 1)	uncultured	1
Bacteria	Hydrogenedentes	Hydrogenedentia	Hydrogenedentiales	Hydrogenedensaceae	Candidatus Hydrogenedentes bacterium CG1_02_42_14	1
Bacteria	Proteobacteria	Gammaproteobacteria	Alteromonadales	Alteromonadaceae	Rheinheimera	1
Bacteria	Bacteroidetes	Bacteroidia	Bacteroidales	Bacteroidetes BD2-2	uncultured Cytophaga Sva1038	1
Bacteria	Proteobacteria	Alphaproteobacteria	Puniceispirillales	SAR116 clade	SAR116 cluster alpha proteobacterium HIMB100	1
Bacteria	Proteobacteria	Gammaproteobacteria	Diplorickettsiales	Diplorickettsiaceae	Aquicella	1
Bacteria	Actinobacteria	Actinobacteria	Frankiales	Geodermatophilaceae	Geodermatophilus	1
Bacteria	Proteobacteria	Gammaproteobacteria	HOC36	uncultured bacterium		1
Bacteria	Chloroflexi	Dehalococcoidia	S085	bacterium YC-LK-LKJ27		1
Bacteria	Proteobacteria	Deltaproteobacteria	NB1-j	unidentified bacterium wb1_N15		1
Bacteria	Patescibacteria	Parcubacteria	Candidatus Portnoybacteria	uncultured bacterium		1
Bacteria	Proteobacteria	Deltaproteobacteria	Oligoflexales	0319-6G20	uncultured Bacteriovorax sp.	1
Bacteria	Proteobacteria	Gammaproteobacteria	Milano-WF1B-44	uncultured gamma proteobacterium		1
Archaea	Crenarchaeota	Thermoprotei	Desulfurococcales	Ignisphaeraceae	Ignisphaera	1
Bacteria	Proteobacteria	Deltaproteobacteria	NB1-j	uncultured Desulfuromonadales bacterium		1
Bacteria	Chloroflexi	Dehalococcoidia	FS117-23B-02	uncultured prokaryote		1
Bacteria	Firmicutes	Clostridia	Clostridiales	Syntrophomonadaceae	Syntrophothermus	1
Bacteria	Marinimicrobia (SAR406 clade)	hydrothermal vent metagenome				1
Bacteria	Proteobacteria	Deltaproteobacteria	Desulfobacterales	Desulfobacteraceae	Candidatus Magnetananas	1
Bacteria	Proteobacteria	Gammaproteobacteria	Enterobacteriales	Enterobacteriaceae	Hafnia-Obesumbacterium	1
Bacteria	Patescibacteria	Parcubacteria	Candidatus Vogelbacteria	Candidatus Vogelbacteria bacterium RIFOXYD1_FULL_46_19		1
Bacteria	Firmicutes	Clostridia	Clostridiales	Clostridiaceae 1	Clostridium sensu stricto 18	1
Bacteria	Proteobacteria	Gammaproteobacteria	Betaproteobacteriales	TRA3-20	uncultured soil bacterium	1
Bacteria	Patescibacteria	Microgenomatia	Candidatus Woesebacteria	Candidatus Woesebacteria bacterium RBG_19FT_COMBO_42_9		1
Bacteria	Proteobacteria	Alphaproteobacteria	Elsterales	uncultured	uncultured soil bacterium	1
Archaea	uncultured	uncultured archaeon				1
Archaea	Nanoarchaeaeota	Woesearchaeia	uncultured archaeon PENDANT-33			1
Bacteria	Actinobacteria	WCHB1-81	uncultured actinobacterium			1
Bacteria	Proteobacteria	Gammaproteobacteria	Betaproteobacteriales	Methylophilaceae	Methylophilus	1
Bacteria	LCP-89	uncultured organism				1
Bacteria	Poribacteria	uncultured Poribacteria bacterium				1
Bacteria	Proteobacteria	Deltaproteobacteria	Desulfobacterales	Desulfobacteraceae	Desulforegula	1
Bacteria	Actinobacteria	Actinobacteria	Actinomycetales	Actinomycetaceae	Actinomyces	1
Bacteria	Proteobacteria	Alphaproteobacteria	Elsterales	uncultured	uncultured alpha proteobacterium	1
Bacteria	Firmicutes	Clostridia	Clostridiales	Peptococcaceae	Peptococcus	1
Bacteria	Firmicutes	Clostridia	Clostridiales	Clostridiaceae 2	Natronincola	1
Bacteria	Bacteroidetes	Bacteroidia	Chitinophagales	Saprospiraceae	Portibacter	1
Bacteria	Acidobacteria	Subgroup 22	uncultured prokaryote			1
Archaea	Euryarchaeota	Thermococci	Thermococcales	Thermococcaceae	Thermococcus	1
Bacteria	Proteobacteria	Gammaproteobacteria	Enterobacteriales	Enterobacteriaceae	Rahnella	1
Bacteria	Planctomycetes	Phycisphaerae	Phycisphaerales	Phycisphaeraceae	SM1A02	1
Bacteria	Acidobacteria	Subgroup 11	uncultured bacterium			1
Bacteria	Chlamydiae	Chlamydiae	Chlamydiales	Chlamydiaceae	metagenome	1
Bacteria	Dadabacteria	Dadabacteriia	Dadabacteriales	uncultured bacterium W5-15b		1
Bacteria	Proteobacteria	Alphaproteobacteria	Rhodobacterales	Rhodobacteraceae	Rhodovulum	1
Bacteria	Patescibacteria	Microgenomatia	uncultured bacterium			1
Bacteria	Firmicutes	Bacilli	Lactobacillales	Carnobacteriaceae	Alloiococcus	1
Bacteria	AncK6	uncultured bacterium				1
Bacteria	Proteobacteria	Gammaproteobacteria	Oceanospirillales	Endozoicomonadaceae	Endozoicomonas	1
Bacteria	Proteobacteria	Gammaproteobacteria	Chromatiales	Sedimenticolaceae	Candidatus Thiodiazotropha endolucinida	1
Archaea	Nanoarchaeaeota	Woesearchaeia	metagenome			1
Bacteria	Proteobacteria	Gammaproteobacteria	1013-28-CG33	uncultured bacterium		1
Bacteria	Proteobacteria	Alphaproteobacteria	uncultured	uncultured Rhodospirillaceae bacterium		1
Bacteria	Firmicutes	Clostridia	Clostridiales	Christensenellaceae	Christensenellaceae R-7 group	1
Bacteria	Acidobacteria	Subgroup 9	uncultured hydrocarbon seep bacterium BPC066			1
Bacteria	Hydrogenedentes	Hydrogenedentia	Hydrogenedentiales	Hydrogenedensaceae	bacterium YC-ZSS-LKJ63	1
Archaea	Euryarchaeota	Methanobacteria	Methanobacteriales	Methanobacteriaceae	Methanosphaera	1
Bacteria	Patescibacteria	WS6 (Dojkabacteria)	uncultured candidate division WS6 bacterium			1
Bacteria	Proteobacteria	Deltaproteobacteria	Myxococcales	BIrii41	metagenome	1
Bacteria	Actinobacteria	Acidimicrobiia	Actinomarinales	uncultured	uncultured Actinomycetales bacterium	1
Archaea	Diapherotrites	Micrarchaeia	uncultured euryarchaeote			1
Bacteria	Proteobacteria	Gammaproteobacteria	Ectothiorhodospirales	Thioalkalispiraceae	SS1-B-09-64	1
Bacteria	Proteobacteria	Alphaproteobacteria	Rickettsiales	Mitochondria	Kadsura japonica	1
Bacteria	Proteobacteria	Gammaproteobacteria	Methylococcales	Methylomonaceae	Methylomicrobium	1
Bacteria	Bacteroidetes	Bacteroidia	Flavobacteriales	NS9 marine group	uncultured bacterium PHOS-HE28	1
Bacteria	WPS-2	uncultured forest soil bacterium				1
Bacteria	Bacteroidetes	Bacteroidia	Bacteroidales	Marinilabiliaceae	Anaerophaga	1
Bacteria	Chloroflexi	TK17	uncultured bacterium			1
Bacteria	Firmicutes	Clostridia	Clostridiales	Lachnospiraceae	Anaerocolumna	1
Bacteria	Proteobacteria	Gammaproteobacteria	Xanthomonadales	Rhodanobacteraceae	Frateuria	1
Bacteria	Patescibacteria	Parcubacteria	Paceibacterales	Paceibacteraceae	Candidatus Paceibacter	1
Bacteria	Elusimicrobia	47209	uncultured bacterium			1
Bacteria	Actinobacteria	Acidimicrobiia	Actinomarinales	uncultured	uncultured organism	1
Bacteria	Patescibacteria	ABY1	Candidatus Magasanikbacteria	Candidatus Uhrbacteria bacterium RIFCSPHIGHO2_02_FULL_57_19		1
Archaea	Euryarchaeota	Halobacteria	Halobacteriales	Halococcaceae	Halococcus	1
Archaea	Nanoarchaeaeota	Nanohaloarchaeia	Deep Sea Euryarchaeotic Group(DSEG)	uncultured euryarchaeote		1
Bacteria	Acidobacteria	AT-s3-28	uncultured Acidobacteria bacterium			1
Bacteria	Patescibacteria	Saccharimonadia	Saccharimonadales	candidate division TM7 bacterium JGI 0001002-L20		1
Bacteria	Bacteroidetes	Bacteroidia	Chitinophagales	uncultured	uncultured bacterium	1
Bacteria	Proteobacteria	Deltaproteobacteria	Desulfobacterales	Desulfobulbaceae	Desulfocapsa	1
Bacteria	Firmicutes	Bacilli	Bacillales	Paenibacillaceae	Aneurinibacillus	1
Bacteria	Actinobacteria	Coriobacteriia	FS118-23B-02	uncultured actinobacterium		1
Bacteria	Chloroflexi	Dehalococcoidia	t0.6.f	uncultured Chloroflexaceae bacterium		1
Bacteria	Fibrobacteres	Fibrobacteria	Fibrobacterales	09D2Z48	uncultured candidate division GN09 bacterium	1
Bacteria	FCPU426	uncultured bacterium				1
Archaea	Thaumarchaeota	Marine Benthic Group A	uncultured crenarchaeote			1
Bacteria	Chloroflexi	Chloroflexia	Thermobaculales	Thermobaculaceae	Thermobaculum	1
Bacteria	Acidobacteria	Thermoanaerobaculia	Thermoanaerobaculales	Thermoanaerobaculaceae	B276-D12	1
Bacteria	Firmicutes	Bacilli	Lactobacillales	Carnobacteriaceae	Atopostipes	1
Bacteria	Proteobacteria	Deltaproteobacteria	Desulfuromonadales	Geobacteraceae	Geoalkalibacter	1
Bacteria	Chloroflexi	Dehalococcoidia	MSBL5	uncultured Chloroflexi bacterium		1
Bacteria	Proteobacteria	Gammaproteobacteria	Betaproteobacteriales	Rhodocyclaceae	Sulfuritalea	1

## Sheet: 4521_B
Domain	Phylum	Order	Class	Family	Genus	reads
Archaea	Crenarchaeota	Bathyarchaeia	uncultured archaeon			649
Bacteria	Proteobacteria	Deltaproteobacteria	Desulfarculales	Desulfarculaceae	Desulfatiglans	524
Bacteria	Chloroflexi	Anaerolineae	Anaerolineales	Anaerolineaceae	uncultured	428
Bacteria	Chloroflexi	Dehalococcoidia	GIF3	uncultured bacterium		352
Bacteria	Proteobacteria	Deltaproteobacteria	Desulfobacterales	Desulfobacteraceae	SEEP-SRB1	256
Bacteria	Chloroflexi	Anaerolineae	SBR1031	uncultured bacterium		241
Archaea	Euryarchaeota	Thermoplasmata	Marine Benthic Group D and DHVEG-1	uncultured archaeon		239
Bacteria	Chloroflexi	Dehalococcoidia	GIF9	AB-539-J10	SCGC-AB-539-J10	220
Bacteria	Proteobacteria	Deltaproteobacteria	Desulfobacterales	Desulfobacteraceae	Sva0081 sediment group	215
Bacteria	Proteobacteria	Gammaproteobacteria	Alteromonadales	Psychromonadaceae	Psychromonas	209
Bacteria	Planctomycetes	Phycisphaerae	MSBL9	SG8-4	uncultured bacterium	186
Bacteria	Acidobacteria	Aminicenantia	Aminicenantales	uncultured bacterium		172
Bacteria	Chloroflexi	Dehalococcoidia	Napoli-4B-65	uncultured bacterium		164
Bacteria	Proteobacteria	Deltaproteobacteria	Syntrophobacterales	Syntrophobacteraceae	uncultured	153
Bacteria	Proteobacteria	Deltaproteobacteria	Sva0485	uncultured bacterium		145
Archaea	Asgardaeota	Odinarchaeia	uncultured archaeon			145
Bacteria	Firmicutes	Clostridia	Clostridiales	Family XII	Fusibacter	139
Bacteria	Planctomycetes	Planctomycetacia	Pirellulales	Pirellulaceae	Pir4 lineage	138
Bacteria	Proteobacteria	Gammaproteobacteria	Betaproteobacteriales	Burkholderiaceae	Burkholderia-Caballeronia-Paraburkholderia	131
Bacteria	Chloroflexi	Dehalococcoidia	Sh765B-AG-111	uncultured bacterium		127
Bacteria	Omnitrophicaeota	uncultured bacterium				121
Bacteria	Latescibacteria	uncultured bacterium				117
Bacteria	Firmicutes	Bacilli	Bacillales	Bacillaceae	Bacillus	116
Archaea	Nanoarchaeaeota	Woesearchaeia	uncultured archaeon			116
Bacteria	Spirochaetes	Spirochaetia	Spirochaetales	Spirochaetaceae	Spirochaeta 2	113
Bacteria	Chloroflexi	Dehalococcoidia	FW22	uncultured bacterium		103
Bacteria	Acidobacteria	Subgroup 22	uncultured bacterium			103
Bacteria	Proteobacteria	Gammaproteobacteria	Vibrionales	Vibrionaceae	Photobacterium	101
Archaea	Euryarchaeota	Thermoplasmata	uncultured	uncultured archaeon		97
Archaea	Asgardaeota	Lokiarchaeia	uncultured archaeon			97
Bacteria	Proteobacteria	Deltaproteobacteria	NB1-j	uncultured bacterium		96
Bacteria	Chloroflexi	Dehalococcoidia	t0.6.f	uncultured bacterium		83
Archaea	Nanoarchaeaeota	Woesearchaeia	uncultured euryarchaeote			83
Bacteria	Chloroflexi	Anaerolineae	SBR1031	uncultured Chloroflexi bacterium		81
Archaea	Crenarchaeota	Bathyarchaeia	uncultured crenarchaeote			73
Bacteria	Spirochaetes	Spirochaetia	Spirochaetales	Spirochaetaceae	uncultured	72
Bacteria	Calditrichaeota	Calditrichia	Calditrichales	Calditrichaceae	uncultured bacterium	72
Bacteria	Chloroflexi	Anaerolineae	Thermoflexales	Thermoflexaceae	Thermoflexus	71
Bacteria	Chloroflexi	Dehalococcoidia	uncultured bacterium			70
Bacteria	Chloroflexi	Dehalococcoidia	vadinBA26	uncultured bacterium		68
Bacteria	Latescibacteria	Latescibacteria	Latescibacterales	Latescibacteraceae	uncultured bacterium	67
Bacteria	Chloroflexi	Dehalococcoidia	GIF3	Dehalococcoidia bacterium SCGC AB-540-C11		67
Bacteria	TA06	uncultured bacterium				67
Bacteria	Chloroflexi	Anaerolineae	uncultured	uncultured bacterium		62
Bacteria	Proteobacteria	Deltaproteobacteria	Desulfobacterales	Desulfobacteraceae	uncultured	59
Bacteria	Actinobacteria	WCHB1-81	uncultured bacterium			59
Bacteria	Chloroflexi	Dehalococcoidia	661239	uncultured bacterium		59
Bacteria	Fusobacteria	Fusobacteriia	Fusobacteriales	Fusobacteriaceae	Propionigenium	58
Bacteria	Chloroflexi	Dehalococcoidia	DscP2	uncultured bacterium		58
Bacteria	Chloroflexi	Dehalococcoidia	MSBL5	uncultured bacterium		57
Archaea	Nanoarchaeaeota	Nanohaloarchaeia	Deep Sea Euryarchaeotic Group(DSEG)	uncultured archaeon		57
Bacteria	Acidobacteria	Thermoanaerobaculia	Thermoanaerobaculales	Thermoanaerobaculaceae	Subgroup 23	53
Archaea	Nanoarchaeaeota	Nanohaloarchaeia	Aenigmarchaeales	uncultured archaeon		52
Bacteria	Acidobacteria	Aminicenantia	Aminicenantales	uncultured Aminicenantes bacterium		52
Bacteria	Zixibacteria	uncultured bacterium				48
Bacteria	Proteobacteria	Gammaproteobacteria	Vibrionales	Vibrionaceae	Vibrio	47
Bacteria	Patescibacteria	Microgenomatia	Candidatus Woesebacteria	uncultured bacterium		46
Archaea	Nanoarchaeaeota	Woesearchaeia	marine metagenome			41
Bacteria	Gemmatimonadetes	Gemmatimonadetes	Gemmatimonadales	Gemmatimonadaceae	uncultured	39
Bacteria	Actinobacteria	Acidimicrobiia	Actinomarinales	uncultured	uncultured bacterium	38
Archaea	Euryarchaeota	Thermococci	Methanofastidiosales	uncultured	uncultured archaeon	38
Bacteria	Proteobacteria	Deltaproteobacteria	Desulfobacterales	Desulfobacteraceae	Desulfatitalea	38
Bacteria	Modulibacteria	Moduliflexia	Moduliflexales	Moduliflexaceae	uncultured bacterium	37
Bacteria	Bacteroidetes	Bacteroidia	Bacteroidales	Bacteroidetes BD2-2	uncultured bacterium	37
Bacteria	Chloroflexi	Anaerolineae	Ardenticatenales	uncultured	uncultured bacterium	36
Bacteria	Planctomycetes	Planctomycetacia	Pirellulales	Pirellulaceae	uncultured	35
Archaea	Crenarchaeota	Bathyarchaeia	uncultured Desulfurococcales archaeon			35
Bacteria	Chloroflexi	Dehalococcoidia	GIF9	uncultured bacterium		34
Bacteria	CK-2C2-2	uncultured bacterium				33
Bacteria	Planctomycetes	Phycisphaerae	CCM11a	uncultured bacterium		33
Bacteria	Proteobacteria	Deltaproteobacteria	NB1-j	uncultured delta proteobacterium		33
Bacteria	Calditrichaeota	Calditrichia	Calditrichales	Calditrichaceae	Calorithrix	31
Bacteria	Firmicutes	Clostridia	Clostridiales	Lachnospiraceae	uncultured	31
Bacteria	Chloroflexi	Dehalococcoidia	S085	uncultured bacterium		30
Bacteria	Planctomycetes	Phycisphaerae	Phycisphaerales	Phycisphaeraceae	Urania-1B-19 marine sediment group	30
Bacteria	Chloroflexi	Dehalococcoidia	FS117-23B-02	uncultured bacterium		30
Bacteria	Nitrospirae	Thermodesulfovibrionia	uncultured	uncultured bacterium		30
Bacteria	LCP-89	uncultured bacterium				29
Bacteria	Firmicutes	Clostridia	Clostridiales	Clostridiaceae 1	uncultured	29
Bacteria	Gemmatimonadetes	BD2-11 terrestrial group	uncultured bacterium			29
Bacteria	Chloroflexi	Dehalococcoidia	SPG12-343-353-B75	uncultured bacterium		28
Archaea	Crenarchaeota	Bathyarchaeia	uncultured miscellaneous Crenarchaeota group			27
Bacteria	Proteobacteria	Deltaproteobacteria	Desulfobacterales	Desulfobacteraceae	Desulfococcus	27
Bacteria	Chloroflexi	Anaerolineae	uncultured	uncultured Chloroflexi bacterium		26
Bacteria	Acidobacteria	Subgroup 22	uncultured Acidobacteria bacterium			26
Bacteria	Chloroflexi	Dehalococcoidia	H3.93	uncultured bacterium		26
Bacteria	Proteobacteria	Deltaproteobacteria	Syntrophobacterales	Syntrophaceae	Desulfomonile	26
Bacteria	Chloroflexi	Dehalococcoidia	3051bac4-16	uncultured bacterium		26
Bacteria	Chloroflexi	Anaerolineae	ADurb.Bin180	uncultured bacterium		26
Bacteria	Acidobacteria	Subgroup 18	uncultured bacterium			25
Bacteria	Fusobacteria	Fusobacteriia	Fusobacteriales	Fusobacteriaceae	Ilyobacter	25
Bacteria	Planctomycetes	Phycisphaerae	Pla1 lineage	uncultured bacterium		24
Archaea	Nanoarchaeaeota	Woesearchaeia	uncultured crenarchaeote			24
Bacteria	Proteobacteria	Deltaproteobacteria	Syntrophobacterales	Syntrophaceae	Desulfobacca	24
Bacteria	Proteobacteria	Gammaproteobacteria	Steroidobacterales	Steroidobacteraceae	Steroidobacter	24
Bacteria	Chloroflexi	Anaerolineae	SBR1031	uncultured organism		24
Bacteria	Acidobacteria	Thermoanaerobaculia	Thermoanaerobaculales	Thermoanaerobaculaceae	Subgroup 10	23
Bacteria	Proteobacteria	Deltaproteobacteria	Myxococcales	BIrii41	uncultured bacterium	23
Bacteria	Proteobacteria	Deltaproteobacteria	Desulfuromonadales	Desulfuromonadaceae	Pelobacter	23
Bacteria	Actinobacteria	Actinobacteria	Streptomycetales	Streptomycetaceae	Streptomyces	23
Bacteria	Spirochaetes	Spirochaetia	Spirochaetales	Spirochaetaceae	Sediminispirochaeta	23
Bacteria	Chlamydiae	LD1-PA32	uncultured bacterium			23
Bacteria	Acidobacteria	Subgroup 17	uncultured bacterium			22
Archaea	Euryarchaeota	Thermoplasmata	SG8-5	uncultured archaeon		22
Bacteria	Chloroflexi	Dehalococcoidia	Sh765B-AG-111	uncultured Chloroflexi bacterium		22
Bacteria	Planctomycetes	SPG12-343-353-B69	uncultured bacterium			22
Bacteria	Chloroflexi	Dehalococcoidia	661239	Chloroflexi bacterium RBG_13_46_14		22
Bacteria	Kiritimatiellaeota	Kiritimatiellae	WCHB1-41	uncultured bacterium		22
Bacteria	Proteobacteria	Deltaproteobacteria	Sva0485	uncultured delta proteobacterium		22
Bacteria	Proteobacteria	Gammaproteobacteria	Thiomicrospirales	Thioglobaceae	SUP05 cluster	22
Bacteria	Planctomycetes	OM190	uncultured bacterium			22
Bacteria	Planctomycetes	Phycisphaerae	MSBL9	SG8-4	uncultured planctomycete	21
Bacteria	Proteobacteria	Gammaproteobacteria	Alteromonadales	Moritellaceae	Moritella	20
Bacteria	Proteobacteria	Alphaproteobacteria	Rhizobiales	Rhodomicrobiaceae	Rhodomicrobium	19
Bacteria	Gemmatimonadetes	MD2902-B12	uncultured bacterium			19
Bacteria	Chloroflexi	Anaerolineae	MSB-5B2	uncultured bacterium		18
Bacteria	Chloroflexi	Dehalococcoidia	Dehalococcoidales	uncultured	uncultured bacterium	17
Bacteria	Proteobacteria	Alphaproteobacteria	Rickettsiales	Mitochondria	Posidonia oceanica	17
Bacteria	Planctomycetes	Pla3 lineage	uncultured bacterium			17
Bacteria	Chloroflexi	Dehalococcoidia	SPG12-461-471-B8	uncultured bacterium		17
Bacteria	Proteobacteria	Deltaproteobacteria	Desulfobacterales	Desulfobulbaceae	uncultured	17
Bacteria	Proteobacteria	Gammaproteobacteria	Ectothiorhodospirales	Thioalkalispiraceae	Thiohalophilus	16
Bacteria	Chloroflexi	Dehalococcoidia	Napoli-4B-65	uncultured Dehalococcoides sp.		16
Bacteria	Chloroflexi	KD4-96	uncultured bacterium			16
Bacteria	Proteobacteria	Deltaproteobacteria	Myxococcales	Haliangiaceae	Haliangium	16
Bacteria	Chloroflexi	Dehalococcoidia	FS117-23B-02	uncultured Chloroflexi bacterium		16
Bacteria	Proteobacteria	Gammaproteobacteria	Enterobacteriales	Enterobacteriaceae	Escherichia-Shigella	16
Bacteria	Proteobacteria	Deltaproteobacteria	Myxococcales	Sandaracinaceae	uncultured	15
Bacteria	Proteobacteria	Gammaproteobacteria	Betaproteobacteriales	Methylophilaceae	Methylotenera	15
Bacteria	Proteobacteria	Alphaproteobacteria	Sphingomonadales	Sphingomonadaceae	Novosphingobium	15
Bacteria	Proteobacteria	Deltaproteobacteria	SAR324 clade(Marine group B)	uncultured delta proteobacterium		15
Bacteria	Bacteroidetes	Bacteroidia	Cytophagales	Cyclobacteriaceae	uncultured	15
Bacteria	Acidobacteria	Acidobacteriia	Acidobacteriales	Acidobacteriaceae (Subgroup 1)	Granulicella	15
Bacteria	Acidobacteria	Subgroup 21	uncultured bacterium			15
Bacteria	Proteobacteria	Alphaproteobacteria	Rhizobiales	Rhizobiaceae	Allorhizobium-Neorhizobium-Pararhizobium-Rhizobium	15
Bacteria	Planctomycetes	Pla4 lineage	uncultured bacterium			15
Archaea	Euryarchaeota	Thermoplasmata	Marine Benthic Group D and DHVEG-1	uncultured Thermoplasmatales archaeon		15
Bacteria	Planctomycetes	Planctomycetacia	Pirellulales	Pirellulaceae	Rhodopirellula	15
Bacteria	Bacteroidetes	Bacteroidia	Flavobacteriales	Flavobacteriaceae	Flavobacterium	14
Bacteria	Acidobacteria	AT-s3-28	uncultured bacterium			14
Bacteria	Planctomycetes	Phycisphaerae	MSBL9	SM23-30	uncultured bacterium	14
Bacteria	Proteobacteria	Gammaproteobacteria	Ectothiorhodospirales	Thioalkalispiraceae	Thioalkalispira	14
Bacteria	Proteobacteria	Gammaproteobacteria	Steroidobacterales	Woeseiaceae	Woeseia	14
Bacteria	Proteobacteria	Gammaproteobacteria	Betaproteobacteriales	Burkholderiaceae	Ralstonia	14
Bacteria	Acidobacteria	Subgroup 9	uncultured bacterium			14
Bacteria	Proteobacteria	Deltaproteobacteria	Desulfarculales	Desulfarculaceae	uncultured	14
Bacteria	Calditrichaeota	Calditrichia	Calditrichales	Calditrichaceae	SM23-31	14
Archaea	Altiarchaeota	Altiarchaeia	Candidatus Altiarchaeales archaeon WOR_SM1_SCG			14
Bacteria	Dependentiae	Babeliae	Babeliales	Vermiphilaceae	uncultured bacterium	13
Bacteria	Chloroflexi	Dehalococcoidia	Sh765B-AG-111	uncultured Chlorobi bacterium		13
Bacteria	Calditrichaeota	Calditrichia	Calditrichales	Calditrichaceae	Caldithrix	13
Bacteria	Acetothermia	Acetothermiia	uncultured bacterium			13
Bacteria	Nitrospirae	Thermodesulfovibrionia	uncultured	uncultured Nitrospirae bacterium		13
Bacteria	Bacteroidetes	Bacteroidia	Bacteroidales	SB-5	uncultured bacterium	13
Bacteria	Proteobacteria	Gammaproteobacteria	Xanthomonadales	Rhodanobacteraceae	Dyella	13
Bacteria	Proteobacteria	Gammaproteobacteria	Betaproteobacteriales	Burkholderiaceae	Rhodoferax	12
Bacteria	Gemmatimonadetes	BD2-11 terrestrial group	uncultured Gemmatimonadetes bacterium			12
Bacteria	Firmicutes	Clostridia	Clostridiales	Clostridiaceae	Anaeromicrobium	12
Bacteria	Proteobacteria	Deltaproteobacteria	Myxococcales	MidBa8	uncultured delta proteobacterium	12
Bacteria	Patescibacteria	Gracilibacteria	uncultured bacterium			12
Bacteria	Proteobacteria	Alphaproteobacteria	Rhizobiales	Rhizobiaceae	Cohaesibacter	12
Bacteria	Bacteroidetes	Bacteroidia	Bacteroidales	Bacteroidetes BD2-2	uncultured Bacteroidetes bacterium	12
Archaea	Euryarchaeota	Thermoplasmata	uncultured	uncultured euryarchaeote		12
Bacteria	Dependentiae	Babeliae	Babeliales	uncultured bacterium		12
Bacteria	Proteobacteria	Gammaproteobacteria	Thiotrichales	Thiotrichaceae	uncultured	12
Archaea	Nanoarchaeaeota	Nanohaloarchaeia	Aenigmarchaeales	uncultured euryarchaeote		12
Bacteria	Proteobacteria	Deltaproteobacteria	Myxococcales	MidBa8	uncultured bacterium	12
Bacteria	Proteobacteria	Gammaproteobacteria	Pseudomonadales	Pseudomonadaceae	Pseudomonas	12
Bacteria	Spirochaetes	Spirochaetia	Spirochaetales	Spirochaetaceae	GWE2-31-10	12
Bacteria	Chloroflexi	Dehalococcoidia	Sh765B-AG-111	uncultured Dehalococcoides sp.		12
Bacteria	Patescibacteria	ABY1	Candidatus Falkowbacteria	uncultured bacterium		11
Bacteria	Calditrichaeota	Calditrichia	Calditrichales	Calditrichaceae	JdFR-76	11
Bacteria	Actinobacteria	Thermoleophilia	Gaiellales	uncultured	uncultured bacterium	11
Bacteria	Patescibacteria	Parcubacteria	uncultured bacterium			11
Bacteria	PAUC34f	uncultured bacterium				11
Bacteria	Latescibacteria	uncultured Verrucomicrobia bacterium				11
Bacteria	Chloroflexi	Anaerolineae	Anaerolineales	Anaerolineaceae	Pelolinea	11
Bacteria	Proteobacteria	Alphaproteobacteria	Rhizobiales	Methyloligellaceae	uncultured	11
Bacteria	Planctomycetes	Phycisphaerae	Phycisphaerales	AKAU3564 sediment group	uncultured bacterium	11
Bacteria	Atribacteria	JS1	uncultured bacterium			11
Bacteria	WS1	uncultured bacterium				11
Bacteria	Planctomycetes	Phycisphaerae	MSBL9	SG8-4	uncultured organism	11
Archaea	Crenarchaeota	Bathyarchaeia	marine metagenome			11
Bacteria	Chloroflexi	JG30-KF-CM66	uncultured bacterium			11
Bacteria	Kiritimatiellaeota	Kiritimatiellae	WCHB1-41	uncultured organism		11
Bacteria	Proteobacteria	Gammaproteobacteria	Steroidobacterales	Steroidobacteraceae	uncultured	11
Bacteria	Firmicutes	Clostridia	Clostridiales	Clostridiaceae 1	Clostridium sensu stricto 7	10
Bacteria	Planctomycetes	vadinHA49	uncultured bacterium			10
Bacteria	Latescibacteria	uncultured Latescibacteria bacterium				10
Bacteria	Proteobacteria	Alphaproteobacteria	Rhizobiales	Hyphomicrobiaceae	uncultured	10
Bacteria	Planctomycetes	Phycisphaerae	mle1-8	uncultured bacterium		10
Bacteria	Proteobacteria	Deltaproteobacteria	Bdellovibrionales	Bacteriovoracaceae	uncultured	10
Bacteria	Firmicutes	Clostridia	Clostridiales	Peptostreptococcaceae	Tepidibacter	10
Bacteria	Chloroflexi	Dehalococcoidia	1226B1H1-22-FL	uncultured bacterium		10
Bacteria	Proteobacteria	Gammaproteobacteria	Pseudomonadales	Moraxellaceae	uncultured	10
Bacteria	Planctomycetes	Phycisphaerae	Phycisphaerales	Phycisphaeraceae	uncultured	10
Bacteria	Proteobacteria	Deltaproteobacteria	Myxococcales	bacteriap25	uncultured bacterium	9
Bacteria	Proteobacteria	Gammaproteobacteria	Thiohalorhabdales	Thiohalorhabdaceae	uncultured	9
Bacteria	BHI80-139	uncultured bacterium				9
Bacteria	Proteobacteria	Gammaproteobacteria	Betaproteobacteriales	Nitrosomonadaceae	Ellin6067	9
Bacteria	Proteobacteria	Deltaproteobacteria	Myxococcales	VHS-B3-70	uncultured bacterium	9
Bacteria	Latescibacteria	uncultured organism				9
Archaea	Hadesarchaeaeota	uncultured archaeon				9
Bacteria	Hydrogenedentes	Hydrogenedentia	Hydrogenedentiales	Hydrogenedensaceae	uncultured bacterium	9
Bacteria	Schekmanbacteria	uncultured bacterium				9
Bacteria	Proteobacteria	Deltaproteobacteria	Myxococcales	MidBa8	uncultured organism	9
Archaea	Euryarchaeota	Thermoplasmata	Marine Benthic Group D and DHVEG-1	uncultured euryarchaeote		9
Bacteria	Firmicutes	Clostridia	Clostridiales	Defluviitaleaceae	Defluviitaleaceae UCG-011	9
Archaea	Crenarchaeota	Bathyarchaeia	uncultured crenarchaeote MCG			9
Bacteria	Actinobacteria	Acidimicrobiia	Actinomarinales	uncultured	uncultured organism	9
Bacteria	Proteobacteria	Gammaproteobacteria	Betaproteobacteriales	Burkholderiaceae	Massilia	9
Bacteria	Proteobacteria	Deltaproteobacteria	SAR324 clade(Marine group B)	uncultured bacterium		9
Bacteria	Actinobacteria	Acidimicrobiia	Actinomarinales	uncultured	uncultured actinobacterium	8
Bacteria	Planctomycetes	Pla3 lineage	uncultured organism			8
Bacteria	Chloroflexi	Dehalococcoidia	FS117-23B-02	uncultured prokaryote		8
Bacteria	WOR-1	uncultured bacterium				8
Bacteria	Chloroflexi	Anaerolineae	Ardenticatenales	uncultured	uncultured Chloroflexi bacterium	8
Bacteria	Fusobacteria	Fusobacteriia	Fusobacteriales	Fusobacteriaceae	Psychrilyobacter	8
Bacteria	Calditrichaeota	Calditrichia	Calditrichales	Calditrichaceae	uncultured Deferribacteres bacterium	8
Bacteria	Epsilonbacteraeota	Campylobacteria	Campylobacterales	Sulfurovaceae	Sulfurovum	8
Bacteria	Proteobacteria	Gammaproteobacteria	Coxiellales	Coxiellaceae	Coxiella	8
Archaea	Asgardaeota	uncultured archaeon				8
Bacteria	Planctomycetes	Planctomycetacia	Planctomycetales	Gimesiaceae	uncultured	8
Bacteria	Firmicutes	Clostridia	Clostridiales	Clostridiaceae 1	Oceanirhabdus	8
Bacteria	Proteobacteria	Gammaproteobacteria	Alteromonadales	Pseudoalteromonadaceae	Pseudoalteromonas	8
Bacteria	Bacteroidetes	Ignavibacteria	Ignavibacteriales	Melioribacteraceae	IheB3-7	8
Bacteria	Fibrobacteres	Fibrobacteria	Fibrobacterales	Fibrobacteraceae	uncultured	8
Bacteria	Proteobacteria	Deltaproteobacteria	Desulfuromonadales	Geobacteraceae	Geobacter	8
Bacteria	Firmicutes	Erysipelotrichia	Erysipelotrichales	Erysipelotrichaceae	ZOR0006	8
Bacteria	Latescibacteria	bacterium enrichment culture clone 58				8
Bacteria	Proteobacteria	Gammaproteobacteria	Enterobacteriales	Enterobacteriaceae	Enterobacter	8
Bacteria	Proteobacteria	Gammaproteobacteria	Thiotrichales	Thiotrichaceae	Thiothrix	8
Bacteria	Planctomycetes	Planctomycetacia	Pirellulales	Pirellulaceae	Pirellula	8
Bacteria	Proteobacteria	Gammaproteobacteria	Cellvibrionales	Halieaceae	OM60(NOR5) clade	8
Bacteria	Chloroflexi	Dehalococcoidia	JdFR-54	Dehalococcoides sp. JdFR-54		8
Bacteria	Proteobacteria	Gammaproteobacteria	Legionellales	Legionellaceae	Legionella	8
Bacteria	Planctomycetes	Phycisphaerae	Phycisphaerales	AKAU3564 sediment group	uncultured organism	8
Bacteria	Actinobacteria	WCHB1-81	uncultured organism			7
Bacteria	BRC1	uncultured bacterium				7
Bacteria	Bacteroidetes	Bacteroidia	Bacteroidales	SB-5	uncultured Bacteroidetes bacterium	7
Archaea	Nanoarchaeaeota	Woesearchaeia	Candidatus Pacearchaeota archaeon RBG_19FT_COMBO_34_9			7
Bacteria	Bacteroidetes	Bacteroidia	Bacteroidales	Bacteroidetes BD2-2	uncultured Bacteroidetes/Chlorobi group bacterium	7
Bacteria	Fusobacteria	Fusobacteriia	Fusobacteriales	Leptotrichiaceae	Hypnocyclicus	7
Bacteria	Actinobacteria	Acidimicrobiia	Microtrichales	Ilumatobacteraceae	CL500-29 marine group	7
Bacteria	Actinobacteria	WCHB1-81	Actinobacteria bacterium RBG_19FT_COMBO_36_27			7
Bacteria	Proteobacteria	Gammaproteobacteria	Tenderiales	Tenderiaceae	Candidatus Tenderia	7
Bacteria	Actinobacteria	Actinobacteria	Frankiales	Geodermatophilaceae	Modestobacter	7
Bacteria	Patescibacteria	ABY1	Candidatus Magasanikbacteria	Parcubacteria bacterium SG8_24		7
Bacteria	Chloroflexi	Dehalococcoidia	DscP2	Dehalococcoidia bacterium DscP2		7
Bacteria	Nitrospinae	P9X2b3D02	uncultured bacterium			7
Bacteria	Bacteroidetes	Bacteroidia	Chitinophagales	Saprospiraceae	uncultured	7
Bacteria	Proteobacteria	Gammaproteobacteria	Xanthomonadales	Rhodanobacteraceae	Rhodanobacter	7
Bacteria	Synergistetes	Synergistia	Synergistales	Synergistaceae	Thermovirga	7
Bacteria	Proteobacteria	Alphaproteobacteria	Rhizobiales	Xanthobacteraceae	Bradyrhizobium	7
Bacteria	Proteobacteria	Gammaproteobacteria	Betaproteobacteriales	Burkholderiaceae	Ramlibacter	7
Bacteria	Proteobacteria	Gammaproteobacteria	Vibrionales	Vibrionaceae	Grimontia	7
Bacteria	Planctomycetes	Phycisphaerae	MSBL9	SM23-30	uncultured organism	7
Bacteria	Proteobacteria	Gammaproteobacteria	Chromatiales	Sedimenticolaceae	Candidatus Thiodiazotropha	7
Bacteria	Proteobacteria	Gammaproteobacteria	Xanthomonadales	Rhodanobacteraceae	Chujaibacter	7
Bacteria	Proteobacteria	Gammaproteobacteria	B2M28	uncultured bacterium		7
Bacteria	Proteobacteria	Gammaproteobacteria	Thiomicrospirales	Thioglobaceae	Candidatus Thioglobus	7
Bacteria	Proteobacteria	Gammaproteobacteria	Betaproteobacteriales	TRA3-20	uncultured bacterium	7
Bacteria	Firmicutes	Clostridia	Clostridiales	Clostridiaceae 3	Clostridiisalibacter	7
Bacteria	Planctomycetes	Pla3 lineage	uncultured planctomycete			7
Archaea	Nanoarchaeaeota	Woesearchaeia	Candidatus Pacearchaeota archaeon CG1_02_32_21			7
Bacteria	Proteobacteria	Deltaproteobacteria	Desulfobacterales	Desulfobacteraceae	Desulfosarcina	7
Bacteria	Proteobacteria	Gammaproteobacteria	Chromatiales	Sedimenticolaceae	Sedimenticola	7
Bacteria	Planctomycetes	Phycisphaerae	mle1-8	uncultured organism		7
Bacteria	Planctomycetes	OM190	uncultured planctomycete			7
Bacteria	Patescibacteria	Gracilibacteria	Candidatus Peregrinibacteria	uncultured bacterium		7
Bacteria	Proteobacteria	Alphaproteobacteria	Caulobacterales	Caulobacteraceae	Asticcacaulis	7
Bacteria	Acidobacteria	Acidobacteriia	Acidobacteriales	Acidobacteriaceae (Subgroup 1)	Edaphobacter	7
Archaea	Nanoarchaeaeota	Nanohaloarchaeia	Deep Sea Euryarchaeotic Group(DSEG)	uncultured euryarchaeote		7
Bacteria	Planctomycetes	Phycisphaerae	MSBL9	SG8-4	uncultured Planctomycetales bacterium	7
Bacteria	Aerophobetes	uncultured bacterium				7
Archaea	Euryarchaeota	Methanomicrobia	Methanosarcinales	Methanosarcinaceae	Methanococcoides	7
Archaea	Thaumarchaeota	Marine Benthic Group A	uncultured crenarchaeote			7
Bacteria	Proteobacteria	Gammaproteobacteria	Gammaproteobacteria Incertae Sedis	Unknown Family	Acidibacter	7
Bacteria	Proteobacteria	Alphaproteobacteria	Rhizobiales	Xanthobacteraceae	uncultured	7
Bacteria	BRC1	uncultured organism				7
Bacteria	Proteobacteria	Gammaproteobacteria	Alteromonadales	Shewanellaceae	Shewanella	6
Bacteria	Lentisphaerae	Oligosphaeria	Oligosphaerales	Lenti-02	uncultured bacterium	6
Archaea	Altiarchaeota	Altiarchaeia	uncultured archaeon			6
Bacteria	Omnitrophicaeota	Omnitrophia	uncultured Omnitrophica bacterium			6
Bacteria	Actinobacteria	Actinobacteria	Pseudonocardiales	Pseudonocardiaceae	Pseudonocardia	6
Bacteria	Actinobacteria	Acidimicrobiia	Microtrichales	Ilumatobacteraceae	uncultured	6
Archaea	uncultured	uncultured archaeon				6
Bacteria	Actinobacteria	Acidimicrobiia	Microtrichales	Microtrichaceae	Sva0996 marine group	6
Bacteria	Proteobacteria	Deltaproteobacteria	MBNT15	uncultured bacterium		6
Bacteria	Proteobacteria	Deltaproteobacteria	NB1-j	uncultured Acidobacteria bacterium		6
Archaea	Nanoarchaeaeota	Woesearchaeia	Candidatus Amesbacteria bacterium GW2011_GWC1_47_15			6
Bacteria	Poribacteria	uncultured bacterium				6
Bacteria	Firmicutes	Bacilli	Bacillales	Alicyclobacillaceae	Tumebacillus	6
Bacteria	Proteobacteria	Gammaproteobacteria	Ectothiorhodospirales	Ectothiorhodospiraceae	uncultured	6
Bacteria	Proteobacteria	Gammaproteobacteria	Betaproteobacteriales	SC-I-84	uncultured bacterium	6
Bacteria	Patescibacteria	WWE3	uncultured bacterium			6
Bacteria	Firmicutes	Bacilli	Bacillales	Paenibacillaceae	Paenibacillus	6
Bacteria	Acidobacteria	Acidobacteriia	Solibacterales	Solibacteraceae (Subgroup 3)	Candidatus Solibacter	6
Bacteria	Bacteroidetes	Rhodothermia	Rhodothermales	Rhodothermaceae	uncultured	6
Bacteria	Nitrospirae	Nitrospira	Nitrospirales	Nitrospiraceae	Nitrospira	6
Bacteria	Proteobacteria	Gammaproteobacteria	Oceanospirillales	Endozoicomonadaceae	Endozoicomonas	6
Bacteria	Latescibacteria	Latescibacteria	Latescibacterales	Latescibacteraceae	Candidatus Latescibacter	6
Bacteria	Zixibacteria	uncultured delta proteobacterium				6
Bacteria	Chloroflexi	Anaerolineae	SJA-15	uncultured bacterium		6
Bacteria	Proteobacteria	Deltaproteobacteria	Desulfobacterales	Desulfobulbaceae	Desulfobulbus	6
Bacteria	Proteobacteria	Deltaproteobacteria	Desulfobacterales	Desulfobacteraceae	Desulfatirhabdium	6
Bacteria	AncK6	uncultured bacterium				6
Bacteria	Spirochaetes	Leptospirae	Leptospirales	Leptospiraceae	RBG-16-49-21	6
Bacteria	Actinobacteria	RBG-16-55-12	uncultured bacterium			6
Bacteria	Epsilonbacteraeota	Campylobacteria	Campylobacterales	Thiovulaceae	Sulfurimonas	6
Bacteria	Armatimonadetes	DG-56	uncultured bacterium			6
Bacteria	Acidobacteria	Acidobacteriia	Acidobacteriales	Koribacteraceae	Candidatus Koribacter	6
Bacteria	Proteobacteria	Alphaproteobacteria	Rhizobiales	Rhizobiaceae	Pseudahrensia	6
Bacteria	Proteobacteria	Gammaproteobacteria	Betaproteobacteriales	Burkholderiaceae	Duganella	6
Bacteria	Proteobacteria	Deltaproteobacteria	Myxococcales	P3OB-42	uncultured bacterium	6
Bacteria	Proteobacteria	Deltaproteobacteria	Desulfobacterales	Desulfobulbaceae	Desulfurivibrio	6
Bacteria	Marinimicrobia (SAR406 clade)	uncultured bacterium				6
Bacteria	Omnitrophicaeota	uncultured Latescibacteria bacterium				6
Bacteria	Proteobacteria	Gammaproteobacteria	Gammaproteobacteria Incertae Sedis	Unknown Family	uncultured	6
Bacteria	Proteobacteria	Alphaproteobacteria	Sphingomonadales	Sphingomonadaceae	Sphingomonas	6
Bacteria	Bacteroidetes	Bacteroidia	Bacteroidales	SB-5	uncultured organism	6
Bacteria	Proteobacteria	Deltaproteobacteria	Desulfobacterales	Desulfobacteraceae	Desulfofaba	6
Bacteria	Proteobacteria	Gammaproteobacteria	Enterobacteriales	Enterobacteriaceae	Rahnella	6
Bacteria	Chlamydiae	Chlamydiae	Chlamydiales	Simkaniaceae	uncultured	6
Bacteria	Actinobacteria	WCHB1-81	uncultured actinobacterium			6
Bacteria	Bacteroidetes	Bacteroidia	Chitinophagales	Chitinophagaceae	uncultured	6
Bacteria	Chloroflexi	Dehalococcoidia	GIF9	uncultured Chloroflexi bacterium		6
Archaea	Crenarchaeota	Bathyarchaeia	uncultured marine crenarchaeote E6-3G			6
Bacteria	Planctomycetes	BD7-11	uncultured bacterium			6
Bacteria	Patescibacteria	Microgenomatia	uncultured bacterium			6
Bacteria	Lentisphaerae	Lentisphaeria	Victivallales	BD2-3	uncultured bacterium	5
Bacteria	Proteobacteria	Deltaproteobacteria	Desulfuromonadales	Desulfuromonadaceae	Desulfuromonas	5
Archaea	Euryarchaeota	Thermoplasmata	SG8-5	Euryarchaeota archaeon SG8-5		5
Bacteria	Proteobacteria	Deltaproteobacteria	Syntrophobacterales	Syntrophaceae	uncultured	5
Bacteria	Proteobacteria	Alphaproteobacteria	Rhizobiales	Xanthobacteraceae	Pseudolabrys	5
Bacteria	Chloroflexi	Anaerolineae	RBG-13-54-9	uncultured bacterium		5
Bacteria	Chloroflexi	Dehalococcoidia	Napoli-4B-65	uncultured Chloroflexi bacterium		5
Bacteria	Acidobacteria	Acidobacteriia	Acidobacteriales	Acidobacteriaceae (Subgroup 1)	uncultured	5
Bacteria	Planctomycetes	Phycisphaerae	MSBL9	4572-13	uncultured bacterium	5
Bacteria	Latescibacteria	uncultured delta proteobacterium				5
Bacteria	Omnitrophicaeota	Omnitrophia	Omnitrophales	Omnitrophaceae	Candidatus Omnitrophus	5
Bacteria	Proteobacteria	Deltaproteobacteria	MBNT15	uncultured delta proteobacterium		5
Bacteria	Actinobacteria	Actinobacteria	Corynebacteriales	Mycobacteriaceae	Mycobacterium	5
Bacteria	Proteobacteria	Deltaproteobacteria	NB1-j	uncultured deep-sea bacterium		5
Bacteria	Proteobacteria	Gammaproteobacteria	Ectothiorhodospirales	Ectothiorhodospiraceae	Thiogranum	5
Bacteria	Bacteroidetes	Ignavibacteria	Ignavibacteriales	PHOS-HE36	uncultured bacterium	5
Bacteria	Chloroflexi	Dehalococcoidia	ER-E4-17	uncultured bacterium		5
Bacteria	Planctomycetes	Phycisphaerae	CCM11a	uncultured planctomycete		5
Bacteria	WS2	uncultured bacterium				5
Bacteria	Actinobacteria	Thermoleophilia	Solirubrobacterales	67-14	uncultured bacterium	5
Bacteria	Proteobacteria	Alphaproteobacteria	Micropepsales	Micropepsaceae	uncultured	5
Bacteria	Planctomycetes	ODP123	uncultured planctomycete			5
Archaea	Diapherotrites	Iainarchaeia	uncultured archaeon			5
Bacteria	Planctomycetes	Planctomycetacia	Pirellulales	Pirellulaceae	Blastopirellula	5
Bacteria	Proteobacteria	Deltaproteobacteria	NB1-j	marine metagenome		5
Archaea	Altiarchaeota	Altiarchaeia	uncultured euryarchaeote			5
Archaea	Asgardaeota	Heimdallarchaeia	uncultured archaeon			5
Bacteria	Bacteroidetes	Bacteroidia	Bacteroidales	Marinifilaceae	Marinifilum	5
Bacteria	Proteobacteria	Gammaproteobacteria	Betaproteobacteriales	Burkholderiaceae	Variovorax	5
Bacteria	Chloroflexi	Dehalococcoidia	MB-C2-126	uncultured bacterium		5
Bacteria	Chloroflexi	Dehalococcoidia	t0.6.f	uncultured Chloroflexi bacterium		5
Bacteria	Proteobacteria	Deltaproteobacteria	Desulfobacterales	Desulfobulbaceae	MSBL7	5
Archaea	Crenarchaeota	Bathyarchaeia	miscellaneous Crenarchaeota group archaeon SMTZ-80			5
Bacteria	FCPU426	uncultured bacterium				5
Bacteria	Proteobacteria	Gammaproteobacteria	Betaproteobacteriales	Nitrosomonadaceae	MND1	4
Bacteria	Proteobacteria	Gammaproteobacteria	R7C24	metagenome		4
Bacteria	Spirochaetes	Leptospirae	Leptospirales	Leptospiraceae	uncultured	4
Bacteria	Patescibacteria	Parcubacteria	Paceibacterales	Paceibacteraceae	Candidatus Paceibacter	4
Bacteria	Proteobacteria	Gammaproteobacteria	Vibrionales	Vibrionaceae	Aliivibrio	4
Bacteria	Nitrospirae	4-29-1	uncultured bacterium			4
Bacteria	Proteobacteria	Gammaproteobacteria	Nitrosococcales	Nitrosococcaceae	3PJM14	4
Bacteria	Proteobacteria	Gammaproteobacteria	EPR3968-O8a-Bc78	uncultured gamma proteobacterium		4
Bacteria	Proteobacteria	Alphaproteobacteria	Rhizobiales	Xanthobacteraceae	Afipia	4
Bacteria	Chloroflexi	TK10	uncultured bacterium			4
Bacteria	Chloroflexi	Anaerolineae	MSB-5B2	uncultured organism		4
Bacteria	Bacteroidetes	Bacteroidia	Bacteroidales	Paludibacteraceae	uncultured	4
Bacteria	Actinobacteria	Acidimicrobiia	Microtrichales	uncultured	metagenome	4
Bacteria	Actinobacteria	Acidimicrobiia	Microtrichales	Microtrichaceae	uncultured	4
Bacteria	Proteobacteria	Gammaproteobacteria	Thiomicrospirales	Thiomicrospiraceae	endosymbionts	4
Bacteria	Proteobacteria	Gammaproteobacteria	B2M28	uncultured gamma proteobacterium		4
Bacteria	Acidobacteria	Subgroup 5	uncultured Acidobacteria bacterium			4
Bacteria	Proteobacteria	Gammaproteobacteria	Pseudomonadales	Moraxellaceae	Psychrobacter	4
Bacteria	Proteobacteria	Deltaproteobacteria	Desulfobacterales	Desulfobacteraceae	uncultured bacterium	4
Bacteria	Bacteroidetes	Bacteroidia	Cytophagales	Microscillaceae	uncultured	4
Bacteria	Actinobacteria	Acidimicrobiia	Actinomarinales	uncultured	uncultured Acidimicrobiales bacterium	4
Bacteria	Proteobacteria	Deltaproteobacteria	SAR324 clade(Marine group B)	uncultured organism		4
Bacteria	Firmicutes	Bacilli	Lactobacillales	Leuconostocaceae	Leuconostoc	4
Bacteria	Acidobacteria	Subgroup 18	uncultured Acidobacteria bacterium			4
Bacteria	Fusobacteria	Fusobacteriia	Fusobacteriales	Leptotrichiaceae	uncultured	4
Bacteria	Proteobacteria	Gammaproteobacteria	Alteromonadales	Shewanellaceae	Ferrimonas	4
Bacteria	Proteobacteria	Deltaproteobacteria	Oligoflexales	Oligoflexaceae	uncultured	4
Bacteria	Proteobacteria	Deltaproteobacteria	Desulfobacterales	Desulfobulbaceae	Desulfocapsa	4
Bacteria	Acidobacteria	Subgroup 17	uncultured Acidobacteria bacterium			4
Bacteria	Proteobacteria	Gammaproteobacteria	Vibrionales	Vibrionaceae	Enterovibrio	4
Bacteria	Modulibacteria	Moduliflexia	Moduliflexales	Moduliflexaceae	uncultured microorganism	4
Bacteria	Chloroflexi	Dehalococcoidia	Dehalococcoidales	Dehalococcoidaceae	Dehalogenimonas	4
Bacteria	Chloroflexi	Dehalococcoidia	SAR202 clade	uncultured bacterium		4
Bacteria	Omnitrophicaeota	uncultured Omnitrophica bacterium				4
Bacteria	Proteobacteria	Deltaproteobacteria	PB19	uncultured delta proteobacterium		4
Bacteria	Actinobacteria	Actinobacteria	Propionibacteriales	Nocardioidaceae	Nocardioides	4
Bacteria	Patescibacteria	Microgenomatia	Candidatus Woesebacteria	uncultured Microgenomates group bacterium		4
Bacteria	Planctomycetes	Pla4 lineage	uncultured planctomycete			4
Bacteria	Proteobacteria	Gammaproteobacteria	Oceanospirillales	Kangiellaceae	uncultured	4
Bacteria	Chlamydiae	Chlamydiae	Chlamydiales	cvE6	uncultured bacterium	4
Bacteria	Proteobacteria	Gammaproteobacteria	Acidiferrobacterales	Acidiferrobacteraceae	uncultured	4
Bacteria	Calditrichaeota	Calditrichia	Calditrichales	Calditrichaceae	uncultured organism	4
Bacteria	Tenericutes	Mollicutes	Izimaplasmatales	uncultured bacterium		4
Bacteria	Proteobacteria	Alphaproteobacteria	Rhizobiales	Rhizobiaceae	Nitratireductor	4
Archaea	Euryarchaeota	Methanomicrobia	Methanomicrobiales	Methanoregulaceae	Methanolinea	4
Bacteria	Bacteroidetes	Bacteroidia	Sphingobacteriales	Sphingobacteriaceae	Mucilaginibacter	4
Bacteria	Proteobacteria	Alphaproteobacteria	Caulobacterales	Caulobacteraceae	uncultured	4
Bacteria	Firmicutes	Bacilli	Lactobacillales	Lactobacillaceae	Lactobacillus	4
Bacteria	Planctomycetes	Phycisphaerae	B103G10	uncultured bacterium		4
Bacteria	Proteobacteria	Deltaproteobacteria	Desulfobacterales	Desulfobulbaceae	Desulfopila	4
Bacteria	Firmicutes	Bacilli	Lactobacillales	Streptococcaceae	Lactococcus	4
Archaea	Euryarchaeota	Thermoplasmata	uncultured	uncultured eukaryote		4
Archaea	Nanoarchaeaeota	Woesearchaeia	archaeon GW2011_AR16			4
Bacteria	Patescibacteria	ABY1	Candidatus Kuenenbacteria	Candidatus Kuenenbacteria bacterium CG1_02_38_13		4
Bacteria	Acidobacteria	Acidobacteriia	Solibacterales	Solibacteraceae (Subgroup 3)	Bryobacter	4
Bacteria	Kiritimatiellaeota	Kiritimatiellae	WCHB1-41	uncultured Kiritimatiellaeota bacterium		4
Archaea	Diapherotrites	Micrarchaeia	uncultured archaeon			4
Bacteria	CK-2C2-2	uncultured organism				4
Bacteria	TA06	uncultured organism				4
Bacteria	Acidobacteria	Subgroup 26	uncultured Acidobacteria bacterium			4
Bacteria	Proteobacteria	Gammaproteobacteria	Betaproteobacteriales	Burkholderiaceae	Limnobacter	4
Bacteria	Chloroflexi	Dehalococcoidia	RBG-13-46-9	uncultured bacterium		4
Bacteria	Proteobacteria	Gammaproteobacteria	Betaproteobacteriales	TRA3-20	uncultured beta proteobacterium	4
Bacteria	Proteobacteria	Deltaproteobacteria	Myxococcales	UASB-TL25	uncultured Kofleriaceae bacterium	4
Bacteria	Fibrobacteres	Fibrobacteria	Fibrobacterales	possible family 01	uncultured soil bacterium	4
Bacteria	Proteobacteria	Gammaproteobacteria	Betaproteobacteriales	Burkholderiaceae	Pandoraea	4
Bacteria	Firmicutes	Clostridia	Clostridiales	Clostridiales vadinBB60 group	uncultured bacterium	4
Bacteria	Hydrogenedentes	Hydrogenedentia	Hydrogenedentiales	Hydrogenedensaceae	uncultured organism	4
Archaea	Altiarchaeota	Altiarchaeia	Candidatus Altiarchaeales archaeon WOR_SM1_86-2			4
Bacteria	Acidobacteria	Subgroup 6	uncultured bacterium			4
Bacteria	Patescibacteria	Gracilibacteria	Candidatus Peribacteria	uncultured bacterium		4
Bacteria	Actinobacteria	Actinobacteria	Frankiales	Geodermatophilaceae	Blastococcus	4
Bacteria	Planctomycetes	Phycisphaerae	MSBL9	SG8-4	uncultured microorganism	4
Bacteria	Proteobacteria	Alphaproteobacteria	Rhizobiales	Devosiaceae	Devosia	4
Bacteria	Proteobacteria	Deltaproteobacteria	Myxococcales	Phaselicystidaceae	Phaselicystis	3
Bacteria	Proteobacteria	Deltaproteobacteria	Desulfovibrionales	Desulfovibrionaceae	Desulfovibrio	3
Bacteria	Firmicutes	Clostridia	Clostridiales	Peptococcaceae	uncultured	3
Archaea	Euryarchaeota	Thermococci	Methanofastidiosales	uncultured	uncultured euryarchaeote	3
Bacteria	Proteobacteria	Gammaproteobacteria	Alteromonadales	Alteromonadaceae	uncultured	3
Archaea	Euryarchaeota	Thermococci	Thermococcales	Thermococcaceae	Palaeococcus	3
Bacteria	Proteobacteria	Alphaproteobacteria	Rhodobacterales	Rhodobacteraceae	Tropicibacter	3
Bacteria	Chlamydiae	LD1-PA32	uncultured organism			3
Bacteria	Acidobacteria	Subgroup 9	uncultured Acidobacteria bacterium			3
Bacteria	Chloroflexi	Dehalococcoidia	Dehalococcoidales	Dehalococcoidales Incertae Sedis	Dehalobium	3
Bacteria	Patescibacteria	ABY1	Candidatus Kerfeldbacteria	uncultured bacterium		3
Bacteria	Patescibacteria	Parcubacteria	Candidatus Portnoybacteria	uncultured bacterium		3
Bacteria	Acidobacteria	Acidobacteriia	Acidobacteriales	Acidobacteriaceae (Subgroup 1)	Occallatibacter	3
Bacteria	Proteobacteria	Deltaproteobacteria	Desulfobacterales	Desulfobacteraceae	Desulfonema	3
Bacteria	Proteobacteria	Alphaproteobacteria	Rhodovibrionales	Kiloniellaceae	uncultured	3
Bacteria	Bacteroidetes	Bacteroidia	Bacteroidales	SB-5	bacterium YC-LK-LKJ31	3
Bacteria	Proteobacteria	Alphaproteobacteria	Rhodovibrionales	Kiloniellaceae	Tistlia	3
Bacteria	Proteobacteria	Alphaproteobacteria	Caulobacterales	Caulobacteraceae	Phenylobacterium	3
Archaea	Nanoarchaeaeota	Woesearchaeia	Candidatus Diapherotrites archaeon ADurb.Bin253			3
Bacteria	Acidobacteria	Acidobacteriia	Solibacterales	Solibacteraceae (Subgroup 3)	PAUC26f	3
Archaea	Nanoarchaeaeota	Woesearchaeia	Candidatus Pacearchaeota archaeon CG1_02_31_27			3
Archaea	Thaumarchaeota	Marine Benthic Group A	uncultured archaeon			3
Bacteria	Zixibacteria	candidate division Zixibacteria bacterium RBG_16_43_9				3
Bacteria	Firmicutes	Clostridia	Clostridiales	Family XIII	uncultured	3
Bacteria	Proteobacteria	Deltaproteobacteria	Desulfobacterales	Desulfobacteraceae	Desulfatiferula	3
Bacteria	Latescibacteria	uncultured bacterium mle1-16				3
Bacteria	Acidobacteria	Holophagae	Subgroup 7	uncultured bacterium		3
Bacteria	Proteobacteria	Gammaproteobacteria	Betaproteobacteriales	Burkholderiaceae	Noviherbaspirillum	3
Bacteria	Chloroflexi	Dehalococcoidia	FW22	uncultured Chloroflexi bacterium		3
Bacteria	Lentisphaerae	Lentisphaeria	Victivallales	PRD18C08	uncultured bacterium	3
Bacteria	Proteobacteria	Gammaproteobacteria	Chromatiales	Sedimenticolaceae	uncultured	3
Bacteria	Patescibacteria	Parcubacteria	CG1-02-42-13	uncultured bacterium		3
Archaea	Euryarchaeota	Thermoplasmata	uncultured	uncultured Thermoplasmatales archaeon		3
Bacteria	Actinobacteria	Acidimicrobiia	Microtrichales	Iamiaceae	Iamia	3
Archaea	Euryarchaeota	Thermoplasmata	Marine Benthic Group D and DHVEG-1	uncultured archaeon BURTON-12		3
Bacteria	Proteobacteria	Gammaproteobacteria	Betaproteobacteriales	Methylophilaceae	Methylovorus	3
Bacteria	Patescibacteria	Parcubacteria	Candidatus Yanofskybacteria	uncultured bacterium		3
Bacteria	Dependentiae	Babeliae	Babeliales	uncultured delta proteobacterium		3
Bacteria	Bacteroidetes	Ignavibacteria	Ignavibacteriales	PHOS-HE36	uncultured bacterium W5-47b	3
Bacteria	Planctomycetes	Phycisphaerae	Phycisphaerales	Phycisphaeraceae	Z195MB87	3
Bacteria	Zixibacteria	candidate division Zixibacteria bacterium SM1_73				3
Bacteria	Bacteroidetes	Bacteroidia	Bacteroidales	Prolixibacteraceae	WCHB1-32	3
Bacteria	Proteobacteria	Gammaproteobacteria	PLTA13	metagenome		3
Bacteria	Planctomycetes	Pla4 lineage	uncultured Planctomycetales bacterium			3
Bacteria	GN01	uncultured bacterium				3
Archaea	Euryarchaeota	Thermoplasmata	Marine Group III	uncultured archaeon		3
Bacteria	Fibrobacteres	Chitinivibrionia	uncultured	uncultured Microgenomates group bacterium		3
Bacteria	Chloroflexi	Anaerolineae	SBR1031	A4b	uncultured bacterium	3
Bacteria	Proteobacteria	Gammaproteobacteria	Xanthomonadales	Rhodanobacteraceae	Luteibacter	3
Bacteria	Tenericutes	Mollicutes	Haloplasmatales	Haloplasmataceae	Haloplasma	3
Bacteria	Chloroflexi	Anaerolineae	Ardenticatenales	uncultured	uncultured organism	3
Bacteria	Acidobacteria	AT-s3-28	uncultured Acidobacteriaceae bacterium			3
Bacteria	Bacteroidetes	Bacteroidia	Bacteroidales	Bacteroidetes BD2-2	uncultured organism	3
Bacteria	Lentisphaerae	Oligosphaeria	Oligosphaerales	Lenti-02	uncultured organism	3
Bacteria	Elusimicrobia	Elusimicrobia	Lineage IV	uncultured bacterium		3
Bacteria	Proteobacteria	Alphaproteobacteria	Rhodobacterales	Rhodobacteraceae	Roseobacter clade NAC11-7 lineage	3
Bacteria	Acidobacteria	Subgroup 22	uncultured Acidobacteriaceae bacterium			3
Bacteria	PAUC34f	uncultured Deferribacteres bacterium				3
Bacteria	Firmicutes	Clostridia	Clostridiales	Syntrophomonadaceae	Syntrophomonas	3
Bacteria	Proteobacteria	Gammaproteobacteria	Cellvibrionales	Halieaceae	Halioglobus	3
Bacteria	Proteobacteria	Gammaproteobacteria	Betaproteobacteriales	Burkholderiaceae	uncultured	3
Bacteria	Planctomycetes	Phycisphaerae	Pla1 lineage	uncultured organism		3
Bacteria	Firmicutes	Clostridia	Clostridiales	Peptococcaceae	Desulfotomaculum	3
Bacteria	Verrucomicrobia	Verrucomicrobiae	Verrucomicrobiales	DEV007	uncultured bacterium	3
Bacteria	Chloroflexi	KD4-96	uncultured Gram-positive bacterium			3
Bacteria	Patescibacteria	WS6 (Dojkabacteria)	uncultured candidate division WS6 bacterium			3
Bacteria	Latescibacteria	Latescibacteria bacterium DG_63				3
Bacteria	Latescibacteria	Latescibacteria	Latescibacterales	Latescibacteraceae	uncultured Latescibacteria bacterium	3
Bacteria	Patescibacteria	ABY1	Candidatus Falkowbacteria	marine metagenome		3
Bacteria	Proteobacteria	Gammaproteobacteria	Betaproteobacteriales	Neisseriaceae	Neisseria	3
Bacteria	Proteobacteria	Deltaproteobacteria	Myxococcales	VHS-B3-70	uncultured delta proteobacterium	3
Bacteria	Bacteroidetes	Bacteroidia	Sphingobacteriales	Lentimicrobiaceae	uncultured bacterium	3
Bacteria	Bacteroidetes	Ignavibacteria	Ignavibacteriales	Ignavibacteriaceae	Ignavibacterium	3
Bacteria	Firmicutes	Clostridia	Clostridiales	Peptostreptococcaceae	Paeniclostridium	3
Bacteria	Acidobacteria	Holophagae	Acanthopleuribacterales	Acanthopleuribacteraceae	Acanthopleuribacter	3
Bacteria	Gemmatimonadetes	Longimicrobia	Longimicrobiales	Longimicrobiaceae	uncultured bacterium	3
Bacteria	Actinobacteria	Actinobacteria	Micrococcales	Microbacteriaceae	Agromyces	3
Bacteria	Proteobacteria	Deltaproteobacteria	Bdellovibrionales	Bdellovibrionaceae	OM27 clade	3
Bacteria	Proteobacteria	Alphaproteobacteria	Caulobacterales	Caulobacteraceae	Caulobacter	3
Bacteria	Proteobacteria	Deltaproteobacteria	Desulfobacterales	Desulfobulbaceae	SEEP-SRB4	3
Bacteria	Chloroflexi	Dehalococcoidia	t0.6.f	uncultured eubacterium t0.6.f		3
Bacteria	Acidobacteria	Subgroup 21	uncultured Acidobacteria bacterium			3
Bacteria	WOR-1	candidate division WOR_1 bacterium DG_54_3				3
Bacteria	Poribacteria	uncultured Firmicutes bacterium				3
Bacteria	Proteobacteria	Gammaproteobacteria	Betaproteobacteriales	T34	uncultured bacterium	2
Bacteria	Zixibacteria	uncultured Nitrospinaceae bacterium				2
Archaea	Thaumarchaeota	Group 1.1c	uncultured archaeon			2
Archaea	Euryarchaeota	Thermoplasmata	Marine Benthic Group D and DHVEG-1	archaeon enrichment culture clone AOM-Clone-F5		2
Bacteria	Acidobacteria	Subgroup 11	uncultured Acidobacteria bacterium			2
Bacteria	Firmicutes	Clostridia	Clostridiales	Family XII	Acidaminobacter	2
Bacteria	Spirochaetes	Spirochaetia	Spirochaetales	Spirochaetaceae	Candidatus Marispirochaeta	2
Bacteria	Proteobacteria	Alphaproteobacteria	Rhodobacterales	Rhodobacteraceae	Shimia	2
Bacteria	Proteobacteria	Gammaproteobacteria	Alteromonadales	Colwelliaceae	Thalassotalea	2
Bacteria	Planctomycetes	Planctomycetacia	Isosphaerales	Isosphaeraceae	uncultured	2
Bacteria	Proteobacteria	Alphaproteobacteria	Thalassobaculales	uncultured	uncultured alpha proteobacterium	2
Bacteria	Proteobacteria	Deltaproteobacteria	Myxococcales	PS-B29	uncultured delta proteobacterium	2
Bacteria	Planctomycetes	Phycisphaerae	CCM11a	uncultured deep-sea bacterium		2
Bacteria	Proteobacteria	Alphaproteobacteria	Micavibrionales	Micavibrionaceae	uncultured	2
Bacteria	Proteobacteria	Gammaproteobacteria	Beggiatoales	Beggiatoaceae	Candidatus Thiophysa	2
Bacteria	Proteobacteria	Alphaproteobacteria	Rickettsiales	Mitochondria	Akebia quinata	2
Archaea	Euryarchaeota	Halobacteria	Halobacteriales	uncultured	uncultured haloarchaeon	2
Bacteria	Patescibacteria	Microgenomatia	uncultured Microgenomates group bacterium			2
Archaea	Euryarchaeota	Thermoplasmata	Methanomassiliicoccales	Methanomassiliicoccaceae	Methanomassiliicoccus	2
Bacteria	Proteobacteria	Deltaproteobacteria	10bav-F6	uncultured proteobacterium		2
Bacteria	Patescibacteria	Microgenomatia	Candidatus Pacebacteria	uncultured organism		2
Bacteria	Proteobacteria	Gammaproteobacteria	Betaproteobacteriales	Burkholderiaceae	Aquabacterium	2
Bacteria	Firmicutes	Clostridia	Thermoanaerobacterales	Thermoanaerobacteraceae	Thermoanaerobacter	2
Bacteria	Bacteroidetes	Bacteroidia	Bacteroidales	Prevotellaceae	Prevotella 2	2
Bacteria	Schekmanbacteria	uncultured proteobacterium				2
Bacteria	Proteobacteria	Gammaproteobacteria	Xanthomonadales	Xanthomonadaceae	Pseudoxanthomonas	2
Bacteria	Proteobacteria	Alphaproteobacteria	Acetobacterales	Acetobacteraceae	Asaia	2
Bacteria	Proteobacteria	Alphaproteobacteria	Reyranellales	Reyranellaceae	uncultured	2
Archaea	uncultured	unidentified archaeon				2
Bacteria	Bacteroidetes	Bacteroidia	Bacteroidales	Marinifilaceae	uncultured	2
Bacteria	Proteobacteria	Gammaproteobacteria	Betaproteobacteriales	Burkholderiaceae	Achromobacter	2
Bacteria	Patescibacteria	Parcubacteria	CG1-02-42-13	Parcubacteria group bacterium CG1_02_42_13		2
Bacteria	Proteobacteria	Gammaproteobacteria	Cellvibrionales	Cellvibrionaceae	Cellvibrio	2
Bacteria	Firmicutes	Limnochordia	Limnochordales	Limnochordaceae	uncultured compost bacterium	2
Bacteria	Latescibacteria	Latescibacteria	Latescibacterales	Latescibacteraceae	uncultured marine bacterium	2
Bacteria	Proteobacteria	Deltaproteobacteria	Bdellovibrionales	Bacteriovoracaceae	Bacteriovorax	2
Bacteria	Latescibacteria	Latescibacteria	Latescibacterales	Latescibacteraceae	uncultured deep-sea bacterium	2
Archaea	Thaumarchaeota	Nitrososphaeria	Nitrosopumilales	Nitrosopumilaceae	uncultured archaeon	2
Bacteria	Proteobacteria	Alphaproteobacteria	Rickettsiales	Mitochondria	Oryza punctata	2
Bacteria	Proteobacteria	Gammaproteobacteria	UBA10353 marine group	uncultured bacterium		2
Bacteria	Firmicutes	Clostridia	Clostridiales	Lachnospiraceae	Lachnoclostridium 5	2
Bacteria	GN01	uncultured Methylococcus sp.				2
Bacteria	Proteobacteria	Alphaproteobacteria	Dongiales	Dongiaceae	Dongia	2
Bacteria	Bacteroidetes	Bacteroidia	Chitinophagales	uncultured	uncultured bacterium	2
Bacteria	Proteobacteria	Gammaproteobacteria	Betaproteobacteriales	Burkholderiaceae	Janthinobacterium	2
Archaea	Euryarchaeota	Halobacteria	Halobacteriales	Haloferacaceae	Haloferax	2
Bacteria	Proteobacteria	Deltaproteobacteria	Oligoflexales	0319-6G20	uncultured organism	2
Bacteria	Bacteroidetes	Bacteroidia	Bacteroidales	Marinifilaceae	Odoribacter	2
Bacteria	Firmicutes	Clostridia	Clostridiales	Lachnospiraceae	Vallitalea	2
Archaea	Nanoarchaeaeota	Woesearchaeia	archaeon GW2011_AR20			2
Bacteria	Planctomycetes	Phycisphaerae	MSBL9	4572-13	Planctomycetales bacterium 4572_13	2
Bacteria	Firmicutes	Clostridia	Clostridiales	uncultured	bacterium enrichment culture clone ecb9	2
Archaea	Euryarchaeota	Methanomicrobia	Methanosarcinales	Methermicoccaceae	uncultured archaeon	2
Bacteria	Planctomycetes	Phycisphaerae	MSBL9	SM23-30	uncultured Planctomyces sp.	2
Bacteria	Proteobacteria	Deltaproteobacteria	Myxococcales	MSB-4B10	uncultured bacterium	2
Bacteria	Proteobacteria	Deltaproteobacteria	Myxococcales	P3OB-42	uncultured delta proteobacterium	2
Bacteria	Proteobacteria	Alphaproteobacteria	Rhodobacterales	Rhodobacteraceae	Pseudorhodobacter	2
Bacteria	Actinobacteria	Thermoleophilia	Solirubrobacterales	67-14	uncultured organism	2
Bacteria	Acidobacteria	Subgroup 17	uncultured Geoalkalibacter sp.			2
Bacteria	Proteobacteria	Gammaproteobacteria	Oceanospirillales	Pseudohongiellaceae	BIyi10	2
Bacteria	Proteobacteria	Gammaproteobacteria	BD7-8	uncultured proteobacterium		2
Bacteria	Lentisphaerae	Oligosphaeria	SS1-B-02-17	uncultured organism		2
Bacteria	Firmicutes	Clostridia	Clostridiales	Clostridiaceae 1	Clostridium sensu stricto 2	2
Bacteria	Proteobacteria	Deltaproteobacteria	Desulfuromonadales	Geobacteraceae	Geoalkalibacter	2
Bacteria	Chloroflexi	Anaerolineae	Anaerolineales	Anaerolineaceae	ADurb.Bin120	2
Bacteria	Firmicutes	Clostridia	Clostridiales	Clostridiaceae 1	Clostridium sensu stricto 1	2
Bacteria	Firmicutes	Bacilli	Lactobacillales	Streptococcaceae	Streptococcus	2
Bacteria	Bacteroidetes	Bacteroidia	Bacteroidales	SB-5	uncultured delta proteobacterium	2
Bacteria	Proteobacteria	Deltaproteobacteria	Myxococcales	bacteriap25	uncultured Geobacter sp.	2
Bacteria	Proteobacteria	Gammaproteobacteria	SAR86 clade	uncultured bacterium		2
Bacteria	Entotheonellaeota	Entotheonellia	Entotheonellales	Entotheonellaceae	Candidatus Entotheonella	2
Bacteria	Patescibacteria	Microgenomatia	Candidatus Chisholmbacteria	uncultured bacterium		2
Bacteria	Actinobacteria	Thermoleophilia	Gaiellales	uncultured	uncultured microorganism	2
Bacteria	Planctomycetes	Planctomycetacia	Pirellulales	Pirellulaceae	Pir2 lineage	2
Bacteria	Armatimonadetes	uncultured	uncultured bacterium			2
Bacteria	GN01	uncultured organism				2
Bacteria	Proteobacteria	Gammaproteobacteria	Betaproteobacteriales	Burkholderiaceae	Limnohabitans	2
Bacteria	Chlamydiae	Chlamydiae	Chlamydiales	Parachlamydiaceae	uncultured	2
Bacteria	Proteobacteria	Alphaproteobacteria	Acetobacterales	Acetobacteraceae	uncultured	2
Bacteria	Gemmatimonadetes	BD2-11 terrestrial group	uncultured organism			2
Bacteria	Patescibacteria	MD2896-B216	uncultured bacterium			2
Bacteria	Chloroflexi	Anaerolineae	Anaerolineales	Anaerolineaceae	Leptolinea	2
Bacteria	Patescibacteria	WS6 (Dojkabacteria)	uncultured organism			2
Bacteria	Firmicutes	Clostridia	Clostridiales	Christensenellaceae	Christensenellaceae R-7 group	2
Bacteria	Actinobacteria	Actinobacteria	Micrococcales	Dermacoccaceae	Flexivirga	2
Bacteria	Proteobacteria	Alphaproteobacteria	Acetobacterales	Acetobacteraceae	Acidisoma	2
Bacteria	Actinobacteria	Acidimicrobiia	Microtrichales	uncultured	uncultured bacterium	2
Bacteria	Proteobacteria	Deltaproteobacteria	Sva0485	uncultured hydrocarbon seep bacterium BPC076		2
Bacteria	Chloroflexi	Dehalococcoidia	661239	uncultured Dehalococcoides sp.		2
Bacteria	Proteobacteria	Alphaproteobacteria	Rhizobiales	KF-JG30-B3	uncultured bacterium	2
Bacteria	Planctomycetes	vadinHA49	uncultured organism			2
Archaea	Euryarchaeota	Methanomicrobia	Methanosarcinales	Methanosarcinaceae	Methanosarcina	2
Bacteria	Patescibacteria	Microgenomatia	Candidatus Woykebacteria	uncultured bacterium		2
Bacteria	Planctomycetes	Phycisphaerae	DG-20	Planctomycetes bacterium DG_20		2
Bacteria	Proteobacteria	Deltaproteobacteria	Oligoflexales	Oligoflexaceae	Pseudobacteriovorax	2
Bacteria	Verrucomicrobia	Verrucomicrobiae	Verrucomicrobiales	Rubritaleaceae	Roseibacillus	2
Bacteria	Proteobacteria	Gammaproteobacteria	Alteromonadales	Moritellaceae	Paramoritella	2
Bacteria	Bacteroidetes	Ignavibacteria	Kryptoniales	BSV26	uncultured bacterium	2
Bacteria	Tenericutes	Mollicutes	Mollicutes Incertae Sedis	Unknown Family	Candidatus Phytoplasma	2
Bacteria	BRC1	uncultured delta proteobacterium				2
Bacteria	Proteobacteria	Deltaproteobacteria	Myxococcales	BIrii41	uncultured organism	2
Archaea	Asgardaeota	Lokiarchaeia	uncultured crenarchaeote			2
Archaea	Diapherotrites	Micrarchaeia	uncultured euryarchaeote			2
Bacteria	Planctomycetes	Phycisphaerae	Phycisphaerales	AKAU3564 sediment group	marine sediment metagenome	2
Bacteria	Proteobacteria	Gammaproteobacteria	Ectothiorhodospirales	Thioalkalispiraceae	SS1-B-09-64	2
Bacteria	Chloroflexi	Dehalococcoidia	ER-E4-17	uncultured Chloroflexi bacterium		2
Archaea	Euryarchaeota	Thermoplasmata	Marine Benthic Group D and DHVEG-1	uncultured DHVE1 group euryarchaeote		2
Bacteria	Cloacimonetes	Cloacimonadia	Cloacimonadales	Cloacimonadaceae	Candidatus Cloacimonas	2
Bacteria	Rokubacteria	NC10	Rokubacteriales	uncultured bacterium		2
Bacteria	Proteobacteria	Gammaproteobacteria	EC3	uncultured gamma proteobacterium		2
Bacteria	Proteobacteria	Gammaproteobacteria	Aeromonadales	Aeromonadaceae	Aeromonas	2
Bacteria	Proteobacteria	Gammaproteobacteria	Xanthomonadales	Xanthomonadaceae	Thermomonas	2
Bacteria	Firmicutes	Clostridia	Clostridiales	Lachnospiraceae	Abyssivirga	2
Archaea	Nanoarchaeaeota	Nanohaloarchaeia	Aenigmarchaeales	Candidatus Aenigmarchaeota archaeon JGI 0000106-F11		2
Bacteria	Verrucomicrobia	Verrucomicrobiae	Opitutales	Puniceicoccaceae	Verruc-01	2
Bacteria	Proteobacteria	Alphaproteobacteria	Rhizobiales	Rhizobiales Incertae Sedis	Nordella	2
Bacteria	Planctomycetes	ODP123	uncultured organism			2
Bacteria	Bacteroidetes	Bacteroidia	Flavobacteriales	Flavobacteriaceae	Maribacter	2
Bacteria	Proteobacteria	Gammaproteobacteria	Pseudomonadales	Moraxellaceae	Acinetobacter	2
Bacteria	Firmicutes	Clostridia	Clostridiales	Family XVIII	uncultured	2
Bacteria	Patescibacteria	WWE3	metagenome			2
Bacteria	Proteobacteria	Alphaproteobacteria	Rickettsiales	Mitochondria	Cicer arietinum (chickpea)	2
Bacteria	Bacteroidetes	Bacteroidia	Sphingobacteriales	Sphingobacteriaceae	Sphingobacterium	2
Bacteria	Proteobacteria	Gammaproteobacteria	Betaproteobacteriales	Methylophilaceae	MM2	2
Bacteria	Chloroflexi	Dehalococcoidia	SAR202 clade	SAR202 cluster bacterium SCGC AAA240-N13		2
Bacteria	Proteobacteria	Gammaproteobacteria	Enterobacteriales	Enterobacteriaceae	Cosenzaea	2
Bacteria	Bacteroidetes	Bacteroidia	Bacteroidales	Marinilabiliaceae	uncultured	2
Bacteria	Kiritimatiellaeota	Kiritimatiellae	Kiritimatiellales	Kiritimatiellaceae	R76-B128	2
Bacteria	Proteobacteria	Gammaproteobacteria	Xanthomonadales	Rhodanobacteraceae	Mizugakiibacter	2
Bacteria	Firmicutes	Clostridia	Clostridiales	Lachnospiraceae	Natranaerovirga	2
Bacteria	Acidobacteria	AT-s3-28	uncultured Acidobacteria bacterium			2
Bacteria	Proteobacteria	Gammaproteobacteria	Xanthomonadales	Xanthomonadaceae	Stenotrophomonas	2
Bacteria	Spirochaetes	Spirochaetia	Spirochaetales	Spirochaetaceae	Treponema	2
Bacteria	Proteobacteria	Gammaproteobacteria	Betaproteobacteriales	SC-I-84	beta proteobacterium JGI 0001003-N18	2
Bacteria	Spirochaetes	Spirochaetia	Brevinematales	Brevinemataceae	Brevinema	2
Bacteria	Proteobacteria	Alphaproteobacteria	Rhodobacterales	Rhodobacteraceae	Tropicimonas	2
Bacteria	Bacteroidetes	Bacteroidia	Flavobacteriales	Flavobacteriaceae	Actibacter	2
Bacteria	Proteobacteria	Gammaproteobacteria	EPR3968-O8a-Bc78	uncultured bacterium		2
Bacteria	Patescibacteria	Microgenomatia	Candidatus Gottesmanbacteria	uncultured bacterium		2
Bacteria	Gemmatimonadetes	AKAU4049	uncultured soil bacterium			2
Archaea	Nanoarchaeaeota	Woesearchaeia	Parcubacteria group bacterium GW2011_GWA2_37_10			2
Bacteria	Proteobacteria	Gammaproteobacteria	Enterobacteriales	Enterobacteriaceae	Serratia	2
Bacteria	BRC1	Omnitrophica bacterium OLB16				2
Bacteria	Proteobacteria	Gammaproteobacteria	Betaproteobacteriales	SC-I-84	uncultured prokaryote	2
Bacteria	Proteobacteria	Deltaproteobacteria	Myxococcales	MidBa8	uncultured Myxococcales bacterium	2
Bacteria	Proteobacteria	Zetaproteobacteria	Mariprofundales	Mariprofundaceae	Mariprofundus	2
Bacteria	Proteobacteria	Alphaproteobacteria	Alphaproteobacteria Incertae Sedis	Unknown Family	uncultured	2
Bacteria	Proteobacteria	Gammaproteobacteria	Xanthomonadales	Xanthomonadaceae	Lysobacter	2
Bacteria	Patescibacteria	ABY1	Candidatus Uhrbacteria	Candidatus Uhrbacteria bacterium GW2011_GWE2_40_58		2
Bacteria	Proteobacteria	Deltaproteobacteria	Bradymonadales	uncultured delta proteobacterium		2
Bacteria	Omnitrophicaeota	uncultured organism				2
Bacteria	Proteobacteria	Gammaproteobacteria	Ga0077536	uncultured bacterium		2
Bacteria	Verrucomicrobia	Verrucomicrobiae	Pedosphaerales	Pedosphaeraceae	uncultured bacterium	2
Bacteria	Chloroflexi	Dehalococcoidia	Sh765B-TzT-20	uncultured Chlorobi bacterium		2
Archaea	Euryarchaeota	Methanomicrobia	Methanomicrobiales	Methanospirillaceae	Methanospirillum	2
Bacteria	Proteobacteria	Alphaproteobacteria	Rhizobiales	Rhizobiaceae	Lentilitoribacter	2
Bacteria	Chlamydiae	Chlamydiae	Chlamydiales	Parachlamydiaceae	Neochlamydia	2
Bacteria	Firmicutes	Clostridia	Clostridiales	Syntrophomonadaceae	Dethiobacter	2
Archaea	Crenarchaeota	Crenarchaeota Incertae Sedis	Aigarchaeales	Geothermarchaeaceae	uncultured archaeon	2
Bacteria	Proteobacteria	Deltaproteobacteria	Oligoflexales	0319-6G20	uncultured bacterium	2
Bacteria	Proteobacteria	Deltaproteobacteria	Sva0485	bacterium enrichment culture clone 56		2
Bacteria	Proteobacteria	Gammaproteobacteria	Betaproteobacteriales	Burkholderiaceae	Delftia	2
Bacteria	Patescibacteria	WS6 (Dojkabacteria)	bacterium enrichment culture clone E2			2
Bacteria	Planctomycetes	Planctomycetacia	Gemmatales	Gemmataceae	uncultured	2
Bacteria	Bacteroidetes	Bacteroidia	Flavobacteriales	Flavobacteriaceae	Eudoraea	2
Bacteria	Aegiribacteria	uncultured sediment bacterium				2
Bacteria	Proteobacteria	Alphaproteobacteria	Rhizobiales	Rhizobiaceae	Phyllobacterium	2
Bacteria	Bacteroidetes	Bacteroidia	Chitinophagales	Saprospiraceae	Lewinella	2
Bacteria	Proteobacteria	Alphaproteobacteria	Rhizobiales	Methyloligellaceae	Methyloceanibacter	2
Archaea	Hydrothermarchaeota	uncultured archaeon APA6-17cm				2
Bacteria	Actinobacteria	Thermoleophilia	Gaiellales	uncultured	uncultured actinobacterium	2
Bacteria	Gemmatimonadetes	S0134 terrestrial group	uncultured bacterium			2
Bacteria	Proteobacteria	Deltaproteobacteria	Desulfobacterales	Desulfobacteraceae	Desulfobacterium	2
Bacteria	Proteobacteria	Deltaproteobacteria	Myxococcales	Polyangiaceae	Pajaroellobacter	2
Bacteria	Actinobacteria	Actinobacteria	Kineosporiales	Kineosporiaceae	uncultured	2
Bacteria	Chloroflexi	Anaerolineae	ADurb.Bin180	uncultured bacterium SJA-68		2
Archaea	Diapherotrites	Iainarchaeia	uncultured euryarchaeote			2
Bacteria	Proteobacteria	Gammaproteobacteria	Oceanospirillales	Nitrincolaceae	Marinobacterium	2
Bacteria	Firmicutes	Clostridia	Clostridiales	Peptostreptococcaceae	Peptoclostridium	2
Bacteria	Patescibacteria	Microgenomatia	Candidatus Woesebacteria	Candidatus Woesebacteria bacterium RBG_19FT_COMBO_42_9		2
Bacteria	Nitrospinae	Nitrospinia	Nitrospinales	Nitrospinaceae	Nitrospina	2
Bacteria	Proteobacteria	Alphaproteobacteria	Rhodobacterales	Rhodobacteraceae	Rhodobaculum	2
Bacteria	Proteobacteria	Gammaproteobacteria	Betaproteobacteriales	Burkholderiaceae	Oxalicibacterium	2
Bacteria	Proteobacteria	Gammaproteobacteria	Cellvibrionales	Spongiibacteraceae	BD1-7 clade	2
Bacteria	Proteobacteria	Gammaproteobacteria	Betaproteobacteriales	Nitrosomonadaceae	IS-44	2
Bacteria	Proteobacteria	Alphaproteobacteria	Rhodospirillales	Terasakiellaceae	Terasakiella	2
Bacteria	Chloroflexi	Chloroflexia	Thermomicrobiales	AKYG1722	uncultured bacterium	2
Bacteria	Chloroflexi	Ktedonobacteria	MVP-21	uncultured bacterium		2
Bacteria	Patescibacteria	Gracilibacteria	uncultured organism			2
Archaea	Nanoarchaeaeota	Woesearchaeia	Candidatus Nomurabacteria bacterium RIFCSPLOWO2_02_FULL_42_17			2
Bacteria	Proteobacteria	Alphaproteobacteria	Rhodospirillales	Magnetospiraceae	Magnetovibrio	2
Bacteria	Proteobacteria	Gammaproteobacteria	BD7-8	uncultured gamma proteobacterium		2
Bacteria	Chloroflexi	Anaerolineae	RBG-13-54-9	Chloroflexi bacterium RBG_13_54_9		2
Bacteria	Proteobacteria	Gammaproteobacteria	Nitrosococcales	Nitrosococcaceae	CI75cm.2.12	2
Bacteria	Proteobacteria	Alphaproteobacteria	Rhizobiales	Rhizobiaceae	Mesorhizobium	2
Bacteria	Proteobacteria	Deltaproteobacteria	Bradymonadales	uncultured organism		2
Bacteria	Firmicutes	Clostridia	Clostridiales	Peptostreptococcaceae	Romboutsia	2
Bacteria	Proteobacteria	Gammaproteobacteria	Methylococcales	Methylomonaceae	Milano-WF1B-03	2
Bacteria	Fibrobacteres	Chitinivibrionia	uncultured	uncultured bacterium		2
Bacteria	Kiritimatiellaeota	Kiritimatiellae	WCHB1-41	uncultured planctomycete		2
Bacteria	Proteobacteria	Deltaproteobacteria	Syntrophobacterales	Syntrophobacteraceae	Syntrophobacter	2
Bacteria	Patescibacteria	ABY1	Candidatus Kuenenbacteria	Candidatus Falkowbacteria bacterium RIFOXYC2_FULL_36_12		2
Bacteria	Chloroflexi	Anaerolineae	KZNMV-5-B42	uncultured organism		2
Bacteria	Proteobacteria	Gammaproteobacteria	Gammaproteobacteria Incertae Sedis	Unknown Family	uncultured bacterium	2
Bacteria	Acidobacteria	Subgroup 22	uncultured organism			2
Bacteria	Patescibacteria	Saccharimonadia	Saccharimonadales	uncultured bacterium		2
Bacteria	Acidobacteria	Holophagae	Subgroup 7	uncultured Acidobacteria bacterium		2
Bacteria	Bacteroidetes	Bacteroidia	Flavobacteriales	Flavobacteriaceae	Arcticiflavibacter	2
Bacteria	Verrucomicrobia	Verrucomicrobiae	Pedosphaerales	Pedosphaeraceae	SCGC AAA164-E04	2
Archaea	Euryarchaeota	Methanomicrobia	Methanosarcinales	Methermicoccaceae	uncultured bacterium	2
Bacteria	Proteobacteria	Alphaproteobacteria	Rhizobiales	Hyphomicrobiaceae	Filomicrobium	2
Bacteria	Firmicutes	Clostridia	Clostridiales	Peptostreptococcaceae	Terrisporobacter	2
Bacteria	Proteobacteria	Deltaproteobacteria	Myxococcales	Nannocystaceae	Nannocystis	2
Bacteria	Firmicutes	Clostridia	Clostridiales	Lachnospiraceae	Anaerosporobacter	2
Bacteria	Planctomycetes	Pla4 lineage	uncultured organism			2
Bacteria	Patescibacteria	Gracilibacteria	Candidatus Peribacteria	uncultured deep-sea bacterium		2
Bacteria	Firmicutes	Clostridia	Clostridiales	Clostridiaceae 3	Brassicibacter	2
Bacteria	Proteobacteria	Gammaproteobacteria	Nitrosococcales	Nitrosococcaceae	MSB-1D1	2
Bacteria	Proteobacteria	Alphaproteobacteria	Sphingomonadales	Sphingomonadaceae	Sphingobium	2
Bacteria	Elusimicrobia	Lineage IIc	uncultured bacterium			2
Bacteria	Verrucomicrobia	Verrucomicrobiae	Verrucomicrobiales	Verrucomicrobiaceae	Prosthecobacter	2
Bacteria	Proteobacteria	Alphaproteobacteria	Caulobacterales	Caulobacteraceae	Brevundimonas	2
Bacteria	Bacteroidetes	Bacteroidia	Flavobacteriales	Crocinitomicaceae	Lishizhenia	2
Bacteria	Actinobacteria	Actinobacteria	Frankiales	Acidothermaceae	Acidothermus	2
Bacteria	Proteobacteria	Alphaproteobacteria	Azospirillales	Inquilinaceae	Inquilinus	2
Archaea	Diapherotrites	Iainarchaeia	Iainarchaeales	uncultured archaeon		2
Bacteria	Proteobacteria	Alphaproteobacteria	Rickettsiales	Mitochondria	Gerbera hybrid cultivar	2
Bacteria	Actinobacteria	Coriobacteriia	FS118-23B-02	uncultured bacterium		2
Bacteria	Chloroflexi	Dehalococcoidia	SAR202 clade	marine metagenome		2
Bacteria	Proteobacteria	Alphaproteobacteria	Rhodovibrionales	Kiloniellaceae	Pelagibius	2
Bacteria	Acidobacteria	Acidobacteriia	Subgroup 2	uncultured bacterium		2
Bacteria	Proteobacteria	Gammaproteobacteria	Betaproteobacteriales	Burkholderiaceae	Comamonas	2
Bacteria	Elusimicrobia	Endomicrobia	Endomicrobiales	Endomicrobiaceae	Candidatus Endomicrobium	2
Bacteria	Actinobacteria	Actinobacteria	Micrococcales	Microbacteriaceae	Microbacterium	2
Bacteria	Proteobacteria	Alphaproteobacteria	Rhizobiales	Beijerinckiaceae	Bosea	2
Bacteria	Proteobacteria	Alphaproteobacteria	Rickettsiales	Mitochondria	Solanum arcanum	2
Archaea	Euryarchaeota	Methanobacteria	Methanobacteriales	Methanobacteriaceae	Methanobrevibacter	2
Bacteria	Dependentiae	Babeliae	Babeliales	UBA12411	uncultured Candidatus Dependentiae bacterium	2
Bacteria	Proteobacteria	Alphaproteobacteria	Rhizobiales	Devosiaceae	uncultured	2
Bacteria	Firmicutes	Clostridia	Clostridiales	Lachnospiraceae	Lachnospiraceae XPB1014 group	2
Bacteria	Chloroflexi	Anaerolineae	MSB-5B2	uncultured Chloroflexi bacterium		2
Bacteria	Synergistetes	Synergistia	Synergistales	Synergistaceae	uncultured	2
Bacteria	BRC1	uncultured candidate division BRC1 bacterium				2
Archaea	Nanoarchaeaeota	Nanohaloarchaeia	uncultured archaeon			2
Bacteria	Chlamydiae	Chlamydiae	Chlamydiales	Waddliaceae	Waddlia	2
Bacteria	Proteobacteria	Alphaproteobacteria	Rhizobiales	Rhizobiales Incertae Sedis	uncultured	2
Bacteria	GAL15	uncultured bacterium				2
Bacteria	Proteobacteria	Alphaproteobacteria	Rhodospirillales	Rhodospirillaceae	uncultured	2
Bacteria	Proteobacteria	Gammaproteobacteria	Betaproteobacteriales	Methylophilaceae	uncultured	2
Bacteria	Planctomycetes	Phycisphaerae	Amsterdam-1B-07	uncultured bacterium		2
Archaea	Diapherotrites	Iainarchaeia	Iainarchaeales	archaeon GW2011_AR10		2
Bacteria	Proteobacteria	Deltaproteobacteria	RCP2-54	metagenome		2
Bacteria	Firmicutes	Clostridia	Clostridiales	Lachnospiraceae	Tyzzerella 4	2
Bacteria	Proteobacteria	Deltaproteobacteria	Bdellovibrionales	Bacteriovoracaceae	Halobacteriovorax	2
Bacteria	Proteobacteria	Deltaproteobacteria	Desulfobacterales	Desulfobacteraceae	Desulfatibacillum	2
Bacteria	Proteobacteria	Alphaproteobacteria	Rhodobacterales	Rhodobacteraceae	Albimonas	2
Bacteria	Gemmatimonadetes	MD2902-B12	uncultured organism			2
Bacteria	Omnitrophicaeota	Omnitrophia	uncultured bacterium			2
Bacteria	Patescibacteria	ABY1	Candidatus Magasanikbacteria	uncultured Parcubacteria group bacterium		2
Archaea	Nanoarchaeaeota	Woesearchaeia	Desulfobacteraceae bacterium 4572_19			2
Bacteria	Firmicutes	Clostridia	Clostridiales	Ruminococcaceae	Candidatus Soleaferrea	2
Bacteria	Proteobacteria	Gammaproteobacteria	BD7-8	uncultured bacterium		2
Bacteria	Chloroflexi	Anaerolineae	Caldilineales	Caldilineaceae	uncultured	2
Bacteria	Proteobacteria	Alphaproteobacteria	Rhodospirillales	Rhodospirillaceae	Candidatus Riegeria	2
Bacteria	Proteobacteria	Gammaproteobacteria	Legionellales	Legionellaceae	uncultured bacterium	2
Bacteria	Omnitrophicaeota	uncultured deep-sea bacterium				2
Bacteria	Proteobacteria	Alphaproteobacteria	Rhizobiales	Rhizobiales Incertae Sedis	Bauldia	2
Archaea	Euryarchaeota	Thermococci	Methanofastidiosales	uncultured	marine sediment metagenome	2
Bacteria	Armatimonadetes	Fimbriimonadia	Fimbriimonadales	Fimbriimonadaceae	uncultured bacterium	2
Archaea	Euryarchaeota	Methanobacteria	Methanobacteriales	Methanobacteriaceae	Methanosphaera	2
Bacteria	Chloroflexi	Anaerolineae	Caldilineales	Caldilineaceae	Caldilinea	2
Bacteria	Bacteroidetes	Ignavibacteria	Ignavibacteriales	LD-RB-34	Ignavibacteria bacterium RIFOXYC12_FULL_35_11	2
Bacteria	Bacteroidetes	Bacteroidia	Bacteroidales	Bacteroidaceae	Bacteroides	2
Bacteria	Elusimicrobia	Lineage IIb	uncultured bacterium			2
Archaea	Crenarchaeota	Bathyarchaeia	uncultured Thermofilum sp.			2
Bacteria	Proteobacteria	Deltaproteobacteria	Myxococcales	P3OB-42	uncultured organism	2
Bacteria	Firmicutes	Bacilli	Bacillales	Sporolactobacillaceae	Pullulanibacillus	2
Archaea	Euryarchaeota	Thermoplasmata	Thermoplasmatales	BSLdp215	uncultured archaeon	2
Bacteria	Proteobacteria	Alphaproteobacteria	Thalassobaculales	uncultured	uncultured bacterium	2
Bacteria	Proteobacteria	Deltaproteobacteria	RCP2-54	uncultured delta proteobacterium		1
Bacteria	Epsilonbacteraeota	Desulfurellia	Desulfurellales	Hippeaceae	Hippea	1
Bacteria	Proteobacteria	Gammaproteobacteria	Cellvibrionales	Halieaceae	Parahaliea	1
Bacteria	Chlamydiae	LD1-PA32	uncultured microorganism			1
Bacteria	PAUC34f	uncultured bacterium HF0500_16O16				1
Bacteria	Bacteroidetes	Bacteroidia	Bacteroidales	Marinilabiliaceae	Alkaliflexus	1
Bacteria	Epsilonbacteraeota	Campylobacteria	Campylobacterales	P6-b51	uncultured bacterium	1
Bacteria	Chloroflexi	Anaerolineae	SBR1031	A4b	uncultured Chloroflexi bacterium	1
Archaea	Nanoarchaeaeota	Woesearchaeia	Candidatus Yanofskybacteria bacterium RIFCSPHIGHO2_01_FULL_41_26			1
Bacteria	Halanaerobiaeota	Halanaerobiia	Halanaerobiales	Halobacteroidaceae	Orenia	1
Bacteria	Acidobacteria	d142	uncultured Acidobacteria bacterium			1
Bacteria	Proteobacteria	Deltaproteobacteria	NB1-j	uncultured organism		1
Bacteria	Poribacteria	hydrothermal vent metagenome				1
Bacteria	Patescibacteria	Microgenomatia	Candidatus Woesebacteria	Candidatus Woesebacteria bacterium GW2011_GWB1_38_8		1
Bacteria	Firmicutes	Clostridia	Clostridiales	Lachnospiraceae	uncultured bacterium	1
Bacteria	Patescibacteria	Microgenomatia	Candidatus Woesebacteria	groundwater metagenome		1
Archaea	Crenarchaeota	Thermoprotei	Desulfurococcales	Desulfurococcaceae	Desulfurococcus	1
Bacteria	Fusobacteria	Fusobacteriia	Fusobacteriales	Fusobacteriaceae	Cetobacterium	1
Bacteria	Planctomycetes	Phycisphaerae	mle1-8	uncultured planctomycete		1
Bacteria	Zixibacteria	uncultured Caldithrix sp.				1
Archaea	Nanoarchaeaeota	Woesearchaeia	unidentified archaeon			1
Bacteria	Patescibacteria	Gracilibacteria	bacterium enrichment culture clone 24(2013)			1
Bacteria	Patescibacteria	Parcubacteria	GWA2-38-13b	uncultured bacterium		1
Bacteria	Patescibacteria	WWE3	uncultured candidate division WWE3 bacterium			1
Bacteria	Proteobacteria	Gammaproteobacteria	Xanthomonadales	Xanthomonadaceae	Luteimonas	1
Bacteria	Patescibacteria	ABY1	Candidatus Falkowbacteria	Candidatus Falkowbacteria bacterium RIFCSPLOWO2_02_FULL_45_15		1
Bacteria	Acidobacteria	Subgroup 6	uncultured soil bacterium			1
Bacteria	Bacteroidetes	Ignavibacteria	Ignavibacteriales	uncultured Chlorobi bacterium		1
Archaea	Korarchaeota	Korarchaeia	Korarchaeales	Korarchaeaceae	Candidatus Korarchaeum	1
Bacteria	Kiritimatiellaeota	Kiritimatiellae	WCHB1-41	uncultured Verrucomicrobia bacterium		1
Bacteria	Chloroflexi	Anaerolineae	Anaerolineales	Anaerolineaceae	RBG-16-58-14	1
Archaea	Euryarchaeota	Methanomicrobia	Methanosarcinales	Methermicoccaceae	Candidatus Syntrophoarchaeum	1
Bacteria	Bacteroidetes	Ignavibacteria	Ignavibacteriales	BSV40	uncultured bacterium	1
Bacteria	Chloroflexi	JG30-KF-CM66	uncultured soil bacterium			1
Bacteria	Proteobacteria	Gammaproteobacteria	Milano-WF1B-44	Solemya velum gill symbiont		1
Bacteria	Proteobacteria	Alphaproteobacteria	Rhizobiales	Methyloligellaceae	Methyloligella	1
Bacteria	Patescibacteria	Saccharimonadia	Saccharimonadales	Saccharimonadaceae	uncultured bacterium	1
Archaea	Euryarchaeota	Thermococci	Methanofastidiosales	uncultured	marine metagenome	1
Archaea	Crenarchaeota	Bathyarchaeia	archaeon RBG_16_50_20			1
Bacteria	Actinobacteria	Actinobacteria	Streptosporangiales	Streptosporangiaceae	Nonomuraea	1
Bacteria	Actinobacteria	Actinobacteria	Micrococcales	Micrococcaceae	Micrococcus	1
Bacteria	Patescibacteria	Microgenomatia	Candidatus Collierbacteria	uncultured bacterium		1
Bacteria	Bacteroidetes	Bacteroidia	Bacteroidetes VC2.1 Bac22	uncultured Cytophaga sp.		1
Bacteria	Proteobacteria	Deltaproteobacteria	SBYG-4553	uncultured organism		1
Bacteria	Proteobacteria	Gammaproteobacteria	Betaproteobacteriales	Burkholderiaceae	[Polyangium] brachysporum group	1
Bacteria	Proteobacteria	Alphaproteobacteria	Rickettsiales	Mitochondria	Triglochin maritima	1
Bacteria	Proteobacteria	Gammaproteobacteria	FGL7S	uncultured bacterium		1
Bacteria	Proteobacteria	Deltaproteobacteria	Desulfobacterales	Desulfobacteraceae	uncultured delta proteobacterium	1
Bacteria	Proteobacteria	Deltaproteobacteria	Myxococcales	Eel-36e1D6	uncultured bacterium	1
Bacteria	Firmicutes	Negativicutes	Selenomonadales	Veillonellaceae	Selenomonas 1	1
Bacteria	Planctomycetes	Pla3 lineage	uncultured sediment bacterium			1
Bacteria	Patescibacteria	Microgenomatia	Candidatus Woesebacteria	metagenome		1
Bacteria	Armatimonadetes	uncultured	uncultured Armatimonadetes bacterium			1
Bacteria	Planctomycetes	Phycisphaerae	Phycisphaerales	Phycisphaeraceae	AKYG587	1
Bacteria	Actinobacteria	Thermoleophilia	Gaiellales	uncultured	uncultured Rubrobacteria bacterium	1
Bacteria	Dependentiae	Babeliae	Babeliales	Vermiphilaceae	uncultured Candidatus Dependentiae bacterium	1
Bacteria	Chloroflexi	Dehalococcoidia	vadinBA26	uncultured Chloroflexi bacterium		1
Bacteria	WPS-2	bacterium ADurb.Bin236				1
Bacteria	Fibrobacteres	Fibrobacteria	Fibrobacterales	TG3	uncultured organism	1
Bacteria	Proteobacteria	Deltaproteobacteria	Sva0485	uncultured prokaryote		1
Bacteria	Firmicutes	Clostridia	Clostridiales	Family XVIII	Symbiobacterium	1
Bacteria	Firmicutes	Clostridia	Clostridiales	Lachnospiraceae	Lachnospiraceae NK4A136 group	1
Bacteria	Bacteroidetes	Bacteroidia	Bacteroidales	Ika33	uncultured bacterium	1
Bacteria	Planctomycetes	Planctomycetacia	Pirellulales	Pirellulaceae	Bythopirellula	1
Bacteria	Nitrospinae	Nitrospinia	Nitrospinales	Nitrospinaceae	LS-NOB	1
Bacteria	Bacteroidetes	Bacteroidia	Bacteroidales	Prolixibacteraceae	Roseimarinus	1
Bacteria	Proteobacteria	Gammaproteobacteria	UBA10353 marine group	uncultured organism		1
Bacteria	Patescibacteria	Microgenomatia	Candidatus Beckwithbacteria	metagenome		1
Bacteria	Actinobacteria	Acidimicrobiia	Actinomarinales	uncultured	microbial mat metagenome	1
Bacteria	Proteobacteria	Gammaproteobacteria	Betaproteobacteriales	Rhodocyclaceae	uncultured	1
Archaea	Crenarchaeota	Bathyarchaeia	uncultured crenarchaeote pBRKC88			1
Bacteria	Proteobacteria	Gammaproteobacteria	R7C24	uncultured bacterium		1
Bacteria	Chloroflexi	Anaerolineae	Anaerolineales	Anaerolineaceae	Longilinea	1
Bacteria	Chloroflexi	Dehalococcoidia	FW22	uncultured organism		1
Bacteria	Proteobacteria	Gammaproteobacteria	Nitrococcales	Nitrococcales Incertae Sedis	Methylonatrum	1
Bacteria	Verrucomicrobia	Verrucomicrobiae	S-BQ2-57 soil group	uncultured Verrucomicrobia bacterium		1
Bacteria	Bacteroidetes	Bacteroidia	Bacteroidales	Marinilabiliaceae	Carboxylicivirga	1
Bacteria	Proteobacteria	Gammaproteobacteria	Cellvibrionales	Microbulbiferaceae	Microbulbifer	1
Bacteria	Actinobacteria	Thermoleophilia	Solirubrobacterales	67-14	uncultured Conexibacter sp.	1
Bacteria	Planctomycetes	Phycisphaerae	mle1-8	uncultured bacterium mle1-8		1
Bacteria	Aerophobetes	Aerophobetes bacterium SCGC AAA255-F10				1
Bacteria	Proteobacteria	Deltaproteobacteria	Desulfuromonadales	uncultured	uncultured bacterium	1
Bacteria	Chloroflexi	JG30-KF-CM66	uncultured Chloroflexi bacterium			1
Bacteria	Firmicutes	Clostridia	Clostridiales	Lachnospiraceae	Oribacterium	1
Bacteria	Proteobacteria	Deltaproteobacteria	Sva0485	uncultured Desulfuromonadales bacterium		1
Bacteria	Proteobacteria	Gammaproteobacteria	Betaproteobacteriales	Burkholderiaceae	Rhizobacter	1
Bacteria	Proteobacteria	Deltaproteobacteria	Myxococcales	BIrii41	metagenome	1
Bacteria	Proteobacteria	Gammaproteobacteria	Betaproteobacteriales	Burkholderiaceae	Collimonas	1
Bacteria	Planctomycetes	BD7-11	uncultured planctomycete			1
Bacteria	Proteobacteria	Deltaproteobacteria	Bdellovibrionales	Bdellovibrionaceae	Bdellovibrio	1
Bacteria	Marinimicrobia (SAR406 clade)	Marinimicrobia bacterium 46_43				1
Bacteria	Proteobacteria	Alphaproteobacteria	Rhodobacterales	Rhodobacteraceae	uncultured	1
Bacteria	Firmicutes	Clostridia	Clostridiales	Family XI	Peptoniphilus	1
Bacteria	Omnitrophicaeota	mixed culture isolate koll11				1
Bacteria	Chlamydiae	LD1-PA32	metagenome			1
Bacteria	Elusimicrobia	Rs-M47	uncultured bacterium			1
Bacteria	Planctomycetes	vadinHA49	uncultured planctomycete			1
Bacteria	Aquificae	Aquificae	Aquificales	Aquificaceae	Hydrogenivirga	1
Bacteria	Proteobacteria	Deltaproteobacteria	RCP2-54	uncultured bacterium		1
Bacteria	Actinobacteria	Actinobacteria	Frankiales	Sporichthyaceae	hgcI clade	1
Bacteria	Firmicutes	Clostridia	Clostridiales	Clostridiaceae 4	Caminicella	1
Bacteria	Proteobacteria	Gammaproteobacteria	MBMPE27	uncultured bacterium		1
Bacteria	Proteobacteria	Gammaproteobacteria	Arenicellales	Arenicellaceae	uncultured	1
Archaea	Thaumarchaeota	Marine Benthic Group A	uncultured Nitrosopumilales archaeon			1
Archaea	Nanoarchaeaeota	Nanohaloarchaeia	Aenigmarchaeales	Candidatus Aenigmarchaeota archaeon CG1_02_38_14		1
Bacteria	Omnitrophicaeota	uncultured soil bacterium PBS-87				1
Bacteria	Proteobacteria	Gammaproteobacteria	Betaproteobacteriales	Hydrogenophilaceae	uncultured	1
Bacteria	Elusimicrobia	Elusimicrobia	FCPU453	uncultured Termite group 1 bacterium		1
Archaea	Crenarchaeota	Bathyarchaeia	uncultured archaeon 19c-51			1
Bacteria	Planctomycetes	Phycisphaerae	CCM11a	uncultured Planctomycetales bacterium		1
Bacteria	Proteobacteria	Deltaproteobacteria	NB1-j	uncultured Desulfoglaeba sp.		1
Bacteria	Proteobacteria	Gammaproteobacteria	Nitrosococcales	Methylophagaceae	Marine Methylotrophic Group 3	1
Bacteria	Tenericutes	Mollicutes	Mycoplasmatales	Mycoplasmataceae	Ureaplasma	1
Archaea	Nanoarchaeaeota	Woesearchaeia	uncultured archaeon CLEAR-24			1
Archaea	Euryarchaeota	Thermoplasmata	Marine Benthic Group D and DHVEG-1	uncultured eukaryote		1
Bacteria	Chloroflexi	Anaerolineae	Ardenticatenales	Ardenticatenaceae	uncultured	1
Archaea	Crenarchaeota	Thermoprotei	Desulfurococcales	Desulfurococcaceae	Thermosphaera	1
Bacteria	Poribacteria	marine metagenome				1
Bacteria	Chloroflexi	Dehalococcoidia	GIF3	uncultured Chloroflexaceae bacterium		1
Bacteria	Planctomycetes	Brocadiae	SM23-32	Planctomycetes bacterium SM23_32		1
Bacteria	Patescibacteria	ABY1	Candidatus Kerfeldbacteria	uncultured organism		1
Bacteria	Planctomycetes	Planctomycetacia	Pirellulales	Pirellulaceae	Rubripirellula	1
Archaea	Crenarchaeota	Bathyarchaeia	marine sediment metagenome			1
Bacteria	Proteobacteria	Gammaproteobacteria	Gammaproteobacteria Incertae Sedis	Unknown Family	Endothiovibrio	1
Bacteria	Firmicutes	Clostridia	Clostridiales	Clostridiaceae 3	Sporosalibacterium	1
Archaea	Crenarchaeota	Bathyarchaeia	uncultured archaeon 19b-17			1
Bacteria	Planctomycetes	Phycisphaerae	Phycisphaerales	Phycisphaeraceae	JL-ETNP-F27	1
Bacteria	Proteobacteria	Gammaproteobacteria	Betaproteobacteriales	Leeiaceae	uncultured bacterium	1
Bacteria	Armatimonadetes	Fimbriimonadia	Fimbriimonadales	Fimbriimonadaceae	groundwater metagenome	1
Bacteria	Proteobacteria	Deltaproteobacteria	Bdellovibrionales	Bacteriovoracaceae	uncultured delta proteobacterium	1
Bacteria	Proteobacteria	Gammaproteobacteria	Enterobacteriales	Enterobacteriaceae	Klebsiella	1
Bacteria	Proteobacteria	Deltaproteobacteria	Thermodesulfobacteriales	Thermodesulfobacteriaceae	uncultured	1
Bacteria	Actinobacteria	Acidimicrobiia	uncultured	uncultured actinobacterium		1
Bacteria	Spirochaetes	Spirochaetia	Spirochaetales	Spirochaetaceae	Sphaerochaeta	1
Bacteria	Actinobacteria	Actinobacteria	Micromonosporales	Micromonosporaceae	Micromonospora	1
Bacteria	Proteobacteria	Gammaproteobacteria	Cellvibrionales	Cellvibrionaceae	Marinagarivorans	1
Bacteria	Proteobacteria	Deltaproteobacteria	Desulfuromonadales	Sva1033	uncultured bacterium	1
Bacteria	Proteobacteria	Gammaproteobacteria	Oceanospirillales	P13-46	uncultured bacterium	1
Bacteria	Proteobacteria	Deltaproteobacteria	Bdellovibrionales	Bacteriovoracaceae	Peredibacter	1
Bacteria	Chloroflexi	Anaerolineae	ADurb.Bin180	metagenome		1
Archaea	Euryarchaeota	Thermococci	Methanofastidiosales	uncultured	uncultured sediment archaeon	1
Bacteria	Patescibacteria	ABY1	Candidatus Falkowbacteria	metagenome		1
Bacteria	Chloroflexi	SHA-26	uncultured bacterium			1
Bacteria	Chloroflexi	Chloroflexia	Thermobaculales	Thermobaculaceae	Thermobaculum	1
Bacteria	Proteobacteria	Deltaproteobacteria	Desulfofervidales	Desulfofervidaceae	Candidatus Desulfofervidus	1
Archaea	Crenarchaeota	Bathyarchaeia	uncultured marine crenarchaeote E48-1C			1
Bacteria	Planctomycetes	Phycisphaerae	MSBL9	SG8-4	bacterium enrichment culture clone AOM-SR-B13	1
Archaea	Euryarchaeota	Methanomicrobia	uncultured	archaeon		1
Bacteria	Patescibacteria	ABY1	Candidatus Buchananbacteria	uncultured deep-sea bacterium		1
Bacteria	Patescibacteria	Parcubacteria	Candidatus Spechtbacteria	Candidatus Spechtbacteria bacterium RIFCSPLOWO2_01_FULL_43_12		1
Bacteria	Planctomycetes	028H05-P-BN-P5	uncultured bacterium			1
Bacteria	Proteobacteria	Gammaproteobacteria	Xanthomonadales	Xanthomonadaceae	uncultured	1
Bacteria	Proteobacteria	Alphaproteobacteria	Rhodobacterales	Rhodobacteraceae	Pseudoruegeria	1
Bacteria	Proteobacteria	Gammaproteobacteria	Legionellales	Legionellaceae	uncultured	1
Bacteria	Planctomycetes	OM190	uncultured marine bacterium			1
Bacteria	Acidobacteria	Thermoanaerobaculia	Thermoanaerobaculales	Thermoanaerobaculaceae	TPD-58	1
Bacteria	Acidobacteria	Subgroup 6	metagenome			1
Bacteria	Planctomycetes	Phycisphaerae	MSBL9	4572-13	uncultured planctomycete	1
Bacteria	Calditrichaeota	Calditrichia	Calditrichales	Calditrichaceae	uncultured Caldithrix sp.	1
Bacteria	Marinimicrobia (SAR406 clade)	uncultured bacterium 413004-H17				1
Bacteria	Proteobacteria	Alphaproteobacteria	Rhodospirillales	Magnetospiraceae	uncultured	1
Bacteria	Planctomycetes	BD7-11	uncultured organism			1
Bacteria	Actinobacteria	Actinobacteria	Streptosporangiales	Nocardiopsaceae	Thermobifida	1
Bacteria	Planctomycetes	Phycisphaerae	Amsterdam-1B-07	uncultured prokaryote		1
Bacteria	Patescibacteria	ABY1	Candidatus Kerfeldbacteria	uncultured soil bacterium		1
Archaea	Crenarchaeota	Bathyarchaeia	uncultured Thermoprotei archaeon			1
Bacteria	Chloroflexi	Anaerolineae	SBR1031	uncultured soil bacterium		1
Bacteria	Patescibacteria	Microgenomatia	Candidatus Amesbacteria	Candidatus Amesbacteria bacterium RIFCSPHIGHO2_01_FULL_48_32		1
Bacteria	Hydrogenedentes	Hydrogenedentia	Hydrogenedentiales	Hydrogenedensaceae	uncultured bacterium SJP-3	1
Archaea	Crenarchaeota	Bathyarchaeia	Candidatus Bathyarchaeota archaeon BA2			1
Bacteria	Proteobacteria	Gammaproteobacteria	Betaproteobacteriales	Burkholderiaceae	Methylibium	1
Bacteria	Patescibacteria	Gracilibacteria	Candidatus Abawacabacteria	uncultured bacterium		1
Bacteria	Chloroflexi	Dehalococcoidia	GIF3	uncultured Chlorobi bacterium		1
Archaea	Thaumarchaeota	SCGC AB-179-E04	uncultured archaeon			1
Bacteria	Nitrospirae	Thermodesulfovibrionia	Thermodesulfovibrionales	Thermodesulfovibrionaceae	Thermodesulfovibrio	1
Bacteria	Bacteroidetes	Bacteroidia	Bacteroidales	Prolixibacteraceae	Draconibacterium	1
Bacteria	Bacteroidetes	Bacteroidia	Chitinophagales	Chitinophagaceae	Lacibacter	1
Bacteria	Actinobacteria	Actinobacteria	PeM15	metagenome		1
Bacteria	Omnitrophicaeota	Candidatus Omnitrophus magneticus				1
Archaea	Nanoarchaeaeota	Woesearchaeia	Nanoarchaeota archaeon SCGC AAA011-D5			1
Bacteria	Proteobacteria	Alphaproteobacteria	uncultured	uncultured bacterium		1
Bacteria	Marinimicrobia (SAR406 clade)	uncultured Bacteroidetes/Chlorobi group bacterium				1
Bacteria	Dependentiae	Babeliae	Babeliales	bacterium enrichment culture clone 46		1
Bacteria	Zixibacteria	uncultured candidate division TA06 bacterium				1
Bacteria	Acidobacteria	ODP1230B23.02	uncultured organism			1
Archaea	Euryarchaeota	Methanomicrobia	Methanosarcinales	ANME-2a-2b	uncultured archaeon	1
Bacteria	Chloroflexi	Anaerolineae	SBR1031	anaerobic digester metagenome		1
Bacteria	Elusimicrobia	Elusimicrobia	Lineage IV	Elusimicrobia bacterium GWA2_69_24		1
Bacteria	Firmicutes	Clostridia	Clostridiales	Lachnospiraceae	Agathobacter	1
Bacteria	Gemmatimonadetes	AKAU4049	uncultured bacterium			1
Bacteria	Proteobacteria	Alphaproteobacteria	Rickettsiales	Mitochondria	Costus pictus	1
Bacteria	Halanaerobiaeota	Halanaerobiia	Halanaerobiales	Halobacteroidaceae	uncultured	1
Bacteria	Chloroflexi	Chloroflexia	Thermomicrobiales	AKYG1722	uncultured sludge bacterium	1
Bacteria	Proteobacteria	Magnetococcia	Magnetococcales	Magnetococcaceae	Magnetococcus	1
Bacteria	Proteobacteria	Gammaproteobacteria	Xanthomonadales	Rhodanobacteraceae	Aquimonas	1
Bacteria	Chloroflexi	Dehalococcoidia	MSBL5	uncultured organism		1
Bacteria	Proteobacteria	Gammaproteobacteria	Xanthomonadales	Xanthomonadaceae	Arenimonas	1
Bacteria	Chloroflexi	OLB14	bacterium SCGC AG-212-C10			1
Bacteria	Actinobacteria	Acidimicrobiia	IMCC26256	uncultured bacterium		1
Archaea	Crenarchaeota	Bathyarchaeia	miscellaneous Crenarchaeota group archaeon SMTZ1-55			1
Bacteria	Acidobacteria	Subgroup 22	uncultured Acidobacterium sp.			1
Bacteria	Proteobacteria	Deltaproteobacteria	Desulfobacterales	Desulfobulbaceae	Desulfofustis	1
Bacteria	Chloroflexi	Chloroflexia	Thermomicrobiales	AKYG1722	wastewater metagenome	1
Bacteria	Patescibacteria	Berkelbacteria	Candidatus Berkelbacteria bacterium CG1_02_42_45			1
Bacteria	Acidobacteria	Subgroup 6	uncultured bacterium KM3-205-D9			1
Bacteria	Firmicutes	Clostridia	Clostridiales	Clostridiaceae 4	Paramaledivibacter	1
Bacteria	Latescibacteria	Latescibacteria	Latescibacterales	Latescibacteraceae	uncultured organism	1
Bacteria	Bacteroidetes	Bacteroidia	Sphingobacteriales	ADurb.Bin408	uncultured bacterium	1
Bacteria	Schekmanbacteria	Candidatus Schekmanbacteria bacterium RIFCSPLOWO2_02_FULL_38_14				1
Bacteria	Kiritimatiellaeota	Kiritimatiellae	113B434	uncultured bacterium		1
Bacteria	Proteobacteria	Gammaproteobacteria	Oceanospirillales	Nitrincolaceae	Neptuniibacter	1
Bacteria	Kiritimatiellaeota	Kiritimatiellae	WCHB1-41	uncultured bacterium AD45-G12		1
Bacteria	Proteobacteria	Gammaproteobacteria	KI89A clade	uncultured bacterium		1
Archaea	Diapherotrites	Iainarchaeia	Iainarchaeales	Iainarchaeaceae	Candidatus Iainarchaeum	1
Bacteria	Firmicutes	Clostridia	Clostridiales	Ruminococcaceae	Ruminococcus 1	1
Bacteria	Proteobacteria	Deltaproteobacteria	Myxococcales	PS-B29	uncultured organism	1
Bacteria	Verrucomicrobia	Verrucomicrobiae	Opitutales	Puniceicoccaceae	Pelagicoccus	1
Bacteria	Proteobacteria	Gammaproteobacteria	Ectothiorhodospirales	Acidihalobacteraceae	Acidihalobacter	1
Bacteria	Proteobacteria	Deltaproteobacteria	Desulfuromonadales	Sva1033	uncultured delta proteobacterium	1
Bacteria	Cyanobacteria	Melainabacteria	Gastranaerophilales	uncultured organism		1
Archaea	Crenarchaeota	Bathyarchaeia	Candidatus Bathyarchaeota archaeon BA1			1
Bacteria	Verrucomicrobia	Verrucomicrobiae	Opitutales	Puniceicoccaceae	MB11C04 marine group	1
Bacteria	Acidobacteria	Acidobacteriia	Acidobacteriales	Acidobacteriaceae (Subgroup 1)	Bryocella	1
Bacteria	Firmicutes	Bacilli	Bacillales	Bacillaceae	Amphibacillus	1
Bacteria	Nitrospinae	Nitrospinia	Nitrospinales	Nitrospinaceae	uncultured	1
Bacteria	Proteobacteria	Deltaproteobacteria	NB1-j	uncultured bacterium W4-39b		1
Bacteria	Proteobacteria	Gammaproteobacteria	uncultured	metagenome		1
Bacteria	Proteobacteria	Gammaproteobacteria	Alteromonadales	Alteromonadaceae	Aliiglaciecola	1
Bacteria	Proteobacteria	Gammaproteobacteria	Xanthomonadales	Rhodanobacteraceae	Frateuria	1
Bacteria	Proteobacteria	Gammaproteobacteria	Nitrosococcales	Nitrosococcaceae	AqS1	1
Archaea	Crenarchaeota	Thermoprotei	uncultured	uncultured archaeon		1
Bacteria	Proteobacteria	Alphaproteobacteria	Rhizobiales	Beijerinckiaceae	Methylovirgula	1
Archaea	Euryarchaeota	Thermoplasmata	Marine Benthic Group D and DHVEG-1	uncultured crenarchaeote		1
Archaea	Euryarchaeota	Methanobacteria	Methanobacteriales	Methanobacteriaceae	Methanobacterium	1
Bacteria	BRC1	metagenome				1
Bacteria	Chloroflexi	Dehalococcoidia	GIF9	AB-539-J10	marine sediment metagenome	1
Bacteria	Chloroflexi	P2-11E	uncultured bacterium			1
Bacteria	Acidobacteria	Acidobacteriia	Acidobacteriales	uncultured	uncultured bacterium	1
Bacteria	Proteobacteria	Gammaproteobacteria	Acidithiobacillales	Acidithiobacillaceae	TX1A-55	1
Bacteria	Planctomycetes	Phycisphaerae	MSBL9	GWC2-45-44	uncultured Planctomycetales bacterium	1
Bacteria	Proteobacteria	Alphaproteobacteria	Acetobacterales	Acetobacteraceae	Acidocella	1
Bacteria	Proteobacteria	Gammaproteobacteria	AT-s16	uncultured bacterium		1
Bacteria	Planctomycetes	Phycisphaerae	mle1-8	uncultured delta proteobacterium		1
Bacteria	Omnitrophicaeota	Omnitrophica WOR_2 bacterium GWF2_38_59				1
Bacteria	Proteobacteria	Deltaproteobacteria	Bradymonadales	uncultured bacterium		1
Archaea	Crenarchaeota	Bathyarchaeia	uncultured eukaryote			1
Bacteria	Proteobacteria	Gammaproteobacteria	Betaproteobacteriales	Nitrosomonadaceae	mle1-7	1
Bacteria	Elusimicrobia	Lineage IIc	Elusimicrobia bacterium RIFCSPHIGHO2_02_FULL_39_36			1
Bacteria	CK-2C2-2	uncultured delta proteobacterium				1
Archaea	Nanoarchaeaeota	Woesearchaeia	Candidatus Levybacteria bacterium RIFOXYB1_FULL_40_17			1
Bacteria	Proteobacteria	Deltaproteobacteria	Myxococcales	UASB-TL25	uncultured bacterium	1
Bacteria	Verrucomicrobia	Verrucomicrobiae	Arctic97B-4 marine group	uncultured bacterium		1
Archaea	Asgardaeota	Lokiarchaeia	Lokiarchaeum sp. GC14_75			1
Bacteria	Actinobacteria	MB-A2-108	uncultured bacterium			1
Bacteria	Chlamydiae	Chlamydiae	Chlamydiales	uncultured organism		1
Bacteria	Firmicutes	Clostridia	Clostridiales	Lachnospiraceae	Anaerostipes	1
Bacteria	Planctomycetes	Phycisphaerae	MSBL9	metagenome		1
Archaea	Nanoarchaeaeota	Woesearchaeia	uncultured archaeon CLEAR-15			1
Bacteria	Firmicutes	Clostridia	Clostridiales	Defluviitaleaceae	Defluviitalea	1
Bacteria	Elusimicrobia	Lineage IIb	uncultured soil bacterium			1
Bacteria	Actinobacteria	Acidimicrobiia	Microtrichales	Microtrichaceae	IMCC26207	1
Bacteria	Marinimicrobia (SAR406 clade)	uncultured Candidatus Marinimicrobia bacterium				1
Bacteria	Chloroflexi	Dehalococcoidia	MSBL5	uncultured Chloroflexi bacterium		1
Bacteria	Zixibacteria	uncultured organism				1
Archaea	Nanoarchaeaeota	Woesearchaeia	metagenome			1
Bacteria	Aquificae	Desulfurobacteriia	Desulfurobacteriales	Desulfurobacteriaceae	Desulfurobacterium	1
Bacteria	Bacteroidetes	Rhodothermia	Rhodothermales	Rhodothermaceae	Salinibacter	1
Bacteria	Elusimicrobia	Elusimicrobia	Lineage IV	groundwater metagenome		1
Bacteria	Proteobacteria	Alphaproteobacteria	Rhizobiales	Hyphomicrobiaceae	Hyphomicrobium	1
Bacteria	Proteobacteria	Gammaproteobacteria	Aeromonadales	Aeromonadaceae	Oceanisphaera	1
Bacteria	Proteobacteria	Deltaproteobacteria	Myxococcales	VHS-B4-70	uncultured delta proteobacterium	1
Bacteria	Proteobacteria	Deltaproteobacteria	Sva0485	uncultured organism		1
Bacteria	Actinobacteria	Actinobacteria	Micrococcales	Micrococcaceae	Arthrobacter	1
Bacteria	Firmicutes	Clostridia	Clostridiales	Family XIII	Family XIII UCG-001	1
Bacteria	Proteobacteria	Deltaproteobacteria	Desulfobacterales	Desulfobacteraceae	Desulfobacter	1
Bacteria	Actinobacteria	Acidimicrobiia	IMCC26256	uncultured actinobacterium		1
Bacteria	Actinobacteria	Acidimicrobiia	uncultured	metagenome		1
Bacteria	Proteobacteria	Deltaproteobacteria	Myxococcales	UASB-TL25	uncultured organism	1
Bacteria	Proteobacteria	Deltaproteobacteria	Sva0485	uncultured proteobacterium		1
Bacteria	Proteobacteria	Alphaproteobacteria	Rhodobacterales	Rhodobacteraceae	Cribrihabitans	1
Bacteria	Bacteroidetes	Bacteroidia	Flavobacteriales	Flavobacteriaceae	Polaribacter 4	1
Bacteria	Actinobacteria	Actinobacteria	Streptosporangiales	Thermomonosporaceae	[Streptomyces] thermoautotrophicus	1
Archaea	Asgardaeota	Odinarchaeia	uncultured sediment archaeon			1
Bacteria	Proteobacteria	Deltaproteobacteria	Sva0485	uncultured Desulfobulbaceae bacterium		1
Bacteria	Bacteroidetes	Bacteroidia	Bacteroidales	SB-5	uncultured Cytophagales bacterium	1
Bacteria	Proteobacteria	Gammaproteobacteria	AT-s2-59	uncultured bacterium		1
Bacteria	Proteobacteria	Alphaproteobacteria	Rhizobiales	Rhizobiaceae	Neorhizobium	1
Bacteria	Actinobacteria	Coriobacteriia	OPB41	uncultured bacterium		1
Bacteria	Spirochaetes	Leptospirae	Leptospirales	Leptospiraceae	Turneriella	1
Bacteria	Fusobacteria	Fusobacteriia	Fusobacteriales	Fusobacteriaceae	Fusobacterium	1
Bacteria	Proteobacteria	Deltaproteobacteria	Myxococcales	MSB-4B10	uncultured delta proteobacterium	1
Bacteria	Proteobacteria	Gammaproteobacteria	PLTA13	uncultured bacterium		1
Bacteria	Proteobacteria	Gammaproteobacteria	Cellvibrionales	BD2-7	uncultured organism	1
Bacteria	Planctomycetes	Planctomycetacia	Planctomycetales	Gimesiaceae	Gimesia	1
Bacteria	Armatimonadetes	uncultured	uncultured soil bacterium			1
Bacteria	Chloroflexi	Dehalococcoidia	Sh765B-TzT-20	uncultured bacterium		1
Bacteria	Proteobacteria	Alphaproteobacteria	Rhizobiales	Rhizobiaceae	Chelativorans	1
Bacteria	Proteobacteria	Gammaproteobacteria	uncultured	uncultured bacterium		1
Bacteria	Acidobacteria	Subgroup 18	uncultured soil bacterium			1

## Sheet: 4521_C
Domain	Phylum	Order	Class	Family	Genus	reads
Archaea	Crenarchaeota	Bathyarchaeia	uncultured archaeon			712
Bacteria	Proteobacteria	Deltaproteobacteria	Desulfarculales	Desulfarculaceae	Desulfatiglans	494
Bacteria	Chloroflexi	Anaerolineae	Anaerolineales	Anaerolineaceae	uncultured	347
Bacteria	Chloroflexi	Dehalococcoidia	GIF3	uncultured bacterium		314
Bacteria	Proteobacteria	Deltaproteobacteria	Desulfobacterales	Desulfobacteraceae	SEEP-SRB1	295
Archaea	Euryarchaeota	Thermoplasmata	Marine Benthic Group D and DHVEG-1	uncultured archaeon		259
Bacteria	Chloroflexi	Anaerolineae	SBR1031	uncultured bacterium		208
Bacteria	Acidobacteria	Aminicenantia	Aminicenantales	uncultured bacterium		205
Bacteria	Planctomycetes	Phycisphaerae	MSBL9	SG8-4	uncultured bacterium	181
Bacteria	Chloroflexi	Dehalococcoidia	GIF9	AB-539-J10	SCGC-AB-539-J10	174
Bacteria	Proteobacteria	Deltaproteobacteria	Sva0485	uncultured bacterium		172
Bacteria	Proteobacteria	Deltaproteobacteria	Desulfobacterales	Desulfobacteraceae	Sva0081 sediment group	151
Bacteria	Spirochaetes	Spirochaetia	Spirochaetales	Spirochaetaceae	Spirochaeta 2	135
Archaea	Asgardaeota	Odinarchaeia	uncultured archaeon			131
Bacteria	Latescibacteria	uncultured bacterium				129
Bacteria	Proteobacteria	Gammaproteobacteria	Betaproteobacteriales	Burkholderiaceae	Burkholderia-Caballeronia-Paraburkholderia	124
Bacteria	Chloroflexi	Dehalococcoidia	Sh765B-AG-111	uncultured bacterium		124
Bacteria	Calditrichaeota	Calditrichia	Calditrichales	Calditrichaceae	uncultured bacterium	117
Bacteria	TA06	uncultured bacterium				106
Bacteria	Chloroflexi	Dehalococcoidia	Napoli-4B-65	uncultured bacterium		102
Archaea	Asgardaeota	Lokiarchaeia	uncultured archaeon			98
Bacteria	Acidobacteria	Subgroup 22	uncultured bacterium			96
Bacteria	Chloroflexi	Anaerolineae	Thermoflexales	Thermoflexaceae	Thermoflexus	92
Bacteria	Omnitrophicaeota	uncultured bacterium				91
Bacteria	Latescibacteria	Latescibacteria	Latescibacterales	Latescibacteraceae	uncultured bacterium	90
Bacteria	Firmicutes	Bacilli	Bacillales	Bacillaceae	Bacillus	89
Bacteria	Planctomycetes	Planctomycetacia	Pirellulales	Pirellulaceae	Pir4 lineage	88
Bacteria	Proteobacteria	Deltaproteobacteria	Syntrophobacterales	Syntrophobacteraceae	uncultured	83
Archaea	Nanoarchaeaeota	Woesearchaeia	uncultured archaeon			81
Bacteria	Chloroflexi	Anaerolineae	SBR1031	uncultured Chloroflexi bacterium		79
Archaea	Crenarchaeota	Bathyarchaeia	uncultured crenarchaeote			78
Archaea	Euryarchaeota	Thermoplasmata	uncultured	uncultured archaeon		72
Bacteria	Chloroflexi	Dehalococcoidia	uncultured bacterium			70
Bacteria	Zixibacteria	uncultured bacterium				66
Bacteria	Spirochaetes	Spirochaetia	Spirochaetales	Spirochaetaceae	uncultured	66
Bacteria	Proteobacteria	Deltaproteobacteria	NB1-j	uncultured bacterium		63
Bacteria	Chloroflexi	Dehalococcoidia	GIF3	Dehalococcoidia bacterium SCGC AB-540-C11		62
Archaea	Nanoarchaeaeota	Nanohaloarchaeia	Aenigmarchaeales	uncultured archaeon		61
Bacteria	Chloroflexi	Anaerolineae	uncultured	uncultured bacterium		61
Bacteria	Chloroflexi	Dehalococcoidia	t0.6.f	uncultured bacterium		60
Bacteria	Chloroflexi	Dehalococcoidia	vadinBA26	uncultured bacterium		60
Bacteria	Proteobacteria	Deltaproteobacteria	Desulfobacterales	Desulfobacteraceae	uncultured	59
Bacteria	Acidobacteria	Aminicenantia	Aminicenantales	uncultured Aminicenantes bacterium		56
Bacteria	Chloroflexi	Dehalococcoidia	FW22	uncultured bacterium		55
Bacteria	Chloroflexi	Dehalococcoidia	MSBL5	uncultured bacterium		54
Archaea	Nanoarchaeaeota	Woesearchaeia	uncultured euryarchaeote			54
Bacteria	Chloroflexi	Anaerolineae	MSB-5B2	uncultured bacterium		47
Bacteria	Proteobacteria	Deltaproteobacteria	Desulfobacterales	Desulfobacteraceae	Desulfococcus	45
Bacteria	Modulibacteria	Moduliflexia	Moduliflexales	Moduliflexaceae	uncultured bacterium	44
Bacteria	Gemmatimonadetes	Gemmatimonadetes	Gemmatimonadales	Gemmatimonadaceae	uncultured	44
Bacteria	Planctomycetes	Phycisphaerae	CCM11a	uncultured bacterium		43
Bacteria	Proteobacteria	Gammaproteobacteria	Vibrionales	Vibrionaceae	Photobacterium	42
Bacteria	Chloroflexi	Dehalococcoidia	DscP2	uncultured bacterium		42
Bacteria	CK-2C2-2	uncultured bacterium				41
Archaea	Nanoarchaeaeota	Nanohaloarchaeia	Deep Sea Euryarchaeotic Group(DSEG)	uncultured archaeon		39
Bacteria	Firmicutes	Clostridia	Clostridiales	Family XII	Fusibacter	39
Bacteria	Bacteroidetes	Bacteroidia	Bacteroidales	Bacteroidetes BD2-2	uncultured bacterium	38
Bacteria	Kiritimatiellaeota	Kiritimatiellae	WCHB1-41	uncultured bacterium		38
Bacteria	Planctomycetes	Pla4 lineage	uncultured bacterium			38
Bacteria	Chloroflexi	Dehalococcoidia	661239	uncultured bacterium		38
Bacteria	Calditrichaeota	Calditrichia	Calditrichales	Calditrichaceae	Calorithrix	37
Bacteria	Proteobacteria	Gammaproteobacteria	Alteromonadales	Psychromonadaceae	Psychromonas	37
Bacteria	Acidobacteria	Thermoanaerobaculia	Thermoanaerobaculales	Thermoanaerobaculaceae	Subgroup 23	37
Bacteria	Chloroflexi	Dehalococcoidia	S085	uncultured bacterium		37
Bacteria	Gemmatimonadetes	BD2-11 terrestrial group	uncultured bacterium			35
Bacteria	Spirochaetes	Spirochaetia	Spirochaetales	Spirochaetaceae	Sediminispirochaeta	35
Bacteria	Actinobacteria	WCHB1-81	uncultured bacterium			33
Archaea	Euryarchaeota	Thermococci	Methanofastidiosales	uncultured	uncultured archaeon	32
Bacteria	Proteobacteria	Deltaproteobacteria	Sva0485	uncultured delta proteobacterium		32
Bacteria	Proteobacteria	Alphaproteobacteria	Rickettsiales	Mitochondria	Posidonia oceanica	31
Bacteria	LCP-89	uncultured bacterium				31
Bacteria	Chloroflexi	Dehalococcoidia	SPG12-343-353-B75	uncultured bacterium		30
Bacteria	Planctomycetes	Planctomycetacia	Pirellulales	Pirellulaceae	uncultured	30
Bacteria	Chlamydiae	LD1-PA32	uncultured bacterium			30
Bacteria	Nitrospirae	Thermodesulfovibrionia	uncultured	uncultured bacterium		28
Bacteria	Patescibacteria	Microgenomatia	Candidatus Woesebacteria	uncultured bacterium		27
Bacteria	Proteobacteria	Gammaproteobacteria	Thiomicrospirales	Thioglobaceae	SUP05 cluster	26
Bacteria	Chloroflexi	Anaerolineae	uncultured	uncultured Chloroflexi bacterium		26
Bacteria	Actinobacteria	Acidimicrobiia	Actinomarinales	uncultured	uncultured bacterium	25
Bacteria	Chloroflexi	Anaerolineae	ADurb.Bin180	uncultured bacterium		25
Bacteria	Chloroflexi	Dehalococcoidia	GIF9	uncultured bacterium		25
Bacteria	Proteobacteria	Deltaproteobacteria	Desulfobacterales	Desulfobacteraceae	Desulfatitalea	25
Bacteria	Epsilonbacteraeota	Campylobacteria	Campylobacterales	Sulfurovaceae	Sulfurovum	25
Archaea	Nanoarchaeaeota	Woesearchaeia	marine metagenome			25
Bacteria	Chloroflexi	Anaerolineae	Ardenticatenales	uncultured	uncultured bacterium	25
Bacteria	Proteobacteria	Deltaproteobacteria	Desulfobacterales	Desulfobulbaceae	uncultured	24
Bacteria	Planctomycetes	OM190	uncultured bacterium			24
Bacteria	Chloroflexi	Dehalococcoidia	Sh765B-AG-111	uncultured Dehalococcoides sp.		24
Bacteria	Chloroflexi	JG30-KF-CM66	uncultured bacterium			24
Bacteria	Acidobacteria	Subgroup 18	uncultured bacterium			23
Bacteria	Planctomycetes	Phycisphaerae	MSBL9	SM23-30	uncultured bacterium	22
Bacteria	Proteobacteria	Deltaproteobacteria	Desulfobacterales	Desulfobulbaceae	MSBL7	22
Bacteria	Chloroflexi	Dehalococcoidia	FS117-23B-02	uncultured bacterium		22
Archaea	Nanoarchaeaeota	Woesearchaeia	uncultured crenarchaeote			21
Bacteria	Planctomycetes	Phycisphaerae	Phycisphaerales	Phycisphaeraceae	Urania-1B-19 marine sediment group	21
Bacteria	Proteobacteria	Gammaproteobacteria	Betaproteobacteriales	Burkholderiaceae	Massilia	21
Bacteria	Planctomycetes	SPG12-343-353-B69	uncultured bacterium			20
Bacteria	Planctomycetes	Phycisphaerae	MSBL9	SG8-4	uncultured planctomycete	20
Bacteria	Proteobacteria	Deltaproteobacteria	NB1-j	uncultured delta proteobacterium		20
Bacteria	Planctomycetes	Phycisphaerae	mle1-8	uncultured bacterium		20
Bacteria	Chloroflexi	Dehalococcoidia	Sh765B-AG-111	uncultured Chlorobi bacterium		20
Bacteria	Chloroflexi	Dehalococcoidia	H3.93	uncultured bacterium		19
Archaea	Crenarchaeota	Bathyarchaeia	uncultured Desulfurococcales archaeon			19
Bacteria	Acidobacteria	Subgroup 9	uncultured bacterium			19
Bacteria	Chloroflexi	Dehalococcoidia	3051bac4-16	uncultured bacterium		19
Bacteria	Chloroflexi	Anaerolineae	MSB-5B2	uncultured Chloroflexi bacterium		18
Bacteria	Calditrichaeota	Calditrichia	Calditrichales	Calditrichaceae	JdFR-76	18
Bacteria	Bacteroidetes	Ignavibacteria	Ignavibacteriales	PHOS-HE36	uncultured bacterium	18
Bacteria	Proteobacteria	Gammaproteobacteria	Betaproteobacteriales	Methylophilaceae	Methylotenera	18
Bacteria	Proteobacteria	Alphaproteobacteria	Rhizobiales	Rhodomicrobiaceae	Rhodomicrobium	18
Bacteria	Proteobacteria	Alphaproteobacteria	Rhizobiales	Rhizobiaceae	Allorhizobium-Neorhizobium-Pararhizobium-Rhizobium	18
Bacteria	Planctomycetes	Phycisphaerae	Pla1 lineage	uncultured bacterium		18
Bacteria	Acidobacteria	Subgroup 21	uncultured bacterium			18
Bacteria	Planctomycetes	Phycisphaerae	Phycisphaerales	AKAU3564 sediment group	uncultured bacterium	18
Bacteria	Proteobacteria	Deltaproteobacteria	Desulfarculales	Desulfarculaceae	uncultured	18
Bacteria	Bacteroidetes	Bacteroidia	Bacteroidales	SB-5	uncultured bacterium	17
Bacteria	Chloroflexi	Anaerolineae	Ardenticatenales	uncultured	uncultured Chloroflexi bacterium	17
Archaea	Euryarchaeota	Thermoplasmata	SG8-5	uncultured archaeon		17
Bacteria	Proteobacteria	Deltaproteobacteria	Desulfobacterales	Desulfobacteraceae	Desulfosarcina	17
Bacteria	Chloroflexi	Dehalococcoidia	Napoli-4B-65	uncultured Dehalococcoides sp.		17
Bacteria	Proteobacteria	Gammaproteobacteria	Enterobacteriales	Enterobacteriaceae	Escherichia-Shigella	17
Bacteria	Chloroflexi	Dehalococcoidia	Dehalococcoidales	uncultured	uncultured bacterium	16
Bacteria	Spirochaetes	Leptospirae	Leptospirales	Leptospiraceae	RBG-16-49-21	16
Archaea	Altiarchaeota	Altiarchaeia	Candidatus Altiarchaeales archaeon WOR_SM1_SCG			16
Bacteria	Proteobacteria	Deltaproteobacteria	Myxococcales	MidBa8	uncultured delta proteobacterium	16
Bacteria	Acidobacteria	Subgroup 22	uncultured Acidobacteria bacterium			16
Bacteria	Proteobacteria	Deltaproteobacteria	Syntrophobacterales	Syntrophaceae	Desulfomonile	16
Bacteria	Acidobacteria	AT-s3-28	uncultured bacterium			16
Bacteria	Proteobacteria	Deltaproteobacteria	SAR324 clade(Marine group B)	uncultured delta proteobacterium		15
Bacteria	Chloroflexi	KD4-96	uncultured bacterium			15
Bacteria	PAUC34f	uncultured bacterium				15
Bacteria	Calditrichaeota	Calditrichia	Calditrichales	Calditrichaceae	uncultured Deferribacteres bacterium	15
Bacteria	Chloroflexi	Dehalococcoidia	Sh765B-AG-111	uncultured Chloroflexi bacterium		15
Bacteria	Chloroflexi	Anaerolineae	SBR1031	uncultured organism		15
Bacteria	Proteobacteria	Alphaproteobacteria	Rhizobiales	Methyloligellaceae	uncultured	15
Bacteria	Planctomycetes	Planctomycetacia	Pirellulales	Pirellulaceae	Pirellula	14
Bacteria	Nitrospirae	Thermodesulfovibrionia	uncultured	uncultured Nitrospirae bacterium		14
Bacteria	Calditrichaeota	Calditrichia	Calditrichales	Calditrichaceae	Caldithrix	14
Bacteria	Acidobacteria	Thermoanaerobaculia	Thermoanaerobaculales	Thermoanaerobaculaceae	Subgroup 10	14
Bacteria	Latescibacteria	uncultured organism				14
Bacteria	Patescibacteria	Gracilibacteria	uncultured bacterium			14
Bacteria	Fusobacteria	Fusobacteriia	Fusobacteriales	Fusobacteriaceae	Propionigenium	14
Bacteria	Chloroflexi	Dehalococcoidia	t0.6.f	uncultured Chloroflexi bacterium		14
Bacteria	Actinobacteria	Acidimicrobiia	Actinomarinales	uncultured	uncultured actinobacterium	14
Bacteria	WS1	uncultured bacterium				14
Archaea	Crenarchaeota	Bathyarchaeia	marine metagenome			13
Bacteria	Chloroflexi	Dehalococcoidia	FS117-23B-02	uncultured prokaryote		13
Bacteria	Proteobacteria	Gammaproteobacteria	Betaproteobacteriales	Burkholderiaceae	uncultured	13
Archaea	Euryarchaeota	Thermoplasmata	Marine Benthic Group D and DHVEG-1	uncultured Thermoplasmatales archaeon		13
Bacteria	Gemmatimonadetes	BD2-11 terrestrial group	uncultured Gemmatimonadetes bacterium			13
Archaea	Crenarchaeota	Bathyarchaeia	uncultured miscellaneous Crenarchaeota group			13
Bacteria	Bacteroidetes	Bacteroidia	Chitinophagales	Saprospiraceae	uncultured	13
Bacteria	Bacteroidetes	Bacteroidia	Flavobacteriales	Flavobacteriaceae	Flavobacterium	13
Bacteria	Proteobacteria	Gammaproteobacteria	Xanthomonadales	Rhodanobacteraceae	Dyella	13
Bacteria	Gemmatimonadetes	MD2902-B12	uncultured bacterium			13
Bacteria	Chlamydiae	Chlamydiae	Chlamydiales	Simkaniaceae	uncultured	13
Bacteria	Proteobacteria	Gammaproteobacteria	Ectothiorhodospirales	Thioalkalispiraceae	Thiohalophilus	13
Bacteria	Proteobacteria	Gammaproteobacteria	Vibrionales	Vibrionaceae	Vibrio	13
Bacteria	Chloroflexi	Dehalococcoidia	661239	Chloroflexi bacterium RBG_13_46_14		13
Bacteria	Planctomycetes	Planctomycetacia	Pirellulales	Pirellulaceae	Rhodopirellula	12
Bacteria	Hydrogenedentes	Hydrogenedentia	Hydrogenedentiales	Hydrogenedensaceae	uncultured bacterium	12
Bacteria	Proteobacteria	Alphaproteobacteria	Sphingomonadales	Sphingomonadaceae	Novosphingobium	12
Bacteria	Proteobacteria	Gammaproteobacteria	Steroidobacterales	Steroidobacteraceae	Steroidobacter	12
Bacteria	Proteobacteria	Deltaproteobacteria	Desulfobacterales	Desulfobulbaceae	Desulfobulbus	12
Bacteria	BRC1	uncultured bacterium				12
Bacteria	Bacteroidetes	Bacteroidia	Bacteroidales	Bacteroidetes BD2-2	uncultured Bacteroidetes bacterium	12
Bacteria	Proteobacteria	Gammaproteobacteria	Steroidobacterales	Woeseiaceae	Woeseia	12
Bacteria	Patescibacteria	Microgenomatia	Candidatus Woesebacteria	metagenome		12
Archaea	Altiarchaeota	Altiarchaeia	Candidatus Altiarchaeales archaeon WOR_SM1_86-2			11
Bacteria	Planctomycetes	Phycisphaerae	MSBL9	SG8-4	uncultured organism	11
Bacteria	Latescibacteria	uncultured Latescibacteria bacterium				11
Archaea	Asgardaeota	uncultured archaeon				11
Bacteria	Actinobacteria	Acidimicrobiia	Microtrichales	Ilumatobacteraceae	uncultured	11
Bacteria	Planctomycetes	OM190	uncultured planctomycete			11
Bacteria	Bacteroidetes	Bacteroidia	Bacteroidales	SB-5	uncultured Bacteroidetes bacterium	11
Bacteria	Proteobacteria	Deltaproteobacteria	Myxococcales	BIrii41	uncultured bacterium	11
Bacteria	Proteobacteria	Gammaproteobacteria	Coxiellales	Coxiellaceae	Coxiella	11
Bacteria	Proteobacteria	Gammaproteobacteria	Thiotrichales	Thiotrichaceae	uncultured	11
Bacteria	Planctomycetes	Pla3 lineage	uncultured bacterium			11
Bacteria	Chloroflexi	Dehalococcoidia	FS117-23B-02	uncultured Chloroflexi bacterium		10
Bacteria	Dependentiae	Babeliae	Babeliales	Vermiphilaceae	uncultured bacterium	10
Bacteria	Chloroflexi	Anaerolineae	Ardenticatenales	uncultured	uncultured organism	10
Bacteria	Firmicutes	Clostridia	Clostridiales	Lachnospiraceae	uncultured	10
Bacteria	GN01	uncultured bacterium				10
Bacteria	Armatimonadetes	DG-56	uncultured bacterium			10
Bacteria	Planctomycetes	Pla3 lineage	uncultured organism			10
Bacteria	Proteobacteria	Deltaproteobacteria	Desulfobacterales	Desulfobulbaceae	Desulfocapsa	10
Bacteria	Proteobacteria	Gammaproteobacteria	Thiomicrospirales	Thiomicrospiraceae	endosymbionts	10
Bacteria	Proteobacteria	Alphaproteobacteria	Acetobacterales	Acetobacteraceae	Acidocella	10
Bacteria	Acidobacteria	Acidobacteriia	Acidobacteriales	Acidobacteriaceae (Subgroup 1)	Edaphobacter	10
Bacteria	Proteobacteria	Deltaproteobacteria	Myxococcales	VHS-B3-70	uncultured bacterium	10
Bacteria	Proteobacteria	Deltaproteobacteria	Desulfuromonadales	Desulfuromonadaceae	Desulfuromonas	10
Bacteria	Proteobacteria	Alphaproteobacteria	Rhizobiales	Hyphomicrobiaceae	Filomicrobium	10
Bacteria	Latescibacteria	Latescibacteria	Latescibacterales	Latescibacteraceae	Candidatus Latescibacter	10
Bacteria	Chloroflexi	Anaerolineae	Anaerolineales	Anaerolineaceae	Pelolinea	10
Bacteria	Chloroflexi	Dehalococcoidia	SPG12-461-471-B8	uncultured bacterium		10
Bacteria	Epsilonbacteraeota	Campylobacteria	Campylobacterales	Thiovulaceae	Sulfurimonas	9
Bacteria	Proteobacteria	Alphaproteobacteria	Rhizobiales	Xanthobacteraceae	uncultured	9
Bacteria	Bacteroidetes	Bacteroidia	Cytophagales	Cyclobacteriaceae	uncultured	9
Bacteria	Kiritimatiellaeota	Kiritimatiellae	WCHB1-41	uncultured Verrucomicrobia bacterium		9
Bacteria	Planctomycetes	Pla4 lineage	uncultured organism			9
Bacteria	Proteobacteria	Deltaproteobacteria	Myxococcales	BIrii41	metagenome	9
Bacteria	Chloroflexi	Dehalococcoidia	661239	uncultured Dehalococcoides sp.		9
Bacteria	Chloroflexi	Dehalococcoidia	ER-E4-17	uncultured bacterium		9
Bacteria	Chloroflexi	Anaerolineae	RBG-13-54-9	uncultured bacterium		9
Bacteria	Fibrobacteres	Fibrobacteria	Fibrobacterales	Fibrobacteraceae	uncultured	9
Bacteria	Planctomycetes	Planctomycetacia	Planctomycetales	Gimesiaceae	uncultured	9
Bacteria	Planctomycetes	vadinHA49	uncultured bacterium			9
Archaea	Nanoarchaeaeota	Woesearchaeia	Candidatus Pacearchaeota archaeon RBG_19FT_COMBO_34_9			8
Bacteria	Acidobacteria	d142	uncultured Acidobacteria bacterium			8
Bacteria	Proteobacteria	Deltaproteobacteria	Syntrophobacterales	Syntrophaceae	Desulfobacca	8
Bacteria	Proteobacteria	Alphaproteobacteria	Caulobacterales	Caulobacteraceae	Phenylobacterium	8
Bacteria	Proteobacteria	Deltaproteobacteria	Myxococcales	MidBa8	uncultured bacterium	8
Bacteria	Proteobacteria	Deltaproteobacteria	Sva0485	uncultured hydrocarbon seep bacterium BPC076		8
Archaea	Altiarchaeota	Altiarchaeia	uncultured archaeon			8
Bacteria	Planctomycetes	BD7-11	uncultured bacterium			8
Bacteria	Planctomycetes	Phycisphaerae	Phycisphaerales	AKAU3564 sediment group	uncultured organism	8
Bacteria	Kiritimatiellaeota	Kiritimatiellae	WCHB1-41	uncultured organism		8
Bacteria	Bacteroidetes	Bacteroidia	Bacteroidales	SB-5	uncultured organism	8
Bacteria	Acidobacteria	Subgroup 17	uncultured bacterium			8
Bacteria	Proteobacteria	Alphaproteobacteria	Rhizobiales	Xanthobacteraceae	Bradyrhizobium	8
Bacteria	Planctomycetes	Phycisphaerae	MSBL9	SG8-4	uncultured Planctomycetales bacterium	8
Bacteria	Planctomycetes	Phycisphaerae	MSBL9	SM23-30	uncultured organism	8
Bacteria	AncK6	uncultured bacterium				8
Archaea	uncultured	uncultured archaeon				8
Bacteria	Proteobacteria	Deltaproteobacteria	Desulfuromonadales	Desulfuromonadaceae	Pelobacter	8
Bacteria	Proteobacteria	Deltaproteobacteria	Myxococcales	Haliangiaceae	Haliangium	8
Bacteria	Marinimicrobia (SAR406 clade)	uncultured bacterium				8
Bacteria	Proteobacteria	Alphaproteobacteria	Sphingomonadales	Sphingomonadaceae	Sphingomonas	8
Bacteria	Proteobacteria	Alphaproteobacteria	Rickettsiales	Mitochondria	Triglochin maritima	8
Archaea	Crenarchaeota	Bathyarchaeia	uncultured marine crenarchaeote E6-3G			7
Bacteria	Chloroflexi	Dehalococcoidia	Dehalococcoidales	Dehalococcoidales Incertae Sedis	Dehalobium	7
Bacteria	Calditrichaeota	Calditrichia	Calditrichales	Calditrichaceae	SM23-31	7
Archaea	Euryarchaeota	Thermoplasmata	uncultured	uncultured Thermoplasmatales archaeon		7
Archaea	Euryarchaeota	Thermococci	Methanofastidiosales	uncultured	uncultured euryarchaeote	7
Bacteria	Proteobacteria	Deltaproteobacteria	NB1-j	uncultured deep-sea bacterium		7
Bacteria	Proteobacteria	Deltaproteobacteria	Myxococcales	UASB-TL25	uncultured organism	7
Bacteria	Proteobacteria	Deltaproteobacteria	MBNT15	uncultured bacterium		7
Bacteria	Fusobacteria	Fusobacteriia	Fusobacteriales	Fusobacteriaceae	Psychrilyobacter	7
Bacteria	Proteobacteria	Deltaproteobacteria	Myxococcales	PS-B29	uncultured bacterium	7
Bacteria	Kiritimatiellaeota	Kiritimatiellae	Kiritimatiellales	Kiritimatiellaceae	R76-B128	7
Bacteria	Calditrichaeota	Calditrichia	Calditrichales	Calditrichaceae	uncultured Caldithrix sp.	7
Bacteria	Modulibacteria	Moduliflexia	Moduliflexales	Moduliflexaceae	uncultured organism	7
Bacteria	Proteobacteria	Gammaproteobacteria	Ectothiorhodospirales	Ectothiorhodospiraceae	Thiogranum	7
Archaea	Nanoarchaeaeota	Nanohaloarchaeia	Aenigmarchaeales	Candidatus Aenigmarchaeota archaeon JGI 0000106-F11		7
Bacteria	Planctomycetes	Planctomycetacia	Pirellulales	Pirellulaceae	Blastopirellula	7
Bacteria	Acidobacteria	Subgroup 6	uncultured bacterium			7
Bacteria	Latescibacteria	Latescibacteria	Latescibacterales	Latescibacteraceae	uncultured Latescibacteria bacterium	7
Bacteria	Proteobacteria	Deltaproteobacteria	SAR324 clade(Marine group B)	uncultured organism		6
Bacteria	Chloroflexi	Dehalococcoidia	Dehalococcoidales	uncultured bacterium		6
Bacteria	Proteobacteria	Gammaproteobacteria	Xanthomonadales	Xanthomonadaceae	Pseudoxanthomonas	6
Bacteria	BRC1	uncultured organism				6
Archaea	Nanoarchaeaeota	Nanohaloarchaeia	Deep Sea Euryarchaeotic Group(DSEG)	uncultured euryarchaeote		6
Bacteria	Nitrospirae	Nitrospira	Nitrospirales	Nitrospiraceae	Nitrospira	6
Bacteria	Patescibacteria	ABY1	Candidatus Magasanikbacteria	uncultured bacterium		6
Bacteria	Proteobacteria	Alphaproteobacteria	Rhodovibrionales	Kiloniellaceae	uncultured	6
Bacteria	Fusobacteria	Fusobacteriia	Fusobacteriales	Leptotrichiaceae	uncultured	6
Bacteria	Actinobacteria	Thermoleophilia	Gaiellales	uncultured	uncultured bacterium	6
Bacteria	Armatimonadetes	uncultured	uncultured bacterium			6
Bacteria	Dependentiae	Babeliae	Babeliales	uncultured bacterium		6
Bacteria	Actinobacteria	Actinobacteria	Streptomycetales	Streptomycetaceae	Streptomyces	6
Bacteria	Chloroflexi	Dehalococcoidia	Dehalococcoidales	Dehalococcoidaceae	Dehalogenimonas	6
Bacteria	Firmicutes	Bacilli	Bacillales	Bacillaceae	Gracilibacillus	6
Bacteria	Acidobacteria	Subgroup 9	uncultured Acidobacteria bacterium			6
Bacteria	Zixibacteria	uncultured organism				6
Bacteria	Proteobacteria	Deltaproteobacteria	RCP2-54	metagenome		6
Bacteria	Actinobacteria	Acidimicrobiia	Actinomarinales	uncultured	uncultured organism	6
Bacteria	Bacteroidetes	Bacteroidia	Bacteroidales	Bacteroidetes BD2-2	uncultured organism	6
Bacteria	Acidobacteria	Acidobacteriia	Acidobacteriales	Acidobacteriaceae (Subgroup 1)	Granulicella	6
Bacteria	Actinobacteria	Actinobacteria	Micrococcales	Microbacteriaceae	Agromyces	6
Bacteria	Actinobacteria	WCHB1-81	Actinobacteria bacterium RBG_19FT_COMBO_36_27			6
Bacteria	Acidobacteria	Subgroup 18	uncultured Acidobacteria bacterium			6
Bacteria	Proteobacteria	Alphaproteobacteria	Rhizobiales	Rhizobiales Incertae Sedis	Bauldia	6
Bacteria	Gemmatimonadetes	Gemmatimonadetes	Gemmatimonadales	Gemmatimonadaceae	Gemmatimonas	6
Bacteria	Chloroflexi	Dehalococcoidia	MB-C2-126	uncultured bacterium		6
Bacteria	Elusimicrobia	Elusimicrobia	MD2894-B20	uncultured bacterium		6
Bacteria	Planctomycetes	Phycisphaerae	CCM11a	uncultured planctomycete		6
Bacteria	Spirochaetes	Spirochaetia	Spirochaetales	Spirochaetaceae	Sphaerochaeta	6
Bacteria	Patescibacteria	Microgenomatia	Candidatus Woesebacteria	groundwater metagenome		5
Bacteria	Proteobacteria	Gammaproteobacteria	Xanthomonadales	Xanthomonadaceae	Lysobacter	5
Bacteria	Chloroflexi	Anaerolineae	MSB-5B2	uncultured organism		5
Bacteria	Proteobacteria	Deltaproteobacteria	FW113	uncultured organism		5
Bacteria	Proteobacteria	Gammaproteobacteria	Xanthomonadales	Xanthomonadaceae	Luteimonas	5
Bacteria	Spirochaetes	Spirochaetia	Spirochaetales	Spirochaetaceae	GWE2-31-10	5
Bacteria	Proteobacteria	Deltaproteobacteria	Bdellovibrionales	Bacteriovoracaceae	uncultured	5
Bacteria	Chloroflexi	Dehalococcoidia	FW22	uncultured Chloroflexi bacterium		5
Bacteria	Planctomycetes	Phycisphaerae	Phycisphaerales	AKAU3564 sediment group	uncultured planctomycete	5
Bacteria	Proteobacteria	Deltaproteobacteria	Desulfobacterales	Desulfobacteraceae	Desulfatirhabdium	5
Bacteria	Proteobacteria	Deltaproteobacteria	Myxococcales	Sandaracinaceae	uncultured	5
Archaea	Hadesarchaeaeota	uncultured archaeon				5
Bacteria	Latescibacteria	uncultured delta proteobacterium				5
Bacteria	Fibrobacteres	Chitinivibrionia	uncultured	uncultured bacterium		5
Bacteria	Patescibacteria	Microgenomatia	Candidatus Chisholmbacteria	uncultured bacterium		5
Bacteria	Proteobacteria	Gammaproteobacteria	Xanthomonadales	Xanthomonadaceae	Stenotrophomonas	5
Archaea	Thaumarchaeota	Nitrososphaeria	Nitrosopumilales	Nitrosopumilaceae	Candidatus Nitrosopumilus	5
Bacteria	Chloroflexi	Dehalococcoidia	DscP2	uncultured eubacterium H1.4.f		5
Archaea	Euryarchaeota	Methanomicrobia	Methanosarcinales	Methermicoccaceae	uncultured archaeon	5
Archaea	Euryarchaeota	Thermoplasmata	uncultured	uncultured euryarchaeote		5
Bacteria	Proteobacteria	Deltaproteobacteria	Myxococcales	MidBa8	uncultured organism	5
Bacteria	Chloroflexi	Dehalococcoidia	GIF3	uncultured Chlorobi bacterium		5
Bacteria	Patescibacteria	WWE3	uncultured bacterium			5
Bacteria	Acetothermia	Acetothermiia	uncultured bacterium			5
Archaea	Nanoarchaeaeota	Woesearchaeia	Candidatus Pacearchaeota archaeon CG1_02_32_21			5
Bacteria	Actinobacteria	Actinobacteria	Kineosporiales	Kineosporiaceae	uncultured	5
Bacteria	Proteobacteria	Gammaproteobacteria	Acidiferrobacterales	Acidiferrobacteraceae	uncultured	5
Bacteria	Tenericutes	Mollicutes	Mollicutes Incertae Sedis	Unknown Family	Candidatus Phytoplasma	5
Bacteria	Proteobacteria	Gammaproteobacteria	Betaproteobacteriales	Burkholderiaceae	Ralstonia	5
Bacteria	Proteobacteria	Gammaproteobacteria	Xanthomonadales	Rhodanobacteraceae	Chujaibacter	5
Bacteria	Chloroflexi	Anaerolineae	Caldilineales	Caldilineaceae	uncultured	5
Bacteria	Proteobacteria	Gammaproteobacteria	Chromatiales	Sedimenticolaceae	Sedimenticola	5
Bacteria	Proteobacteria	Alphaproteobacteria	Rickettsiales	Mitochondria	Medicago truncatula (barrel medic)	5
Bacteria	Proteobacteria	Gammaproteobacteria	Chromatiales	Sedimenticolaceae	Candidatus Thiodiazotropha	5
Archaea	Nanoarchaeaeota	Woesearchaeia	Nanoarchaeota archaeon SCGC AAA011-D5			5
Bacteria	Proteobacteria	Gammaproteobacteria	Thiomicrospirales	Thioglobaceae	Candidatus Thioglobus	5
Bacteria	Zixibacteria	uncultured delta proteobacterium				5
Bacteria	Planctomycetes	Phycisphaerae	S-70	uncultured bacterium		5
Bacteria	Poribacteria	uncultured Firmicutes bacterium				5
Bacteria	Firmicutes	Clostridia	Clostridiales	Family XIII	uncultured	5
Bacteria	Planctomycetes	Phycisphaerae	MSBL9	4572-13	Planctomycetales bacterium 4572_13	5
Bacteria	Proteobacteria	Gammaproteobacteria	Betaproteobacteriales	Burkholderiaceae	Ramlibacter	5
Bacteria	Actinobacteria	Actinobacteria	Kineosporiales	Kineosporiaceae	uncultured bacterium	5
Archaea	Diapherotrites	Iainarchaeia	Iainarchaeales	uncultured archaeon		5
Bacteria	Patescibacteria	Parcubacteria	uncultured bacterium			5
Bacteria	Proteobacteria	Gammaproteobacteria	Gammaproteobacteria Incertae Sedis	Unknown Family	uncultured	5
Bacteria	Planctomycetes	Pla4 lineage	uncultured Planctomycetales bacterium			5
Bacteria	Acidobacteria	Acidobacteriia	Solibacterales	Solibacteraceae (Subgroup 3)	PAUC26f	5
Bacteria	Zixibacteria	candidate division Zixibacteria bacterium SM1_73				5
Archaea	Crenarchaeota	Bathyarchaeia	miscellaneous Crenarchaeota group archaeon SMTZ-80			4
Bacteria	Chloroflexi	Dehalococcoidia	RBG-13-46-9	uncultured bacterium		4
Bacteria	Fusobacteria	Fusobacteriia	Fusobacteriales	Leptotrichiaceae	Hypnocyclicus	4
Archaea	Crenarchaeota	Bathyarchaeia	uncultured marine crenarchaeote			4
Bacteria	Fibrobacteres	Fibrobacteria	Fibrobacterales	possible family 01	uncultured bacterium	4
Bacteria	Actinobacteria	RBG-16-55-12	uncultured bacterium			4
Bacteria	Firmicutes	Clostridia	Clostridiales	Christensenellaceae	Christensenellaceae R-7 group	4
Bacteria	Atribacteria	JS1	uncultured bacterium			4
Bacteria	Proteobacteria	Gammaproteobacteria	Arenicellales	Arenicellaceae	uncultured	4
Bacteria	Proteobacteria	Alphaproteobacteria	Rhizobiales	Hyphomicrobiaceae	uncultured	4
Bacteria	Bacteroidetes	Ignavibacteria	Ignavibacteriales	Ignavibacteriaceae	Ignavibacterium	4
Bacteria	Poribacteria	uncultured bacterium				4
Bacteria	Proteobacteria	Alphaproteobacteria	Caulobacterales	Caulobacteraceae	Brevundimonas	4
Bacteria	Chloroflexi	Dehalococcoidia	DscP2	Dehalococcoidia bacterium DscP2		4
Archaea	Nanoarchaeaeota	Woesearchaeia	Candidatus Pacearchaeota archaeon CG1_02_31_27			4
Bacteria	Proteobacteria	Alphaproteobacteria	Rhodovibrionales	Kiloniellaceae	Pelagibius	4
Bacteria	Proteobacteria	Deltaproteobacteria	Myxococcales	VHS-B3-70	uncultured delta proteobacterium	4
Bacteria	Bacteroidetes	Bacteroidia	Flavobacteriales	Flavobacteriaceae	Lutibacter	4
Bacteria	Planctomycetes	Phycisphaerae	B103G10	uncultured bacterium		4
Bacteria	Proteobacteria	Gammaproteobacteria	Pseudomonadales	Moraxellaceae	uncultured	4
Bacteria	TA06	uncultured Latescibacteria bacterium				4
Bacteria	Omnitrophicaeota	uncultured Omnitrophica bacterium				4
Archaea	Thaumarchaeota	Marine Benthic Group A	uncultured archaeon			4
Bacteria	Proteobacteria	Deltaproteobacteria	Oligoflexales	0319-6G20	uncultured organism	4
Bacteria	Proteobacteria	Deltaproteobacteria	Desulfobacterales	Desulfobacteraceae	Desulfobacterium	4
Archaea	Crenarchaeota	Bathyarchaeia	uncultured crenarchaeote MCG			4
Bacteria	WPS-2	uncultured bacterium				4
Bacteria	Proteobacteria	Gammaproteobacteria	Betaproteobacteriales	Burkholderiaceae	Variovorax	4
Bacteria	Proteobacteria	Gammaproteobacteria	Xanthomonadales	Xanthomonadaceae	Arenimonas	4
Bacteria	Proteobacteria	Deltaproteobacteria	PB19	uncultured deep-sea bacterium		4
Archaea	Euryarchaeota	Methanomicrobia	Methanosarcinales	Methanosarcinaceae	Methanococcoides	4
Bacteria	Planctomycetes	ODP123	uncultured planctomycete			4
Bacteria	Actinobacteria	Thermoleophilia	Gaiellales	Gaiellaceae	Gaiella	4
Bacteria	Proteobacteria	Alphaproteobacteria	Rhizobiales	Rhizobiaceae	Pseudahrensia	4
Bacteria	PAUC34f	uncultured bacterium HF0500_16O16				4
Bacteria	Proteobacteria	Alphaproteobacteria	Rhodobacterales	Rhodobacteraceae	Silicimonas	4
Bacteria	Firmicutes	Clostridia	Clostridiales	Christensenellaceae	uncultured	4
Bacteria	Planctomycetes	Phycisphaerae	MSBL9	4572-13	uncultured bacterium	4
Bacteria	Planctomycetes	Phycisphaerae	MSBL9	SM23-30	uncultured Planctomyces sp.	4
Bacteria	Proteobacteria	Alphaproteobacteria	Rhizobiales	Rhizobiaceae	Neorhizobium	4
Archaea	Euryarchaeota	Methanomicrobia	Methanosarcinales	Methanosarcinaceae	Methanolobus	4
Bacteria	Planctomycetes	Pla4 lineage	uncultured planctomycete			4
Bacteria	Proteobacteria	Gammaproteobacteria	Steroidobacterales	Steroidobacteraceae	uncultured	4
Bacteria	Planctomycetes	Phycisphaerae	Phycisphaerales	Phycisphaeraceae	uncultured	4
Bacteria	Proteobacteria	Gammaproteobacteria	Pseudomonadales	Pseudomonadaceae	Pseudomonas	4
Bacteria	Chloroflexi	Dehalococcoidia	SAR202 clade	uncultured bacterium		4
Bacteria	Proteobacteria	Deltaproteobacteria	SAR324 clade(Marine group B)	uncultured bacterium		4
Bacteria	Patescibacteria	ABY1	Candidatus Falkowbacteria	uncultured bacterium		4
Bacteria	Bacteroidetes	Bacteroidia	Bacteroidales	Bacteroidetes BD2-2	uncultured Bacteroidetes/Chlorobi group bacterium	4
Bacteria	Proteobacteria	Deltaproteobacteria	Myxococcales	bacteriap25	uncultured bacterium	4
Bacteria	Actinobacteria	Thermoleophilia	Solirubrobacterales	67-14	uncultured bacterium	4
Bacteria	Proteobacteria	Gammaproteobacteria	Thiohalorhabdales	Thiohalorhabdaceae	uncultured	4
Archaea	Diapherotrites	Iainarchaeia	uncultured euryarchaeote			4
Archaea	Thaumarchaeota	Group 1.1c	uncultured archaeon			4
Bacteria	Proteobacteria	Gammaproteobacteria	Enterobacteriales	Enterobacteriaceae	Enterobacter	4
Bacteria	Proteobacteria	Alphaproteobacteria	Rhizobiales	Xanthobacteraceae	Pseudolabrys	4
Bacteria	Proteobacteria	Deltaproteobacteria	Bdellovibrionales	Bacteriovoracaceae	Peredibacter	4
Bacteria	Actinobacteria	Acidimicrobiia	Microtrichales	Ilumatobacteraceae	CL500-29 marine group	4
Bacteria	Dependentiae	Babeliae	Babeliales	uncultured delta proteobacterium		4
Bacteria	Bacteroidetes	Bacteroidia	Cytophagales	Hymenobacteraceae	Adhaeribacter	4
Bacteria	Proteobacteria	Deltaproteobacteria	Desulfuromonadales	Geobacteraceae	Geobacter	4
Bacteria	Firmicutes	Clostridia	Clostridiales	Lachnospiraceae	Lachnospiraceae NK4A136 group	4
Bacteria	Bacteroidetes	Ignavibacteria	Kryptoniales	BSV26	uncultured bacterium	4
Bacteria	WS2	uncultured bacterium				4
Bacteria	Margulisbacteria	uncultured bacterium				4
Bacteria	Chloroflexi	Dehalococcoidia	1226B1H1-22-FL	uncultured bacterium		4
Archaea	Crenarchaeota	Bathyarchaeia	marine sediment metagenome			4
Bacteria	Proteobacteria	Deltaproteobacteria	NB1-j	marine metagenome		4
Archaea	Nanoarchaeaeota	Woesearchaeia	uncultured archaeon CLEAR-24			4
Archaea	Diapherotrites	Iainarchaeia	uncultured archaeon			4
Bacteria	Proteobacteria	Deltaproteobacteria	Myxococcales	Archangiaceae	Anaeromyxobacter	3
Bacteria	BRC1	uncultured deep-sea bacterium				3
Bacteria	Patescibacteria	ABY1	Candidatus Kuenenbacteria	uncultured bacterium		3
Bacteria	Acidobacteria	Acidobacteriia	Acidobacteriales	Acidobacteriaceae (Subgroup 1)	uncultured	3
Bacteria	Proteobacteria	Deltaproteobacteria	Desulfobacterales	Desulfobacteraceae	Desulfonema	3
Bacteria	Proteobacteria	Deltaproteobacteria	Desulfobacterales	Desulfobulbaceae	Desulfotalea	3
Archaea	Crenarchaeota	Bathyarchaeia	uncultured archaeon 19b-39			3
Bacteria	Aegiribacteria	uncultured bacterium				3
Archaea	Crenarchaeota	Bathyarchaeia	Candidatus Bathyarchaeota archaeon BA1			3
Bacteria	Actinobacteria	Actinobacteria	Propionibacteriales	Nocardioidaceae	Nocardioides	3
Bacteria	PAUC34f	uncultured Deferribacteres bacterium				3
Bacteria	Planctomycetes	Pla3 lineage	uncultured planctomycete			3
Bacteria	Schekmanbacteria	uncultured delta proteobacterium				3
Bacteria	Planctomycetes	Phycisphaerae	Phycisphaerales	Phycisphaeraceae	Z195MB87	3
Bacteria	Proteobacteria	Deltaproteobacteria	Myxococcales	VHS-B4-70	uncultured delta proteobacterium	3
Bacteria	Proteobacteria	Deltaproteobacteria	Myxococcales	Phaselicystidaceae	Phaselicystis	3
Bacteria	TA06	uncultured organism				3
Bacteria	Deinococcus-Thermus	Deinococci	Deinococcales	Deinococcaceae	Deinococcus	3
Bacteria	Acidobacteria	Acidobacteriia	Acidobacteriales	Acidobacteriaceae (Subgroup 1)	Terracidiphilus	3
Archaea	Crenarchaeota	Bathyarchaeia	uncultured bacterium			3
Bacteria	Planctomycetes	Phycisphaerae	mle1-8	uncultured organism		3
Bacteria	Acidobacteria	Acidobacteriia	Solibacterales	Solibacteraceae (Subgroup 3)	Bryobacter	3
Bacteria	LCP-89	Calditrichaeota bacterium AABM5.125.24				3
Bacteria	Bacteroidetes	Bacteroidia	Sphingobacteriales	Lentimicrobiaceae	uncultured bacterium	3
Bacteria	Latescibacteria	Latescibacteria	Latescibacterales	Latescibacteraceae	uncultured sediment bacterium	3
Bacteria	Chloroflexi	Dehalococcoidia	t0.6.f	uncultured Chloroflexaceae bacterium		3
Archaea	Nanoarchaeaeota	Nanohaloarchaeia	Aenigmarchaeales	uncultured euryarchaeote		3
Bacteria	Planctomycetes	Phycisphaerae	MSBL9	SG8-4	bacterium enrichment culture clone AOM-SR-B13	3
Bacteria	Firmicutes	Bacilli	Bacillales	Alicyclobacillaceae	Tumebacillus	3
Bacteria	Proteobacteria	Alphaproteobacteria	Caulobacterales	Caulobacteraceae	Caulobacter	3
Bacteria	Patescibacteria	Gracilibacteria	uncultured organism			3
Bacteria	Proteobacteria	Alphaproteobacteria	Sphingomonadales	Sphingomonadaceae	Sphingobium	3
Archaea	Euryarchaeota	Thermoplasmata	Marine Group III	uncultured archaeon		3
Bacteria	Proteobacteria	Gammaproteobacteria	Betaproteobacteriales	Burkholderiaceae	Pandoraea	3
Bacteria	Omnitrophicaeota	Candidatus Omnitrophica bacterium 4484_70.1				3
Bacteria	Bacteroidetes	Bacteroidia	Sphingobacteriales	AKYH767	uncultured bacterium	3
Bacteria	Proteobacteria	Gammaproteobacteria	Xanthomonadales	Rhodanobacteraceae	Rhodanobacter	3
Bacteria	Planctomycetes	OM190	uncultured organism			3
Bacteria	Omnitrophicaeota	uncultured sediment bacterium				3
Bacteria	Latescibacteria	uncultured bacterium mle1-16				3
Bacteria	Actinobacteria	Acidimicrobiia	Microtrichales	uncultured	uncultured bacterium	3
Bacteria	Proteobacteria	Gammaproteobacteria	Betaproteobacteriales	Nitrosomonadaceae	MND1	3
Bacteria	Patescibacteria	ABY1	Candidatus Kerfeldbacteria	uncultured bacterium		3
Bacteria	Proteobacteria	Deltaproteobacteria	MBNT15	Actinobacteria bacterium RBG_13_63_9		3
Bacteria	Gemmatimonadetes	BD2-11 terrestrial group	uncultured organism			3
Bacteria	Planctomycetes	Planctomycetacia	Planctomycetales	Gimesiaceae	Gimesia	3
Bacteria	Proteobacteria	Deltaproteobacteria	Myxococcales	BIrii41	uncultured organism	3
Bacteria	Proteobacteria	Deltaproteobacteria	Bradymonadales	uncultured delta proteobacterium		3
Bacteria	Bacteroidetes	Bacteroidia	Flavobacteriales	Flavobacteriaceae	uncultured	3
Bacteria	Proteobacteria	Deltaproteobacteria	Myxococcales	UASB-TL25	uncultured delta proteobacterium	3
Bacteria	Planctomycetes	Phycisphaerae	Phycisphaerales	Phycisphaeraceae	uncultured bacterium	3
Archaea	Asgardaeota	Heimdallarchaeia	uncultured archaeon			3
Bacteria	Proteobacteria	Gammaproteobacteria	Thiotrichales	Thiotrichaceae	Thiothrix	3
Bacteria	Proteobacteria	Gammaproteobacteria	Betaproteobacteriales	Burkholderiaceae	Limnohabitans	3
Bacteria	Proteobacteria	Deltaproteobacteria	MBNT15	Deltaproteobacteria bacterium CSP1-8		3
Bacteria	Firmicutes	Clostridia	Clostridia Incertae Sedis	Unknown Family	Candidatus Desulforudis	3
Bacteria	Patescibacteria	MD2896-B216	uncultured bacterium			3
Bacteria	Proteobacteria	Deltaproteobacteria	Sva0485	uncultured Desulfobulbaceae bacterium		3
Bacteria	Calditrichaeota	Calditrichia	Calditrichales	Calditrichaceae	uncultured organism	3
Bacteria	Planctomycetes	Brocadiae	SM23-32	Planctomycetes bacterium SM23_32		3
Bacteria	Proteobacteria	Gammaproteobacteria	Betaproteobacteriales	Burkholderiaceae	Caenimonas	3
Archaea	Hydrothermarchaeota	uncultured archaeon				3
Bacteria	Omnitrophicaeota	Omnitrophica WOR_2 bacterium RIFCSPLOWO2_12_FULL_51_24				3
Bacteria	Planctomycetes	Phycisphaerae	MSBL9	KCLunmb-38-53	uncultured bacterium	3
Bacteria	Proteobacteria	Gammaproteobacteria	Cellvibrionales	Halieaceae	Halioglobus	3
Bacteria	Lentisphaerae	Oligosphaeria	Oligosphaerales	Lenti-02	uncultured organism	3
Bacteria	WOR-1	uncultured bacterium				3
Bacteria	Proteobacteria	Gammaproteobacteria	Xanthomonadales	Rhodanobacteraceae	Fulvimonas	3
Archaea	Nanoarchaeaeota	Woesearchaeia	Candidatus Diapherotrites archaeon ADurb.Bin253			3
Bacteria	Kiritimatiellaeota	Kiritimatiellae	WCHB1-41	metagenome		3
Bacteria	Actinobacteria	WCHB1-81	uncultured organism			3
Bacteria	Bacteroidetes	Bacteroidia	Bacteroidales	Prolixibacteraceae	WCHB1-32	3
Bacteria	Actinobacteria	WCHB1-81	uncultured actinobacterium			3
Bacteria	Patescibacteria	Parcubacteria	Candidatus Portnoybacteria	uncultured bacterium		3
Bacteria	Proteobacteria	Deltaproteobacteria	Myxococcales	bacteriap25	uncultured delta proteobacterium	3
Bacteria	Synergistetes	Synergistia	Synergistales	Synergistaceae	Acetomicrobium	3
Bacteria	Proteobacteria	Gammaproteobacteria	Betaproteobacteriales	TRA3-20	uncultured bacterium	3
Bacteria	Hydrothermae	uncultured bacterium				2
Bacteria	Proteobacteria	Gammaproteobacteria	Nitrosococcales	Nitrosococcaceae	3PJM14	2
Bacteria	Proteobacteria	Deltaproteobacteria	Myxococcales	uncultured bacterium		2
Bacteria	Armatimonadetes	Fimbriimonadia	Fimbriimonadales	Fimbriimonadaceae	uncultured bacterium	2
Bacteria	Acidobacteria	Subgroup 22	uncultured proteobacterium			2
Bacteria	Chloroflexi	SHA-26	uncultured Chloroflexi bacterium			2
Bacteria	Proteobacteria	Alphaproteobacteria	Rhizobiales	Rhizobiales Incertae Sedis	Anderseniella	2
Bacteria	Chloroflexi	Dehalococcoidia	SAR202 clade	uncultured eubacterium H1.2.f		2
Bacteria	Acidobacteria	Subgroup 6	uncultured Acidobacteria bacterium			2
Bacteria	Proteobacteria	Gammaproteobacteria	Betaproteobacteriales	Methylophilaceae	MM2	2
Bacteria	Proteobacteria	Alphaproteobacteria	Rickettsiales	Mitochondria	Camelina sativa	2
Bacteria	Planctomycetes	vadinHA49	uncultured organism			2
Bacteria	Planctomycetes	OM190	metagenome			2
Bacteria	Proteobacteria	Deltaproteobacteria	Desulfobacterales	Desulfobacteraceae	Desulfospira	2
Bacteria	Spirochaetes	Leptospirae	Leptospirales	Leptospiraceae	Turneriella	2
Archaea	Nanoarchaeaeota	Woesearchaeia	Candidatus Yanofskybacteria bacterium RIFCSPHIGHO2_01_FULL_41_26			2
Bacteria	Proteobacteria	Deltaproteobacteria	Myxococcales	VHS-B4-70	uncultured bacterium	2
Bacteria	Latescibacteria	Latescibacteria bacterium DG_63				2
Bacteria	Proteobacteria	Alphaproteobacteria	Rickettsiales	Mitochondria	Curcuma longa	2
Bacteria	Actinobacteria	Actinobacteria	Actinomycetales	Actinomycetaceae	Actinomyces	2
Bacteria	Bacteroidetes	Ignavibacteria	Ignavibacteriales	PHOS-HE36	uncultured bacterium W5-47b	2
Bacteria	Proteobacteria	Gammaproteobacteria	Oceanospirillales	Pseudohongiellaceae	BIyi10	2
Bacteria	Actinobacteria	Actinobacteria	Micrococcales	Demequinaceae	Demequina	2
Bacteria	Firmicutes	Clostridia	Clostridiales	Clostridiaceae 1	Clostridium sensu stricto 7	2
Bacteria	Proteobacteria	Alphaproteobacteria	Rhizobiales	Rhizobiaceae	Nitratireductor	2
Bacteria	Proteobacteria	Deltaproteobacteria	Bdellovibrionales	Bacteriovoracaceae	Halobacteriovorax	2
Bacteria	Chloroflexi	Anaerolineae	RBG-13-54-9	uncultured Chloroflexi bacterium		2
Bacteria	Proteobacteria	Gammaproteobacteria	CCD24	uncultured bacterium		2
Bacteria	Proteobacteria	Deltaproteobacteria	Bdellovibrionales	Bdellovibrionaceae	Bdellovibrio	2
Bacteria	Proteobacteria	Alphaproteobacteria	Paracaedibacterales	Paracaedibacteraceae	Candidatus Paracaedibacter	2
Bacteria	Bacteroidetes	Bacteroidia	Flavobacteriales	Crocinitomicaceae	Brumimicrobium	2
Bacteria	Lentisphaerae	Lentisphaeria	Victivallales	Victivallaceae	uncultured bacterium	2
Bacteria	Omnitrophicaeota	uncultured Verrucomicrobia bacterium				2
Bacteria	Bacteroidetes	Bacteroidia	Bacteroidales	Prevotellaceae	Prevotella 7	2
Bacteria	Actinobacteria	Acidimicrobiia	IMCC26256	uncultured bacterium		2
Bacteria	Proteobacteria	Alphaproteobacteria	Dongiales	Dongiaceae	Dongia	2
Bacteria	Actinobacteria	Actinobacteria	Micrococcales	Microbacteriaceae	uncultured	2
Bacteria	Actinobacteria	Acidimicrobiia	Microtrichales	Iamiaceae	Iamia	2
Bacteria	Proteobacteria	Alphaproteobacteria	Acetobacterales	Acetobacteraceae	Acidicaldus	2
Bacteria	Acidobacteria	Aminicenantia	Aminicenantales	uncultured organism		2
Bacteria	Firmicutes	Clostridia	Clostridiales	Ruminococcaceae	Ruminococcaceae UCG-010	2
Bacteria	Proteobacteria	Alphaproteobacteria	Rickettsiales	Mitochondria	Vitis vinifera (wine grape)	2
Bacteria	TA06	candidate division TA06 bacterium SM1_40				2
Bacteria	Omnitrophicaeota	Omnitrophia	uncultured bacterium			2
Bacteria	Proteobacteria	Deltaproteobacteria	Myxococcales	P3OB-42	Deltaproteobacteria bacterium RIFOXYB12_FULL_58_9	2
Bacteria	Proteobacteria	Gammaproteobacteria	Thiotrichales	Thiotrichaceae	Cocleimonas	2
Bacteria	Acidobacteria	AT-s3-28	uncultured Acidobacteria bacterium			2
Bacteria	Proteobacteria	Gammaproteobacteria	Oceanospirillales	Nitrincolaceae	Neptuniibacter	2
Bacteria	Planctomycetes	Phycisphaerae	MSBL9	SG8-4	Phycisphaerales bacterium Planc_01	2
Archaea	Euryarchaeota	Methanobacteria	Methanobacteriales	Methanobacteriaceae	Methanobrevibacter	2
Archaea	Diapherotrites	Micrarchaeia	uncultured euryarchaeote			2
Bacteria	Proteobacteria	Alphaproteobacteria	Rickettsiales	Mitochondria	Solanum melongena (eggplant)	2
Bacteria	Actinobacteria	Actinobacteria	Micrococcales	Micrococcaceae	Arthrobacter	2
Bacteria	Planctomycetes	Pla3 lineage	metagenome			2
Bacteria	Proteobacteria	Gammaproteobacteria	Betaproteobacteriales	Burkholderiaceae	Ideonella	2
Bacteria	Planctomycetes	Phycisphaerae	MSBL9	SM23-30	Phycisphaerae bacterium SM23_30	2
Bacteria	Chloroflexi	Dehalococcoidia	MSBL5	uncultured organism		2
Archaea	Nanoarchaeaeota	Woesearchaeia	Candidatus Staskawiczbacteria bacterium RIFCSPHIGHO2_01_FULL_34_27			2
Bacteria	Elusimicrobia	Lineage IIb	uncultured organism			2
Bacteria	FBP	uncultured bacterium				2
Bacteria	Planctomycetes	Phycisphaerae	CCM11a	uncultured deep-sea bacterium		2
Bacteria	Proteobacteria	Deltaproteobacteria	PB19	uncultured delta proteobacterium		2
Bacteria	Proteobacteria	Gammaproteobacteria	Alteromonadales	Colwelliaceae	Thalassotalea	2
Bacteria	Actinobacteria	Actinobacteria	Streptosporangiales	Thermomonosporaceae	Actinocorallia	2
Bacteria	Proteobacteria	Gammaproteobacteria	PLTA13	uncultured bacterium		2
Bacteria	Firmicutes	Bacilli	Lactobacillales	Leuconostocaceae	Leuconostoc	2
Bacteria	Chloroflexi	Anaerolineae	SBR1031	A4b	metagenome	2
Archaea	Altiarchaeota	Altiarchaeia	Candidatus Altiarchaeales archaeon IMC4			2
Bacteria	Verrucomicrobia	Verrucomicrobiae	Chthoniobacterales	Xiphinematobacteraceae	Candidatus Xiphinematobacter	2
Bacteria	Actinobacteria	Actinobacteria	Micrococcales	Micrococcaceae	Pseudarthrobacter	2
Bacteria	Bacteroidetes	Bacteroidia	Sphingobacteriales	KD1-131	uncultured organism	2
Bacteria	Proteobacteria	Alphaproteobacteria	Rickettsiales	Mitochondria	Hedycarya arborea	2
Bacteria	Firmicutes	Clostridia	Clostridiales	Clostridiales vadinBB60 group	uncultured bacterium	2
Bacteria	Proteobacteria	Alphaproteobacteria	Rhizobiales	Rhizobiaceae	Cohaesibacter	2
Bacteria	Proteobacteria	Gammaproteobacteria	Betaproteobacteriales	Burkholderiaceae	Alcaligenes	2
Bacteria	Bacteroidetes	Bacteroidia	Chitinophagales	Saprospiraceae	Lewinella	2
Bacteria	Bacteroidetes	Bacteroidia	Bacteroidales	Bacteroidetes BD2-2	uncultured Cytophagales bacterium	2
Bacteria	Chloroflexi	Dehalococcoidia	SAR202 clade	uncultured SAR202 cluster bacterium		2
Bacteria	Acidobacteria	Subgroup 15	uncultured proteobacterium			2
Bacteria	Proteobacteria	Deltaproteobacteria	Sva0485	uncultured Desulfuromonadales bacterium		2
Bacteria	Elusimicrobia	Endomicrobia	Endomicrobiales	Endomicrobiaceae	Candidatus Endomicrobium	2
Bacteria	Proteobacteria	Gammaproteobacteria	Betaproteobacteriales	Methylophilaceae	uncultured	2
Bacteria	Dependentiae	Babeliae	Babeliales	uncultured Candidatus Dependentiae bacterium		2
Bacteria	Spirochaetes	Spirochaetia	Spirochaetales	Spirochaetaceae	M2PT2-76 termite group	2
Bacteria	Bacteroidetes	Bacteroidia	Chitinophagales	Chitinophagaceae	uncultured	2
Bacteria	Proteobacteria	Deltaproteobacteria	Sva0485	bacterium enrichment culture clone 56		2
Bacteria	Chloroflexi	Chloroflexia	Thermobaculales	Thermobaculaceae	Thermobaculum	2
Bacteria	Proteobacteria	Gammaproteobacteria	Xanthomonadales	Xanthomonadaceae	Thermomonas	2
Bacteria	Proteobacteria	Gammaproteobacteria	Betaproteobacteriales	Burkholderiaceae	Rhizobacter	2
Bacteria	Proteobacteria	Gammaproteobacteria	Betaproteobacteriales	Burkholderiaceae	Xenophilus	2
Bacteria	Proteobacteria	Alphaproteobacteria	Acetobacterales	Acetobacteraceae	Roseomonas	2
Bacteria	Proteobacteria	Gammaproteobacteria	Orbales	Orbaceae	Gilliamella	2
Bacteria	Actinobacteria	Coriobacteriia	Coriobacteriales	Coriobacteriaceae	Collinsella	2
Bacteria	Armatimonadetes	Armatimonadia	Armatimonadales	uncultured bacterium		2
Bacteria	Patescibacteria	Microgenomatia	uncultured bacterium			2
Bacteria	Proteobacteria	Gammaproteobacteria	Betaproteobacteriales	Rhodocyclaceae	Azovibrio	2
Bacteria	Chloroflexi	Anaerolineae	ADurb.Bin180	metagenome		2
Bacteria	Gemmatimonadetes	BD2-11 terrestrial group	uncultured soil bacterium			2
Bacteria	Actinobacteria	Actinobacteria	Pseudonocardiales	Pseudonocardiaceae	Saccharothrix	2
Bacteria	TA06	uncultured candidate division AC1 bacterium				2
Bacteria	Bacteroidetes	Bacteroidia	Sphingobacteriales	AKYH767	metagenome	2
Archaea	Crenarchaeota	Bathyarchaeia	uncultured crenarchaeote pBRKC88			2
Bacteria	Proteobacteria	Gammaproteobacteria	EPR3968-O8a-Bc78	uncultured gamma proteobacterium		2
Bacteria	Planctomycetes	OM190	uncultured Planctomycetales bacterium			2
Archaea	Crenarchaeota	Bathyarchaeia	uncultured organism			2
Bacteria	Latescibacteria	bacterium enrichment culture clone 58				2
Bacteria	Acidobacteria	d142	uncultured bacterium			2
Bacteria	Latescibacteria	uncultured Verrucomicrobia bacterium				2
Bacteria	Proteobacteria	Alphaproteobacteria	Kordiimonadales	Kordiimonadaceae	Kordiimonas	2
Bacteria	Proteobacteria	Deltaproteobacteria	Myxococcales	Eel-36e1D6	uncultured Polyangiaceae bacterium	2
Bacteria	Firmicutes	Negativicutes	Selenomonadales	Veillonellaceae	Veillonella	2
Bacteria	Proteobacteria	Deltaproteobacteria	Myxococcales	P3OB-42	uncultured deep-sea bacterium	2
Bacteria	Omnitrophicaeota	Omnitrophica WOR_2 bacterium GWF2_38_59				2
Bacteria	Planctomycetes	Brocadiae	Brocadiales	Brocadiaceae	Candidatus Brocadia	2
Bacteria	TA06	uncultured sediment bacterium				2
Bacteria	Chloroflexi	Dehalococcoidia	RBG-13-46-9	Chloroflexi bacterium RBG_13_46_9		2
Bacteria	Proteobacteria	Gammaproteobacteria	Betaproteobacteriales	SC-I-84	uncultured bacterium	2
Bacteria	Verrucomicrobia	Verrucomicrobiae	Verrucomicrobiales	DEV007	uncultured organism	2
Bacteria	Actinobacteria	Acidimicrobiia	Microtrichales	Microtrichaceae	Sva0996 marine group	2
Bacteria	Bacteroidetes	Bacteroidia	Bacteroidales	Marinifilaceae	Odoribacter	2
Bacteria	Proteobacteria	Deltaproteobacteria	Bradymonadales	uncultured Geobacteraceae bacterium		2
Bacteria	Actinobacteria	Acidimicrobiia	Microtrichales	Ilumatobacteraceae	Ilumatobacter	2
Bacteria	Proteobacteria	Alphaproteobacteria	uncultured	uncultured bacterium		2
Bacteria	Proteobacteria	Gammaproteobacteria	Gammaproteobacteria Incertae Sedis	Unknown Family	Candidatus Ovatusbacter	2
Bacteria	Chloroflexi	Dehalococcoidia	SAR202 clade	marine metagenome		2
Bacteria	Firmicutes	Bacilli	Bacillales	Sporolactobacillaceae	Pullulanibacillus	2
Bacteria	Omnitrophicaeota	uncultured Firmicutes bacterium				2
Bacteria	Epsilonbacteraeota	Campylobacteria	Campylobacterales	Arcobacteraceae	Arcobacter	2
Bacteria	Chloroflexi	Anaerolineae	ADurb.Bin180	uncultured bacterium SJA-68		2
Bacteria	Patescibacteria	Gracilibacteria	Candidatus Peribacteria	uncultured Microgenomates group bacterium		2
Bacteria	Planctomycetes	BD7-11	uncultured planctomycete			2
Bacteria	Proteobacteria	Gammaproteobacteria	KF-JG30-C25	uncultured bacterium		2
Bacteria	Latescibacteria	Latescibacteria	Latescibacterales	Latescibacteraceae	Latescibacteria bacterium SCGC AAA257-K07	2
Bacteria	Actinobacteria	Actinobacteria	Micrococcales	Microbacteriaceae	Naasia	2
Bacteria	Zixibacteria	bacterium enrichment culture clone Anammox_55				2
Archaea	Crenarchaeota	Bathyarchaeia	uncultured marine crenarchaeote E48-1C			2
Bacteria	Planctomycetes	Phycisphaerae	MSBL9	4572-13	uncultured Planctomyces sp.	2
Bacteria	Proteobacteria	Deltaproteobacteria	Myxococcales	Blfdi19	uncultured delta proteobacterium	2
Bacteria	Acidobacteria	ODP1230B23.02	uncultured organism			2
Archaea	Asgardaeota	Lokiarchaeia	uncultured crenarchaeote			2
Bacteria	Proteobacteria	Gammaproteobacteria	Gammaproteobacteria Incertae Sedis	Unknown Family	Endothiovibrio	2
Bacteria	Patescibacteria	ABY1	Candidatus Kerfeldbacteria	uncultured organism		2
Bacteria	Bacteroidetes	Bacteroidia	Cytophagales	Cytophagaceae	Cytophaga	2
Bacteria	Proteobacteria	Gammaproteobacteria	Cellvibrionales	Cellvibrionaceae	Marinagarivorans	2
Bacteria	Patescibacteria	Parcubacteria	Candidatus Yanofskybacteria	marine sediment metagenome		2
Archaea	Crenarchaeota	Crenarchaeota Incertae Sedis	Aigarchaeales	Terrestrial Hot Spring Gp(THSCG)	uncultured archaeon	2
Bacteria	Actinobacteria	Acidimicrobiia	Microtrichales	uncultured	uncultured actinobacterium	2
Bacteria	Proteobacteria	Gammaproteobacteria	Betaproteobacteriales	Burkholderiaceae	Alicycliphilus	2
Bacteria	Chloroflexi	Anaerolineae	KZNMV-5-B42	uncultured organism		2
Bacteria	Actinobacteria	Actinobacteria	Micrococcales	Dermacoccaceae	Flexivirga	2
Bacteria	Proteobacteria	Alphaproteobacteria	Alphaproteobacteria Incertae Sedis	Unknown Family	uncultured	2
Bacteria	Proteobacteria	Gammaproteobacteria	Xanthomonadales	Xanthomonadaceae	uncultured	2
Bacteria	Planctomycetes	Planctomycetacia	Planctomycetales	Schlesneriaceae	Planctopirus	2
Bacteria	Proteobacteria	Deltaproteobacteria	10bav-F6	uncultured bacterium		2
Bacteria	Proteobacteria	Deltaproteobacteria	Oligoflexales	0319-6G20	uncultured marine bacterium	2
Bacteria	Chloroflexi	Dehalococcoidia	MSBL5	uncultured Chloroflexi bacterium		2
Bacteria	Synergistetes	Synergistia	Synergistales	Synergistaceae	Thermovirga	2
Bacteria	Lentisphaerae	Oligosphaeria	SS1-B-02-17	uncultured Lentisphaerae bacterium		2
Bacteria	Proteobacteria	Alphaproteobacteria	Caulobacterales	Caulobacteraceae	Asticcacaulis	2
Bacteria	Actinobacteria	Actinobacteria	Corynebacteriales	Nocardiaceae	Nocardia	2
Bacteria	Proteobacteria	Gammaproteobacteria	Enterobacteriales	Enterobacteriaceae	Salmonella	2
Bacteria	Firmicutes	Bacilli	Bacillales	Planococcaceae	Lysinibacillus	2
Bacteria	Chloroflexi	Dehalococcoidia	FW22	uncultured organism		2
Bacteria	Actinobacteria	Actinobacteria	Kineosporiales	Kineosporiaceae	Kineococcus	2
Bacteria	Proteobacteria	Gammaproteobacteria	Betaproteobacteriales	Methylophilaceae	Methylobacillus	2
Bacteria	Proteobacteria	Alphaproteobacteria	Rhodospirillales	Rhodopirillaceae	Defluviicoccus	2
Bacteria	Chlamydiae	Chlamydiae	Chlamydiales	Parachlamydiaceae	Candidatus Protochlamydia	2
Bacteria	Chloroflexi	Anaerolineae	ADurb.Bin180	uncultured organism		2
Bacteria	Proteobacteria	Alphaproteobacteria	SAR11 clade	Clade I	Clade Ib	2
Bacteria	Bacteroidetes	Bacteroidia	Flavobacteriales	Flavobacteriaceae	NS5 marine group	2
Bacteria	Proteobacteria	Gammaproteobacteria	Betaproteobacteriales	SC-I-84	metagenome	2
Bacteria	Bacteroidetes	Rhodothermia	Rhodothermales	Rhodothermaceae	uncultured	2
Bacteria	Proteobacteria	Alphaproteobacteria	Rhodobacterales	Rhodobacteraceae	uncultured	2
Archaea	Euryarchaeota	Thermoplasmata	Marine Benthic Group D and DHVEG-1	uncultured euryarchaeote		2
Bacteria	LCP-89	uncultured Deferribacteres bacterium				2
Bacteria	Proteobacteria	Alphaproteobacteria	Rhizobiales	Hyphomicrobiaceae	Hyphomicrobium	2
Bacteria	Chlamydiae	LD1-PA32	uncultured organism			2
Bacteria	Acidobacteria	Subgroup 22	uncultured organism			2
Bacteria	Patescibacteria	WS6 (Dojkabacteria)	uncultured organism			2
Bacteria	Proteobacteria	Deltaproteobacteria	Desulfarculales	Desulfarculaceae	Desulfocarbo	2
Bacteria	Planctomycetes	Phycisphaerae	Phycisphaerales	Phycisphaeraceae	SM1A02	2
Archaea	Nanoarchaeaeota	Woesearchaeia	Candidatus Nomurabacteria bacterium RIFCSPLOWO2_02_FULL_42_17			2
Bacteria	Actinobacteria	Thermoleophilia	Solirubrobacterales	67-14	uncultured actinobacterium	2
Bacteria	Firmicutes	Clostridia	Clostridiales	Ruminococcaceae	Ruminococcaceae NK4A214 group	2
Bacteria	Proteobacteria	Deltaproteobacteria	Desulfovibrionales	Desulfovibrionaceae	Desulfovibrio	2
Bacteria	Proteobacteria	Deltaproteobacteria	Sva0485	bacterium enrichment culture clone 22(2013)		2
Bacteria	Fusobacteria	Fusobacteriia	Fusobacteriales	Fusobacteriaceae	Ilyobacter	2
Bacteria	Proteobacteria	Alphaproteobacteria	Caulobacterales	Hyphomonadaceae	SWB02	2
Archaea	Euryarchaeota	Methanomicrobia	Methanosarcinales	Methanosarcinaceae	uncultured	2
Bacteria	Proteobacteria	Deltaproteobacteria	Myxococcales	bacteriap25	uncultured deep-sea bacterium	2
Archaea	Euryarchaeota	Methanomicrobia	Methanomicrobiales	Methanoregulaceae	Methanolinea	2
Bacteria	Chloroflexi	Dehalococcoidia	SAR202 clade	uncultured deep-sea bacterium		2
Bacteria	Proteobacteria	Gammaproteobacteria	Chromatiales	Sedimenticolaceae	uncultured bacterium	2
Bacteria	Proteobacteria	Alphaproteobacteria	SAR11 clade	Clade II	uncultured bacterium	2
Bacteria	Acidobacteria	Subgroup 5	uncultured Acidobacteria bacterium			2
Bacteria	Proteobacteria	Deltaproteobacteria	Myxococcales	VHS-B3-70	uncultured Geobacter sp.	2
Bacteria	Actinobacteria	Acidimicrobiia	Microtrichales	Microtrichaceae	uncultured	2
Bacteria	Planctomycetes	Planctomycetacia	Gemmatales	Gemmataceae	Gemmata	2
Bacteria	Planctomycetes	Planctomycetacia	Pirellulales	Pirellulaceae	Pir2 lineage	2
Bacteria	Acidobacteria	Acidobacteriia	Acidobacteriales	uncultured	uncultured bacterium	2
Bacteria	Proteobacteria	Gammaproteobacteria	Betaproteobacteriales	Burkholderiaceae	Rubrivivax	2
Bacteria	Patescibacteria	Gracilibacteria	Candidatus Peribacteria	uncultured bacterium		2
Bacteria	Proteobacteria	Deltaproteobacteria	Apal-E12	uncultured delta proteobacterium		2
Bacteria	Proteobacteria	Deltaproteobacteria	Myxococcales	P3OB-42	uncultured organism	2
Bacteria	Proteobacteria	Alphaproteobacteria	Rhodobacterales	Rhodobacteraceae	Roseovarius	2
Bacteria	Proteobacteria	Deltaproteobacteria	Oligoflexales	Oligoflexaceae	uncultured	2
Bacteria	Spirochaetes	Spirochaetia	Spirochaetales	Spirochaetaceae	Treponema 2	2
Bacteria	Verrucomicrobia	Verrucomicrobiae	Verrucomicrobiales	DEV007	uncultured bacterium	2
Bacteria	Acidobacteria	Acidobacteriia	Acidobacteriales	uncultured	uncultured Acidobacteria bacterium	2
Bacteria	Patescibacteria	Microgenomatia	Candidatus Beckwithbacteria	uncultured bacterium		2
Bacteria	Proteobacteria	Gammaproteobacteria	Betaproteobacteriales	SC-I-84	uncultured Nitrosomonadaceae bacterium	2
Bacteria	Cyanobacteria	Melainabacteria	Gastranaerophilales	uncultured organism		2
Bacteria	Bacteroidetes	Bacteroidia	Bacteroidales	Rikenellaceae	Rikenellaceae RC9 gut group	2
Bacteria	Proteobacteria	Alphaproteobacteria	Rickettsiales	Mitochondria	Hortonia floribunda	2
Bacteria	Acidobacteria	Subgroup 22	uncultured Acidobacteriaceae bacterium			2
Bacteria	Acidobacteria	Acidobacteriia	Solibacterales	Solibacteraceae (Subgroup 3)	Candidatus Solibacter	2
Bacteria	Lentisphaerae	Oligosphaeria	Oligosphaerales	Lenti-02	Victivallales bacterium Lenti_02	2
Bacteria	Proteobacteria	Gammaproteobacteria	Betaproteobacteriales	Burkholderiaceae	Acidovorax	2
Bacteria	Proteobacteria	Alphaproteobacteria	Rickettsiales	Mitochondria	Seculamonas ecuadoriensis	2
Bacteria	Proteobacteria	Gammaproteobacteria	Cellvibrionales	Halieaceae	OM60(NOR5) clade	2
Bacteria	Proteobacteria	Gammaproteobacteria	Oceanospirillales	Kangiellaceae	uncultured	2
Bacteria	Chlamydiae	Chlamydiae	Chlamydiales	Chlamydiaceae	Chlamydia	2
Bacteria	Firmicutes	Bacilli	Bacillales	Planococcaceae	Paenisporosarcina	2
Bacteria	Armatimonadetes	uncultured	uncultured Armatimonadetes bacterium			2
Archaea	Altiarchaeota	Altiarchaeia	uncultured euryarchaeote			2
Bacteria	Actinobacteria	Actinobacteria	Catenulisporales	Actinospicaceae	Actinospica	2
Bacteria	Proteobacteria	Gammaproteobacteria	KI89A clade	uncultured bacterium		2
Archaea	Crenarchaeota	Thermoprotei	Sulfolobales	Sulfolobaceae	Acidianus	2
Bacteria	Proteobacteria	Deltaproteobacteria	MBNT15	uncultured delta proteobacterium		2
Bacteria	Chlamydiae	Chlamydiae	Chlamydiales	Chlamydiaceae	uncultured	2
Bacteria	Firmicutes	Bacilli	Bacillales	Bacillaceae	Alteribacillus	2
Bacteria	Proteobacteria	Alphaproteobacteria	Rhizobiales	Beijerinckiaceae	Methylobacterium	2
Bacteria	Firmicutes	Clostridia	DTU014	uncultured bacterium		2
Bacteria	Patescibacteria	Parcubacteria	GWA2-38-13b	uncultured deep-sea bacterium		2
Bacteria	Firmicutes	Bacilli	Bacillales	Paenibacillaceae	Ammoniibacillus	2
Bacteria	Nitrospirae	Thermodesulfovibrionia	Thermodesulfovibrionales	Thermodesulfovibrionaceae	Thermodesulfovibrio	2
Bacteria	Bacteroidetes	Bacteroidia	Bacteroidales	Prolixibacteraceae	Draconibacterium	2
Archaea	Euryarchaeota	Thermoplasmata	Marine Benthic Group D and DHVEG-1	uncultured archaeon 19b-26		2
Bacteria	Proteobacteria	Alphaproteobacteria	Rickettsiales	Mitochondria	Chloranthus multistachys	2
Bacteria	Proteobacteria	Gammaproteobacteria	Betaproteobacteriales	TRA3-20	metagenome	2
Bacteria	Chlamydiae	Chlamydiae	Chlamydiales	Parachlamydiaceae	Parachlamydia	2
Bacteria	Proteobacteria	Alphaproteobacteria	Rhodovibrionales	Kiloniellaceae	Tistlia	2
Bacteria	Proteobacteria	Deltaproteobacteria	Oligoflexales	053A03-B-DI-P58	uncultured bacterium	2
Bacteria	Proteobacteria	Gammaproteobacteria	Betaproteobacteriales	A21b	uncultured bacterium	2
Archaea	Nanoarchaeaeota	Woesearchaeia	Candidatus Amesbacteria bacterium GW2011_GWC1_47_15			2
Bacteria	Nitrospirae	BMS9AB35	uncultured bacterium			2
Bacteria	Proteobacteria	Gammaproteobacteria	Milano-WF1B-44	Solemya velum gill symbiont		2
Bacteria	Bacteroidetes	Bacteroidia	Flavobacteriales	Flavobacteriaceae	Aquibacter	2
Bacteria	Kiritimatiellaeota	Kiritimatiellae	WCHB1-41	uncultured bacterium AD45-G12		2
Bacteria	Planctomycetes	Phycisphaerae	Phycisphaerales	AKAU3564 sediment group	Planctomycetes bacterium ADurb.Bin126	2
Archaea	Nanoarchaeaeota	Nanohaloarchaeia	Aenigmarchaeales	Candidatus Micrarchaeota archaeon RBG_16_49_10		2
Bacteria	Proteobacteria	Gammaproteobacteria	Ectothiorhodospirales	Ectothiorhodospiraceae	Thioalkalivibrio	2
Bacteria	Proteobacteria	Alphaproteobacteria	Rickettsiales	Mitochondria	Akebia quinata	2
Archaea	Euryarchaeota	Thermoplasmata	Marine Group III	uncultured Thermoplasmatales archaeon		2
Archaea	Euryarchaeota	Thermoplasmata	SG8-5	uncultured euryarchaeote		2
Bacteria	Bacteroidetes	Ignavibacteria	SJA-28	metagenome		2
Bacteria	Planctomycetes	Phycisphaerae	MSBL9	KCLunmb-38-53	uncultured organism	2
Bacteria	Actinobacteria	Actinobacteria	Actinomycetales	Actinomycetaceae	Flaviflexus	2
Bacteria	Proteobacteria	Alphaproteobacteria	Thalassobaculales	uncultured	uncultured bacterium	2
Bacteria	Patescibacteria	ABY1	Candidatus Uhrbacteria	Candidatus Uhrbacteria bacterium GW2011_GWE2_40_58		2
Bacteria	Chloroflexi	Chloroflexia	Chloroflexales	Roseiflexaceae	uncultured	2
Bacteria	Acidobacteria	Acidobacteriia	Solibacterales	Solibacteraceae (Subgroup 3)	Paludibaculum	2
Bacteria	Proteobacteria	Alphaproteobacteria	Rhizobiales	Rhizobiales Incertae Sedis	uncultured	2
Bacteria	Proteobacteria	Gammaproteobacteria	Betaproteobacteriales	Burkholderiaceae	Bordetella	2
Bacteria	Acidobacteria	Subgroup 21	uncultured Acidobacteria bacterium			2
Bacteria	Chloroflexi	Dehalococcoidia	GIF9	AB-539-J10	marine sediment metagenome	2
Bacteria	Acidobacteria	Acidobacteriia	Acidobacteriales	Acidobacteriaceae (Subgroup 1)	Acidipila	2
Bacteria	Latescibacteria	metagenome				2
Bacteria	Firmicutes	Bacilli	Lactobacillales	Lactobacillaceae	Lactobacillus	2
Bacteria	Bacteroidetes	Bacteroidia	Chitinophagales	uncultured	metagenome	2
Bacteria	Proteobacteria	Deltaproteobacteria	RCP2-54	uncultured bacterium		2
Bacteria	Proteobacteria	Gammaproteobacteria	Betaproteobacteriales	Burkholderiaceae	Herbaspirillum	2
Bacteria	BRC1	uncultured delta proteobacterium				2
Bacteria	Nitrospinae	P9X2b3D02	uncultured bacterium			2
Bacteria	Tenericutes	Mollicutes	Izimaplasmatales	uncultured bacterium		2
Bacteria	Proteobacteria	Gammaproteobacteria	Betaproteobacteriales	Rhodocyclaceae	Dechloromonas	2
Archaea	Crenarchaeota	Thermoprotei	Desulfurococcales	Desulfurococcaceae	Thermosphaera	2
Bacteria	Acidobacteria	Acidobacteriia	Subgroup 2	uncultured bacterium		2
Bacteria	Bacteroidetes	Bacteroidia	Bacteroidales	Prevotellaceae	Prevotella 9	2
Bacteria	Patescibacteria	Microgenomatia	Candidatus Shapirobacteria	uncultured bacterium		2
Bacteria	Verrucomicrobia	Verrucomicrobiae	Verrucomicrobiales	Akkermansiaceae	Akkermansia	2
Bacteria	Zixibacteria	uncultured Nitrospinaceae bacterium				2
Bacteria	Latescibacteria	Latescibacteria	Latescibacterales	Latescibacteraceae	uncultured deep-sea bacterium	2
Bacteria	Proteobacteria	Gammaproteobacteria	Enterobacteriales	Enterobacteriaceae	Erwinia	2
Archaea	Crenarchaeota	Crenarchaeota Incertae Sedis	Aigarchaeales	Geothermarchaeaceae	uncultured archaeon	2
Bacteria	Proteobacteria	Gammaproteobacteria	Betaproteobacteriales	Neisseriaceae	Neisseria	2
Bacteria	Proteobacteria	Gammaproteobacteria	Chromatiales	Sedimenticolaceae	uncultured	2
Bacteria	Planctomycetes	Phycisphaerae	MSBL9	L21-RPul-D3	uncultured bacterium	2
Bacteria	Proteobacteria	Alphaproteobacteria	Rhodobacterales	Rhodobacteraceae	Pseudooceanicola	2
Bacteria	Proteobacteria	Gammaproteobacteria	Alteromonadales	Moritellaceae	Moritella	2
Bacteria	Firmicutes	Clostridia	Clostridiales	Heliobacteriaceae	Hydrogenispora	2
Bacteria	Firmicutes	Clostridia	Clostridiales	Clostridiales Incertae Sedis	Dethiosulfatibacter	2
Bacteria	Dependentiae	Babeliae	Babeliales	uncultured organism		1
Bacteria	Acidobacteria	Subgroup 17	metagenome			1
Bacteria	Proteobacteria	Alphaproteobacteria	Rhizobiales	Beijerinckiaceae	Methylovirgula	1
Bacteria	Patescibacteria	Parcubacteria	Candidatus Yanofskybacteria	uncultured bacterium		1
Bacteria	Proteobacteria	Gammaproteobacteria	Alteromonadales	Alteromonadaceae	Alteromonas	1
Bacteria	Proteobacteria	Deltaproteobacteria	NB1-j	uncultured organism		1
Bacteria	Patescibacteria	ABY1	Candidatus Kerfeldbacteria	Parcubacteria group bacterium GW2011_GWD2_43_10		1
Archaea	Euryarchaeota	Thermoplasmata	Marine Group III	metagenome		1
Bacteria	Chloroflexi	Dehalococcoidia	661239	uncultured Chloroflexi bacterium		1
Bacteria	Chloroflexi	Anaerolineae	SJA-15	uncultured bacterium		1
Bacteria	Firmicutes	Bacilli	Bacillales	Bacillaceae	Oceanobacillus	1
Bacteria	Firmicutes	Clostridia	Clostridiales	Clostridiaceae 1	Clostridium sensu stricto 18	1
Bacteria	Actinobacteria	Actinobacteria	Micrococcales	Intrasporangiaceae	uncultured	1
Bacteria	Bacteroidetes	Bacteroidia	Bacteroidales	Prolixibacteraceae	Prolixibacter	1
Bacteria	Chloroflexi	Anaerolineae	RBG-13-54-9	metagenome		1
Bacteria	LCP-89	saltmarsh clone LCP-89				1
Bacteria	Actinobacteria	Acidimicrobiia	IMCC26256	metagenome		1
Archaea	Euryarchaeota	Thermoplasmata	Marine Benthic Group D and DHVEG-1	unidentified archaeon		1
Bacteria	Actinobacteria	RBG-16-55-12	uncultured actinobacterium			1
Archaea	Euryarchaeota	Methanomicrobia	ANME-1	ANME-1b	uncultured archaeon	1
Bacteria	Armatimonadetes	DG-56	candidate division KD3-62 bacterium DG_56			1
Bacteria	Acetothermia	Acetothermiia	uncultured organism			1
Bacteria	Firmicutes	Clostridia	Clostridiales	Lachnospiraceae	Epulopiscium	1
Bacteria	Planctomycetes	Phycisphaerae	Pla1 lineage	uncultured organism		1
Bacteria	Proteobacteria	Gammaproteobacteria	B2M28	uncultured gamma proteobacterium		1
Bacteria	Patescibacteria	Parcubacteria	Candidatus Yanofskybacteria	Parcubacteria bacterium DG_74_2		1
Bacteria	Planctomycetes	Planctomycetacia	Pirellulales	Pirellulaceae	Rubripirellula	1
Bacteria	Proteobacteria	Alphaproteobacteria	Rickettsiales	SM2D12	uncultured alpha proteobacterium	1
Bacteria	Planctomycetes	Pla3 lineage	uncultured deep-sea bacterium			1
Bacteria	Planctomycetes	Brocadiae	SM23-32	uncultured bacterium		1
Bacteria	Bacteroidetes	Bacteroidia	Bacteroidales	Marinilabiliaceae	uncultured	1
Bacteria	Planctomycetes	Phycisphaerae	MSBL9	SG8-4	uncultured microorganism	1
Bacteria	Omnitrophicaeota	uncultured organism				1
Bacteria	Planctomycetes	Phycisphaerae	MSBL9	GWC2-45-44	Planctomycetes bacterium GWC2_45_44	1
Bacteria	Acidobacteria	Holophagae	Subgroup 7	uncultured Acidobacteria bacterium		1
Bacteria	Chloroflexi	SHA-26	uncultured bacterium			1
Archaea	Nanoarchaeaeota	Woesearchaeia	metagenome			1
Bacteria	Bacteroidetes	Bacteroidia	Flavobacteriales	Flavobacteriaceae	Lutimonas	1
Bacteria	Proteobacteria	Deltaproteobacteria	PB19	uncultured bacterium		1
Bacteria	Firmicutes	Clostridia	Clostridiales	Clostridiaceae 1	Oceanirhabdus	1
Bacteria	Firmicutes	Clostridia	Clostridiales	Peptococcaceae	Desulfotomaculum	1
Bacteria	Firmicutes	Bacilli	Bacillales	Bacillaceae	Virgibacillus	1
Bacteria	Proteobacteria	Gammaproteobacteria	Oceanospirillales	Marinomonadaceae	Marinomonas	1
Bacteria	Patescibacteria	Parcubacteria	Paceibacterales	Paceibacteraceae	Candidatus Paceibacter	1
Bacteria	Armatimonadetes	uncultured	hot springs metagenome			1
Bacteria	Acetothermia	Acetothermiia	Acetothermia bacterium 64_32			1
Bacteria	Actinobacteria	Acidimicrobiia	Microtrichales	uncultured	metagenome	1
Bacteria	Proteobacteria	Deltaproteobacteria	Desulfuromonadales	uncultured	uncultured bacterium	1
Bacteria	Planctomycetes	Phycisphaerae	C86	uncultured bacterium		1
Archaea	Euryarchaeota	Archaeoglobi	Archaeoglobales	Archaeoglobaceae	Archaeoglobus	1
Bacteria	Proteobacteria	Alphaproteobacteria	Rhizobiales	Devosiaceae	uncultured	1
Bacteria	Proteobacteria	Alphaproteobacteria	Rhizobiales	uncultured	uncultured bacterium	1
Bacteria	Chloroflexi	Anaerolineae	43831	uncultured bacterium		1
Bacteria	Proteobacteria	Gammaproteobacteria	EV818SWSAP88	uncultured gamma proteobacterium		1
Bacteria	Proteobacteria	Gammaproteobacteria	Betaproteobacteriales	Nitrosomonadaceae	IS-44	1
Bacteria	Chloroflexi	Dehalococcoidia	Dehalococcoidales	Dehalococcoidaceae	Dehalococcoides	1
Bacteria	Firmicutes	Clostridia	Clostridiales	Peptococcaceae	Desulfonispora	1
Bacteria	Acidobacteria	Subgroup 17	uncultured Acidobacteria bacterium			1
Bacteria	Elusimicrobia	Elusimicrobia	MVP-88	uncultured bacterium		1
Bacteria	Proteobacteria	Deltaproteobacteria	Desulfobacterales	Desulfobulbaceae	Desulfofustis	1
Bacteria	Bacteroidetes	Ignavibacteria	Ignavibacteriales	LD-RB-34	uncultured bacterium	1
Bacteria	Proteobacteria	Deltaproteobacteria	NKB15	uncultured bacterium		1
Bacteria	Planctomycetes	Phycisphaerae	mle1-8	uncultured bacterium mle1-8		1
Bacteria	Proteobacteria	Deltaproteobacteria	Myxococcales	MSB-4B10	uncultured delta proteobacterium	1
Bacteria	Chloroflexi	Dehalococcoidia	ER-E4-17	uncultured Chloroflexi bacterium		1
Bacteria	Proteobacteria	Gammaproteobacteria	Betaproteobacteriales	Burkholderiaceae	Aquabacterium	1
Bacteria	Firmicutes	Clostridia	Clostridiales	Family XI	Gottschalkia	1
Bacteria	Omnitrophicaeota	uncultured soil bacterium				1
Bacteria	Spirochaetes	Brachyspirae	Brachyspirales	Brachyspiraceae	Brachyspira	1
Bacteria	Chloroflexi	TK10	uncultured Chloroflexi bacterium			1
Bacteria	Planctomycetes	Phycisphaerae	CCM11a	uncultured Planctomycetales bacterium		1
Bacteria	Patescibacteria	Parcubacteria	Candidatus Moranbacteria	Candidatus Moranbacteria bacterium GW2011_GWE2_35_2-		1
Bacteria	Proteobacteria	Gammaproteobacteria	Alteromonadales	Shewanellaceae	Shewanella	1
Bacteria	Patescibacteria	Parcubacteria	Candidatus Yanofskybacteria	uncultured deep-sea bacterium		1
Archaea	Diapherotrites	Micrarchaeia	uncultured archaeon			1
Bacteria	Proteobacteria	Deltaproteobacteria	Desulfobacterales	Desulfobacteraceae	Candidatus Magnetananas	1
Bacteria	Actinobacteria	Coriobacteriia	Coriobacteriales	Eggerthellaceae	Senegalimassilia	1
Bacteria	Atribacteria	JS1	uncultured candidate division JS1 bacterium			1
Bacteria	Chloroflexi	Dehalococcoidia	JdFR-54	Dehalococcoides sp. JdFR-54		1
Bacteria	Patescibacteria	Saccharimonadia	Saccharimonadales	uncultured bacterium		1
Bacteria	Patescibacteria	Microgenomatia	Candidatus Gottesmanbacteria	uncultured bacterium		1
Bacteria	Planctomycetes	Pla4 lineage	metagenome			1
Bacteria	Lentisphaerae	Oligosphaeria	Oligosphaerales	Lenti-02	uncultured bacterium	1
Bacteria	Acidobacteria	Subgroup 26	uncultured bacterium			1
Bacteria	Chloroflexi	JG30-KF-CM66	uncultured Chloroflexi bacterium			1
Archaea	Asgardaeota	Odinarchaeia	uncultured sediment archaeon			1
Bacteria	Omnitrophicaeota	Omnitrophica clone OPB2				1
Archaea	Euryarchaeota	Thermoplasmata	uncultured	uncultured eukaryote		1
Bacteria	Proteobacteria	Gammaproteobacteria	Betaproteobacteriales	Nitrosomonadaceae	Ellin6067	1
Archaea	Crenarchaeota	Bathyarchaeia	Candidatus Bathyarchaeota archaeon JdFR-10			1
Archaea	Hydrothermarchaeota	Candidatus Hydrothermarchaeota archaeon JdFR-18				1
Bacteria	Firmicutes	Clostridia	Clostridiales	Family XII	uncultured	1
Bacteria	Actinobacteria	Actinobacteria	Frankiales	Geodermatophilaceae	Blastococcus	1
Bacteria	Proteobacteria	Alphaproteobacteria	Caulobacterales	Caulobacteraceae	uncultured	1
Bacteria	Proteobacteria	Gammaproteobacteria	Salinisphaerales	Solimonadaceae	Hydrocarboniphaga	1
Bacteria	Chloroflexi	Dehalococcoidia	S085	marine sediment metagenome		1
Bacteria	Proteobacteria	Gammaproteobacteria	Nitrosococcales	Nitrosococcaceae	FS142-36B-02	1
Bacteria	Actinobacteria	Coriobacteriia	CG2-30-50-142	Actinobacteria bacterium CG2_30_50_142		1
Bacteria	Proteobacteria	Gammaproteobacteria	Betaproteobacteriales	TRA3-20	uncultured beta proteobacterium	1
Bacteria	Verrucomicrobia	Verrucomicrobiae	S-BQ2-57 soil group	uncultured Verrucomicrobia bacterium		1
Bacteria	Chloroflexi	Dehalococcoidia	GIF9	uncultured Chloroflexi bacterium		1
Archaea	Korarchaeota	Korarchaeia	Korarchaeales	Korarchaeaceae	Candidatus Korarchaeum	1
Bacteria	Firmicutes	Clostridia	Clostridiales	Peptococcaceae	Thermincola	1
Bacteria	Proteobacteria	Deltaproteobacteria	Desulfobacterales	Desulfobacteraceae	Desulfatibacillum	1
Bacteria	Proteobacteria	Gammaproteobacteria	Nitrococcales	Nitrococcaceae	Spiribacter	1
Bacteria	Bacteroidetes	Bacteroidia	Bacteroidales	SB-5	uncultured soil bacterium	1
Bacteria	Gemmatimonadetes	MD2902-B12	uncultured microorganism			1
Bacteria	Proteobacteria	Gammaproteobacteria	Ectothiorhodospirales	Ectothiorhodospiraceae	uncultured	1
Archaea	Nanoarchaeaeota	Nanohaloarchaeia	Aenigmarchaeales	uncultured marine archaeon		1
Bacteria	Verrucomicrobia	Verrucomicrobiae	Pedosphaerales	Pedosphaeraceae	metagenome	1
Bacteria	Acidobacteria	Thermoanaerobaculia	Thermoanaerobaculales	Thermoanaerobaculaceae	B276-D12	1
Bacteria	Acidobacteria	d142	uncultured organism			1
Bacteria	Bacteroidetes	Bacteroidia	Bacteroidales	Marinilabiliaceae	Anaerophaga	1
Bacteria	Proteobacteria	Gammaproteobacteria	Chromatiales	Chromatiaceae	Candidatus Thiobios	1
Bacteria	Patescibacteria	Microgenomatia	Candidatus Pacebacteria	uncultured bacterium		1
Bacteria	Chlamydiae	Chlamydiae	Chlamydiales	Criblamydiaceae	Estrella	1
Bacteria	Latescibacteria	Latescibacteria	Latescibacterales	Latescibacteraceae	uncultured marine bacterium	1
Bacteria	Planctomycetes	Pla3 lineage	uncultured soil bacterium PBS-II-37			1
Bacteria	Patescibacteria	Parcubacteria	GWA2-38-13b	uncultured organism		1
Bacteria	Proteobacteria	Deltaproteobacteria	Myxococcales	Blfdi19	uncultured bacterium	1
Bacteria	Chloroflexi	Anaerolineae	uncultured	metagenome		1
Bacteria	Omnitrophicaeota	Omnitrophia	Omnitrophales	Omnitrophaceae	Candidatus Omnitrophus	1
Bacteria	Spirochaetes	uncultured	uncultured bacterium			1
Bacteria	Firmicutes	Clostridia	Clostridiales	Lachnospiraceae	Hungatella	1
Bacteria	Proteobacteria	Alphaproteobacteria	Rickettsiales	Mitochondria	Corchorus capsularis	1
Bacteria	Patescibacteria	ABY1	Candidatus Magasanikbacteria	Parcubacteria bacterium SG8_24		1
Bacteria	WOR-1	candidate division WOR-1 bacterium RIFOXYA2_FULL_41_14				1
Bacteria	Proteobacteria	Deltaproteobacteria	SAR324 clade(Marine group B)	uncultured deep-sea bacterium		1
Bacteria	Proteobacteria	Deltaproteobacteria	Myxococcales	Nannocystaceae	uncultured	1
Bacteria	Gemmatimonadetes	Longimicrobia	Longimicrobiales	Longimicrobiaceae	uncultured bacterium	1
Bacteria	Proteobacteria	Gammaproteobacteria	Oceanospirillales	Nitrincolaceae	Marinobacterium	1
Bacteria	Firmicutes	Clostridia	Clostridiales	Ruminococcaceae	Ruminiclostridium 1	1
Bacteria	Planctomycetes	Planctomycetacia	uncultured	uncultured bacterium		1
Bacteria	Planctomycetes	Phycisphaerae	Phycisphaerales	Phycisphaeraceae	I-8	1
Bacteria	Proteobacteria	Deltaproteobacteria	Myxococcales	BIrii41	uncultured Polyangiaceae bacterium	1
Bacteria	Proteobacteria	Gammaproteobacteria	Betaproteobacteriales	Burkholderiaceae	Lautropia	1
Bacteria	Latescibacteria	Latescibacteria	Latescibacterales	Latescibacteraceae	bacterium enrichment culture clone 30(2013)	1
Bacteria	Proteobacteria	Gammaproteobacteria	Thiohalorhabdales	Thiohalorhabdaceae	Methylohalomonas	1
Bacteria	Acidobacteria	Subgroup 5	uncultured Truepera sp.			1
Bacteria	GN01	uncultured Methylococcus sp.				1
Archaea	Asgardaeota	Lokiarchaeia	Lokiarchaeum sp. GC14_75			1
Bacteria	Proteobacteria	Alphaproteobacteria	Rhodospirillales	Magnetospirillaceae	Magnetospirillum	1
Bacteria	Chloroflexi	Dehalococcoidia	Dehalococcoidales	uncultured	uncultured soil bacterium	1
Bacteria	Actinobacteria	Thermoleophilia	Gaiellales	uncultured	metagenome	1
Bacteria	Planctomycetes	BD7-11	uncultured organism			1
Bacteria	Proteobacteria	Gammaproteobacteria	Xanthomonadales	Rhodanobacteraceae	Frateuria	1
Bacteria	Patescibacteria	Microgenomatia	Candidatus Collierbacteria	uncultured bacterium		1
Bacteria	Planctomycetes	BD7-11	uncultured Planctomycetales bacterium			1
Archaea	Crenarchaeota	Thermoprotei	Thermoproteales	Thermofilaceae	Thermofilum	1
Bacteria	Proteobacteria	Alphaproteobacteria	Rhizobiales	Rhizobiaceae	Aureimonas	1
Bacteria	Planctomycetes	Pla3 lineage	unidentified bacterium wb1_E15			1
Bacteria	Elusimicrobia	Elusimicrobia	MVP-88	metagenome		1
Bacteria	Proteobacteria	Deltaproteobacteria	Bradymonadales	uncultured organism		1
Bacteria	Actinobacteria	MB-A2-108	uncultured actinobacterium			1
Bacteria	Acidobacteria	Subgroup 5	uncultured bacterium			1
Bacteria	Patescibacteria	Parcubacteria	Candidatus Nealsonbacteria	Candidatus Nealsonbacteria bacterium RIFOXYD1_FULL_39_11		1
Bacteria	Proteobacteria	Alphaproteobacteria	Acetobacterales	Acetobacteraceae	Rhodovastum	1
Bacteria	Proteobacteria	Alphaproteobacteria	Rhizobiales	Stappiaceae	Pannonibacter	1
Bacteria	Zixibacteria	candidate division Zixibacteria bacterium RBG_16_43_9				1
Bacteria	Aegiribacteria	uncultured sediment bacterium				1
Bacteria	Proteobacteria	Alphaproteobacteria	Rhizobiales	uncultured	bacterium A52C2	1
Archaea	Euryarchaeota	Thermoplasmata	Marine Benthic Group D and DHVEG-1	uncultured archaeon BURTON-12		1
Bacteria	Proteobacteria	Gammaproteobacteria	Betaproteobacteriales	Burkholderiaceae	Polaromonas	1
Bacteria	Proteobacteria	Alphaproteobacteria	Acetobacterales	Acetobacteraceae	Acidisoma	1
Bacteria	Patescibacteria	Parcubacteria	GWB1-42-6	Parcubacteria group bacterium GW2011_GWC1_43_12		1
Bacteria	Spirochaetes	Spirochaetia	Spirochaetales	Spirochaetaceae	Candidatus Marispirochaeta	1
Bacteria	Proteobacteria	Alphaproteobacteria	Rickettsiales	Mitochondria	Costus pictus	1
Bacteria	Chloroflexi	Anaerolineae	RBG-13-54-9	Chloroflexi bacterium RBG_13_54_9		1
Bacteria	Proteobacteria	Gammaproteobacteria	JTB23	uncultured bacterium		1
Bacteria	Proteobacteria	Deltaproteobacteria	Myxococcales	UASB-TL25	uncultured bacterium	1
Bacteria	Fibrobacteres	Fibrobacteria	Fibrobacterales	Fibrobacteraceae	Fibrobacter	1
Bacteria	Proteobacteria	Alphaproteobacteria	Rhodobacterales	Rhodobacteraceae	Ruegeria	1
Bacteria	Patescibacteria	ABY1	Candidatus Kerfeldbacteria	Candidatus Kerfeldbacteria bacterium RIFOXYC2_FULL_38_9		1
Archaea	Euryarchaeota	Thermoplasmata	Marine Benthic Group D and DHVEG-1	uncultured eukaryote		1
Archaea	Asgardaeota	Odinarchaeia	unidentified archaeon			1
Bacteria	Chloroflexi	Anaerolineae	Anaerolineales	Anaerolineaceae	RBG-16-58-14	1
Bacteria	Latescibacteria	Latescibacteria	Latescibacterales	Latescibacteraceae	uncultured organism	1
Bacteria	Planctomycetes	Planctomycetacia	Planctomycetales	uncultured	uncultured sediment bacterium	1
Bacteria	Chloroflexi	Dehalococcoidia	SAR202 clade	uncultured Chloroflexi bacterium		1
Bacteria	Proteobacteria	Gammaproteobacteria	Alteromonadales	Alteromonadaceae	uncultured	1
Bacteria	Firmicutes	Bacilli	Bacillales	Planococcaceae	Planococcus	1
Bacteria	Chloroflexi	JG30-KF-CM66	hot springs metagenome			1
Bacteria	Planctomycetes	Phycisphaerae	Phycisphaerales	Phycisphaeraceae	CL500-3	1
Bacteria	Elusimicrobia	Rs-M47	uncultured bacterium			1
Bacteria	Chloroflexi	Dehalococcoidia	uncultured Chloroflexi bacterium			1
Bacteria	Elusimicrobia	Elusimicrobia	Lineage IV	Elusimicrobia bacterium GWA2_69_24		1
Bacteria	Proteobacteria	Gammaproteobacteria	1013-28-CG33	uncultured gamma proteobacterium		1
Bacteria	Omnitrophicaeota	metagenome				1
Bacteria	Proteobacteria	Gammaproteobacteria	uncultured	uncultured bacterium		1
Bacteria	Proteobacteria	Deltaproteobacteria	Oligoflexales	0319-6G20	uncultured delta proteobacterium	1
Bacteria	Proteobacteria	Deltaproteobacteria	Sva0485	uncultured organism		1
Bacteria	Proteobacteria	Deltaproteobacteria	Desulfuromonadales	Desulfuromonadaceae	Malonomonas	1
Bacteria	Chloroflexi	Ktedonobacteria	Ktedonobacterales	Ktedonobacteraceae	FCPS473	1
Bacteria	Actinobacteria	Actinobacteria	Micrococcales	Intrasporangiaceae	Tetrasphaera	1
Bacteria	Actinobacteria	Acidimicrobiia	Actinomarinales	uncultured	uncultured Acidimicrobiales bacterium	1
Bacteria	Bacteroidetes	Bacteroidia	Sphingobacteriales	Lentimicrobiaceae	uncultured Bacteroidetes bacterium	1
Bacteria	Lentisphaerae	Oligosphaeria	Oligosphaerales	uncultured	uncultured spirochete	1
Bacteria	Firmicutes	Clostridia	Clostridiales	Clostridiaceae 4	Paramaledivibacter	1
Bacteria	Proteobacteria	Deltaproteobacteria	DTB120	uncultured bacterium		1
Bacteria	Elusimicrobia	Lineage IIc	uncultured bacterium			1
Archaea	Euryarchaeota	Thermoplasmata	uncultured	uncultured Thermoplasmata archaeon		1
Bacteria	Modulibacteria	Moduliflexia	Moduliflexales	Moduliflexaceae	uncultured microorganism	1
Bacteria	Kiritimatiellaeota	Kiritimatiellae	Kiritimatiellales	Kiritimatiellaceae	MSBL3	1
Bacteria	Proteobacteria	Gammaproteobacteria	Enterobacteriales	Enterobacteriaceae	Xenorhabdus	1
Bacteria	Proteobacteria	Alphaproteobacteria	Rhizobiales	Devosiaceae	Devosia	1
Bacteria	Chloroflexi	Anaerolineae	SBR1031	uncultured planctomycete		1
Bacteria	Bacteroidetes	Bacteroidia	Flavobacteriales	Flavobacteriaceae	Zeaxanthinibacter	1
Bacteria	Proteobacteria	Zetaproteobacteria	Mariprofundales	Mariprofundaceae	Mariprofundus	1
Bacteria	Proteobacteria	Alphaproteobacteria	Rhizobiales	Stappiaceae	Breoghania	1
Archaea	Nanoarchaeaeota	Woesearchaeia	uncultured archaeon CLEAR-15			1
Archaea	Crenarchaeota	Bathyarchaeia	uncultured eukaryote			1
Bacteria	Planctomycetes	Planctomycetacia	Pirellulales	Pirellulaceae	uncultured bacterium	1
Bacteria	Proteobacteria	Deltaproteobacteria	Myxococcales	VHS-B4-70	uncultured organism	1
Bacteria	Patescibacteria	WWE3	candidate division WWE3 bacterium RIFCSPHIGHO2_02_FULL_38_14			1
Bacteria	Proteobacteria	Gammaproteobacteria	Cellvibrionales	BD2-7	uncultured bacterium	1
Bacteria	Proteobacteria	Gammaproteobacteria	Betaproteobacteriales	Leeiaceae	uncultured bacterium	1
Bacteria	Acidobacteria	Acidobacteriia	Acidobacteriales	Acidobacteriaceae (Subgroup 1)	Occallatibacter	1
Archaea	Nanoarchaeaeota	Woesearchaeia	Desulfobacteraceae bacterium 4572_19			1
Bacteria	Proteobacteria	Deltaproteobacteria	Desulfobacterales	Desulfobulbaceae	Desulfopila	1
Bacteria	Patescibacteria	ABY1	Candidatus Kerfeldbacteria	Parcubacteria group bacterium ADurb.Bin159		1
Bacteria	Proteobacteria	Gammaproteobacteria	Salinisphaerales	Solimonadaceae	Nevskia	1
Bacteria	Hydrogenedentes	Hydrogenedentia	Hydrogenedentiales	Hydrogenedensaceae	metagenome	1
Bacteria	Gemmatimonadetes	BD2-11 terrestrial group	uncultured Gemmatimonadales bacterium HF0200_34B24			1
Bacteria	Proteobacteria	Gammaproteobacteria	Nitrosococcales	Nitrosococcaceae	wb1-P19	1
Bacteria	Proteobacteria	Gammaproteobacteria	Nitrosococcales	Nitrosococcaceae	AqS1	1
Bacteria	Planctomycetes	Phycisphaerae	Phycisphaerales	AKAU3564 sediment group	marine sediment metagenome	1
Bacteria	Proteobacteria	Alphaproteobacteria	Rhizobiales	Rhizobiaceae	Lentilitoribacter	1
Bacteria	Proteobacteria	Alphaproteobacteria	Rhizobiales	Stappiaceae	Labrenzia	1
Bacteria	Patescibacteria	Microgenomatia	Candidatus Woesebacteria	uncultured Microgenomates group bacterium		1
Archaea	Nanoarchaeaeota	Nanohaloarchaeia	Aenigmarchaeales	Candidatus Aenigmarchaeum subterraneum SCGC AAA011-O16		1
Archaea	Euryarchaeota	Thermococci	Thermococcales	Thermococcaceae	Pyrococcus	1
Bacteria	Planctomycetes	Phycisphaerae	MSBL9	ST-NAGAB-D1	uncultured organism	1
Bacteria	Proteobacteria	Deltaproteobacteria	Desulfobacterales	Desulfobulbaceae	Candidatus Electrothrix	1
Archaea	uncultured	unidentified archaeon				1
Bacteria	Patescibacteria	WWE3	uncultured anaerobic bacterium			1
Archaea	Euryarchaeota	Thermoplasmata	Methanomassiliicoccales	Methanomassiliicoccaceae	uncultured	1
Bacteria	Elusimicrobia	Elusimicrobia	Lineage IV	uncultured bacterium		1
Bacteria	Proteobacteria	Gammaproteobacteria	Betaproteobacteriales	Burkholderiaceae	Comamonas	1
Bacteria	Proteobacteria	Deltaproteobacteria	Desulfuromonadales	Desulfuromonadaceae	Desulfuromusa	1
Bacteria	Proteobacteria	Gammaproteobacteria	KI89A clade	uncultured gamma proteobacterium		1
Bacteria	Planctomycetes	Planctomycetacia	Planctomycetales	uncultured	uncultured bacterium	1
Archaea	Euryarchaeota	Thermoplasmata	Marine Benthic Group D and DHVEG-1	uncultured archaeon 20c-52		1
Bacteria	Chloroflexi	Dehalococcoidia	t0.6.f	uncultured eubacterium t0.6.f		1
Bacteria	Chlamydiae	LD1-PA32	metagenome			1
Archaea	Euryarchaeota	Methanomicrobia	Methanomicrobiales	Methanomicrobiaceae	uncultured	1
Archaea	Thaumarchaeota	Nitrososphaeria	Nitrososphaerales	Nitrososphaeraceae	Candidatus Nitrososphaera	1
Bacteria	BHI80-139	uncultured bacterium				1
Archaea	Nanoarchaeaeota	Woesearchaeia	Euryarchaeota archaeon SCGC AAA286-E23			1
Bacteria	Proteobacteria	Gammaproteobacteria	pItb-vmat-80	uncultured gamma proteobacterium		1
Bacteria	Firmicutes	Erysipelotrichia	Erysipelotrichales	Erysipelotrichaceae	Erysipelothrix	1
Archaea	Euryarchaeota	Thermococci	Methanofastidiosales	Methanofastidiosaceae	Candidatus Methanofastidiosum	1
Bacteria	Proteobacteria	Deltaproteobacteria	NB1-j	uncultured Acidobacteria bacterium		1
Bacteria	Acidobacteria	Subgroup 9	uncultured Acidobacterium sp.			1
Bacteria	Fibrobacteres	Fibrobacteria	Fibrobacterales	TG3	uncultured organism	1
Bacteria	Planctomycetes	OM190	uncultured deep-sea bacterium			1
Bacteria	Actinobacteria	Thermoleophilia	Gaiellales	uncultured	bacterium Ellin7530	1
Bacteria	Patescibacteria	Microgenomatia	uncultured Microgenomates group bacterium			1
Bacteria	Proteobacteria	Deltaproteobacteria	Oligoflexales	0319-6G20	Olavius ilvae associated proteobacterium Delta 7	1
Archaea	Asgardaeota	Lokiarchaeia	unidentified archaeon			1
Bacteria	Acidobacteria	Aminicenantia	Aminicenantales	metagenome		1
Bacteria	Firmicutes	Clostridia	Clostridiales	Defluviitaleaceae	Defluviitaleaceae UCG-011	1
Bacteria	Dependentiae	Babeliae	Babeliales	bacterium enrichment culture clone 46		1
Bacteria	Proteobacteria	Alphaproteobacteria	Rhodovibrionales	Fodinicurvataceae	uncultured	1

## Sheet: 4521_D
Domain	Phylum	Order	Class	Family	Genus	reads
Bacteria	Proteobacteria	Deltaproteobacteria	Desulfobacterales	Desulfobacteraceae	Sva0081 sediment group	275
Bacteria	Proteobacteria	Deltaproteobacteria	Desulfobacterales	Desulfobacteraceae	Desulfatitalea	220
Bacteria	Proteobacteria	Deltaproteobacteria	Desulfarculales	Desulfarculaceae	Desulfatiglans	209
Bacteria	Chloroflexi	Anaerolineae	Anaerolineales	Anaerolineaceae	uncultured	184
Bacteria	Proteobacteria	Deltaproteobacteria	Desulfobacterales	Desulfobacteraceae	SEEP-SRB1	167
Bacteria	Proteobacteria	Deltaproteobacteria	NB1-j	uncultured bacterium		163
Bacteria	Proteobacteria	Gammaproteobacteria	Steroidobacterales	Woeseiaceae	Woeseia	152
Archaea	Crenarchaeota	Bathyarchaeia	uncultured archaeon			130
Bacteria	Proteobacteria	Alphaproteobacteria	Rhodovibrionales	Kiloniellaceae	uncultured	123
Bacteria	Proteobacteria	Gammaproteobacteria	Vibrionales	Vibrionaceae	Vibrio	121
Bacteria	Proteobacteria	Deltaproteobacteria	Desulfobacterales	Desulfobacteraceae	uncultured	110
Bacteria	Acidobacteria	Subgroup 22	uncultured bacterium			106
Bacteria	Proteobacteria	Deltaproteobacteria	Desulfobacterales	Desulfobulbaceae	uncultured	95
Bacteria	Proteobacteria	Gammaproteobacteria	Thiotrichales	Thiotrichaceae	uncultured	93
Bacteria	Proteobacteria	Gammaproteobacteria	Ectothiorhodospirales	Thioalkalispiraceae	Thiohalophilus	93
Bacteria	Acidobacteria	Thermoanaerobaculia	Thermoanaerobaculales	Thermoanaerobaculaceae	Subgroup 10	92
Bacteria	Proteobacteria	Gammaproteobacteria	Vibrionales	Vibrionaceae	Photobacterium	92
Bacteria	Proteobacteria	Gammaproteobacteria	Betaproteobacteriales	Burkholderiaceae	Burkholderia-Caballeronia-Paraburkholderia	87
Bacteria	Actinobacteria	Acidimicrobiia	Actinomarinales	uncultured	uncultured bacterium	84
Bacteria	Spirochaetes	Spirochaetia	Spirochaetales	Spirochaetaceae	Spirochaeta 2	81
Bacteria	Latescibacteria	uncultured bacterium				81
Bacteria	Planctomycetes	Phycisphaerae	MSBL9	SG8-4	uncultured bacterium	74
Bacteria	Proteobacteria	Deltaproteobacteria	Syntrophobacterales	Syntrophobacteraceae	uncultured	69
Archaea	Euryarchaeota	Thermoplasmata	Marine Benthic Group D and DHVEG-1	uncultured archaeon		68
Bacteria	Proteobacteria	Alphaproteobacteria	Rickettsiales	Mitochondria	Posidonia oceanica	66
Archaea	Asgardaeota	Lokiarchaeia	uncultured archaeon			64
Bacteria	Proteobacteria	Deltaproteobacteria	Sva0485	uncultured bacterium		62
Bacteria	Planctomycetes	OM190	uncultured bacterium			60
Bacteria	Nitrospirae	Thermodesulfovibrionia	uncultured	uncultured bacterium		60
Bacteria	Proteobacteria	Deltaproteobacteria	NB1-j	uncultured delta proteobacterium		60
Bacteria	Proteobacteria	Gammaproteobacteria	Ectothiorhodospirales	Ectothiorhodospiraceae	Thiogranum	56
Bacteria	Firmicutes	Clostridia	Clostridiales	Family XII	Fusibacter	56
Bacteria	Planctomycetes	Planctomycetacia	Pirellulales	Pirellulaceae	Pir4 lineage	54
Bacteria	Chloroflexi	Anaerolineae	SBR1031	uncultured bacterium		50
Bacteria	Chloroflexi	Dehalococcoidia	GIF3	uncultured bacterium		47
Bacteria	Firmicutes	Bacilli	Bacillales	Bacillaceae	Bacillus	45
Bacteria	Chloroflexi	Dehalococcoidia	GIF9	AB-539-J10	SCGC-AB-539-J10	45
Bacteria	Bacteroidetes	Bacteroidia	Bacteroidales	Bacteroidetes BD2-2	uncultured bacterium	45
Archaea	Nanoarchaeaeota	Woesearchaeia	uncultured archaeon			44
Bacteria	Acidobacteria	Thermoanaerobaculia	Thermoanaerobaculales	Thermoanaerobaculaceae	Subgroup 23	43
Bacteria	Acidobacteria	Aminicenantia	Aminicenantales	uncultured bacterium		43
Bacteria	Proteobacteria	Deltaproteobacteria	Desulfobacterales	Desulfobacteraceae	Desulfosarcina	41
Bacteria	Gemmatimonadetes	Gemmatimonadetes	Gemmatimonadales	Gemmatimonadaceae	uncultured	40
Bacteria	Proteobacteria	Gammaproteobacteria	B2M28	uncultured bacterium		40
Bacteria	Proteobacteria	Alphaproteobacteria	Rhizobiales	Rhodomicrobiaceae	Rhodomicrobium	39
Bacteria	Fusobacteria	Fusobacteriia	Fusobacteriales	Fusobacteriaceae	Propionigenium	39
Bacteria	Planctomycetes	Planctomycetacia	Pirellulales	Pirellulaceae	Rhodopirellula	38
Bacteria	Actinobacteria	Acidimicrobiia	Actinomarinales	uncultured	uncultured actinobacterium	35
Bacteria	Proteobacteria	Alphaproteobacteria	uncultured	uncultured bacterium		35
Bacteria	Chloroflexi	Anaerolineae	Ardenticatenales	uncultured	uncultured bacterium	33
Bacteria	Proteobacteria	Gammaproteobacteria	B2M28	uncultured gamma proteobacterium		33
Bacteria	Actinobacteria	Acidimicrobiia	Microtrichales	Microtrichaceae	Sva0996 marine group	33
Bacteria	Proteobacteria	Alphaproteobacteria	Rhodospirillales	Magnetospiraceae	uncultured	33
Bacteria	Proteobacteria	Gammaproteobacteria	Thiomicrospirales	Thioglobaceae	SUP05 cluster	33
Bacteria	Proteobacteria	Deltaproteobacteria	Desulfobacterales	Desulfobacteraceae	Desulfococcus	32
Archaea	Nanoarchaeaeota	Nanohaloarchaeia	Deep Sea Euryarchaeotic Group(DSEG)	uncultured archaeon		30
Bacteria	Omnitrophicaeota	uncultured bacterium				30
Bacteria	Proteobacteria	Deltaproteobacteria	Desulfobacterales	Desulfobulbaceae	Desulfurivibrio	29
Bacteria	Acidobacteria	Subgroup 17	uncultured bacterium			29
Bacteria	Proteobacteria	Gammaproteobacteria	Gammaproteobacteria Incertae Sedis	Unknown Family	uncultured	28
Bacteria	Proteobacteria	Gammaproteobacteria	EPR3968-O8a-Bc78	uncultured gamma proteobacterium		27
Bacteria	Gemmatimonadetes	BD2-11 terrestrial group	uncultured bacterium			27
Bacteria	Calditrichaeota	Calditrichia	Calditrichales	Calditrichaceae	uncultured bacterium	27
Bacteria	Spirochaetes	Spirochaetia	Spirochaetales	Spirochaetaceae	uncultured	27
Bacteria	Chloroflexi	Anaerolineae	SBR1031	uncultured Chloroflexi bacterium		27
Archaea	Nanoarchaeaeota	Woesearchaeia	uncultured euryarchaeote			27
Bacteria	Proteobacteria	Gammaproteobacteria	Alteromonadales	Psychromonadaceae	Psychromonas	27
Bacteria	Zixibacteria	uncultured bacterium				27
Bacteria	Proteobacteria	Gammaproteobacteria	Arenicellales	Arenicellaceae	uncultured	27
Bacteria	Planctomycetes	Phycisphaerae	Phycisphaerales	Phycisphaeraceae	Urania-1B-19 marine sediment group	26
Bacteria	Planctomycetes	Planctomycetacia	Pirellulales	Pirellulaceae	uncultured	26
Bacteria	Proteobacteria	Gammaproteobacteria	Nitrosococcales	Nitrosococcaceae	AqS1	26
Bacteria	Proteobacteria	Deltaproteobacteria	Myxococcales	Haliangiaceae	Haliangium	25
Bacteria	Proteobacteria	Gammaproteobacteria	Arenicellales	Arenicellaceae	Candidatus Thiosymbion	25
Bacteria	Chloroflexi	Anaerolineae	Thermoflexales	Thermoflexaceae	Thermoflexus	25
Bacteria	Acidobacteria	Acidobacteriia	Solibacterales	Solibacteraceae (Subgroup 3)	PAUC26f	25
Bacteria	Proteobacteria	Gammaproteobacteria	EPR3968-O8a-Bc78	uncultured bacterium		24
Bacteria	Chloroflexi	Dehalococcoidia	Napoli-4B-65	uncultured bacterium		24
Bacteria	Proteobacteria	Gammaproteobacteria	Thiohalorhabdales	Thiohalorhabdaceae	uncultured	24
Bacteria	Latescibacteria	Latescibacteria	Latescibacterales	Latescibacteraceae	uncultured bacterium	23
Bacteria	Actinobacteria	Acidimicrobiia	Microtrichales	Microtrichaceae	uncultured	23
Bacteria	Proteobacteria	Gammaproteobacteria	Chromatiales	Sedimenticolaceae	Candidatus Thiodiazotropha	23
Bacteria	Proteobacteria	Gammaproteobacteria	Chromatiales	Sedimenticolaceae	uncultured	23
Bacteria	Planctomycetes	OM190	uncultured planctomycete			22
Bacteria	Proteobacteria	Deltaproteobacteria	SAR324 clade(Marine group B)	uncultured bacterium		22
Bacteria	Actinobacteria	Acidimicrobiia	Microtrichales	Ilumatobacteraceae	Ilumatobacter	22
Bacteria	Proteobacteria	Gammaproteobacteria	Tenderiales	Tenderiaceae	Candidatus Tenderia	21
Bacteria	Planctomycetes	Planctomycetacia	Pirellulales	Pirellulaceae	Blastopirellula	21
Bacteria	Proteobacteria	Deltaproteobacteria	Myxococcales	BIrii41	uncultured bacterium	21
Bacteria	Proteobacteria	Deltaproteobacteria	Myxococcales	Sandaracinaceae	uncultured	21
Archaea	Asgardaeota	Odinarchaeia	uncultured archaeon			20
Archaea	Nanoarchaeaeota	Woesearchaeia	uncultured crenarchaeote			20
Bacteria	Bacteroidetes	Bacteroidia	Cytophagales	Cyclobacteriaceae	uncultured	20
Bacteria	Proteobacteria	Alphaproteobacteria	Rhodovibrionales	Kiloniellaceae	Tistlia	20
Bacteria	Proteobacteria	Deltaproteobacteria	Desulfobacterales	Desulfobulbaceae	MSBL7	20
Bacteria	Proteobacteria	Gammaproteobacteria	Nitrosococcales	Nitrosococcaceae	CI75cm.2.12	20
Bacteria	Proteobacteria	Gammaproteobacteria	KI89A clade	uncultured bacterium		20
Bacteria	Planctomycetes	Phycisphaerae	CCM11a	uncultured bacterium		20
Archaea	Crenarchaeota	Bathyarchaeia	uncultured crenarchaeote			20
Bacteria	Proteobacteria	Gammaproteobacteria	Thiomicrospirales	Thiomicrospiraceae	endosymbionts	19
Bacteria	Proteobacteria	Alphaproteobacteria	Rhodovibrionales	Kiloniellaceae	Pelagibius	19
Bacteria	Nitrospirae	4-29-1	uncultured bacterium			19
Bacteria	Proteobacteria	Deltaproteobacteria	SAR324 clade(Marine group B)	uncultured delta proteobacterium		19
Bacteria	TA06	uncultured bacterium				19
Bacteria	Acidobacteria	Subgroup 9	uncultured bacterium			18
Bacteria	Acidobacteria	Subgroup 18	uncultured bacterium			18
Bacteria	Proteobacteria	Alphaproteobacteria	Rhizobiales	Methyloligellaceae	uncultured	18
Bacteria	Proteobacteria	Gammaproteobacteria	Betaproteobacteriales	Burkholderiaceae	Massilia	18
Bacteria	Proteobacteria	Gammaproteobacteria	Acidiferrobacterales	Acidiferrobacteraceae	uncultured	18
Archaea	Euryarchaeota	Thermoplasmata	uncultured	uncultured archaeon		17
Archaea	Thaumarchaeota	Nitrososphaeria	Nitrosopumilales	Nitrosopumilaceae	Candidatus Nitrosopumilus	17
Bacteria	Proteobacteria	Gammaproteobacteria	Nitrosococcales	Nitrosococcaceae	Cm1-21	17
Bacteria	Calditrichaeota	Calditrichia	Calditrichales	Calditrichaceae	JdFR-76	17
Bacteria	Chloroflexi	Dehalococcoidia	t0.6.f	uncultured bacterium		17
Bacteria	Bacteroidetes	Bacteroidia	Bacteroidales	SB-5	uncultured bacterium	17
Bacteria	Proteobacteria	Alphaproteobacteria	Sphingomonadales	Sphingomonadaceae	Novosphingobium	16
Bacteria	Nitrospirae	Thermodesulfovibrionia	uncultured	uncultured Nitrospirae bacterium		16
Bacteria	Proteobacteria	Gammaproteobacteria	Betaproteobacteriales	Methylophilaceae	Methylotenera	16
Bacteria	Proteobacteria	Alphaproteobacteria	uncultured	uncultured alpha proteobacterium		16
Bacteria	Chloroflexi	Dehalococcoidia	661239	uncultured bacterium		16
Bacteria	Nitrospinae	P9X2b3D02	uncultured bacterium			16
Bacteria	Planctomycetes	vadinHA49	uncultured bacterium			16
Bacteria	Planctomycetes	Pla4 lineage	uncultured bacterium			16
Bacteria	Proteobacteria	Deltaproteobacteria	Myxococcales	MidBa8	uncultured delta proteobacterium	16
Bacteria	Proteobacteria	Gammaproteobacteria	Cellvibrionales	Halieaceae	OM60(NOR5) clade	15
Bacteria	Acidobacteria	Subgroup 6	uncultured bacterium			15
Bacteria	Chloroflexi	Dehalococcoidia	MSBL5	uncultured bacterium		15
Bacteria	Calditrichaeota	Calditrichia	Calditrichales	Calditrichaceae	Caldithrix	15
Bacteria	Proteobacteria	Gammaproteobacteria	BD7-8	uncultured gamma proteobacterium		15
Bacteria	Proteobacteria	Gammaproteobacteria	Chromatiales	Chromatiaceae	Candidatus Thiobios	15
Bacteria	Chloroflexi	Anaerolineae	uncultured	uncultured bacterium		15
Bacteria	Bacteroidetes	Rhodothermia	Rhodothermales	Rhodothermaceae	uncultured	15
Bacteria	Proteobacteria	Gammaproteobacteria	Thiomicrospirales	Thioglobaceae	Candidatus Thioglobus	14
Archaea	Thaumarchaeota	Nitrososphaeria	Nitrosopumilales	Nitrosopumilaceae	uncultured archaeon	14
Bacteria	Calditrichaeota	Calditrichia	Calditrichales	Calditrichaceae	Calorithrix	14
Bacteria	Bacteroidetes	Bacteroidia	Flavobacteriales	Flavobacteriaceae	Zeaxanthinibacter	14
Bacteria	Proteobacteria	Alphaproteobacteria	Thalassobaculales	uncultured	uncultured bacterium	14
Bacteria	Chloroflexi	KD4-96	uncultured bacterium			14
Bacteria	Actinobacteria	Actinobacteria	Micromonosporales	Micromonosporaceae	Micromonospora	14
Bacteria	Spirochaetes	Spirochaetia	Spirochaetales	Spirochaetaceae	Sediminispirochaeta	14
Bacteria	Bacteroidetes	Ignavibacteria	Ignavibacteriales	PHOS-HE36	uncultured bacterium	14
Bacteria	Proteobacteria	Gammaproteobacteria	Betaproteobacteriales	Burkholderiaceae	Ralstonia	14
Bacteria	Proteobacteria	Alphaproteobacteria	Rhizobiales	Hyphomicrobiaceae	uncultured	13
Bacteria	Proteobacteria	Deltaproteobacteria	Myxococcales	P3OB-42	uncultured organism	13
Bacteria	Acidobacteria	Subgroup 22	uncultured Acidobacteria bacterium			13
Bacteria	Acidobacteria	Acidobacteriia	Acidobacteriales	Acidobacteriaceae (Subgroup 1)	Granulicella	13
Bacteria	Proteobacteria	Gammaproteobacteria	Ectothiorhodospirales	Ectothiorhodospiraceae	uncultured	13
Bacteria	Proteobacteria	Deltaproteobacteria	Sva0485	uncultured delta proteobacterium		13
Bacteria	Chloroflexi	Dehalococcoidia	661239	Chloroflexi bacterium RBG_13_46_14		13
Bacteria	Proteobacteria	Gammaproteobacteria	Nitrosococcales	Nitrosococcaceae	SZB85	13
Bacteria	Proteobacteria	Alphaproteobacteria	Caulobacterales	Caulobacteraceae	Phenylobacterium	13
Bacteria	Planctomycetes	Planctomycetacia	Pirellulales	Pirellulaceae	Pirellula	12
Bacteria	Nitrospinae	Nitrospinia	Nitrospinales	Nitrospinaceae	Nitrospina	12
Bacteria	Proteobacteria	Gammaproteobacteria	Chromatiales	Sedimenticolaceae	Sedimenticola	12
Bacteria	Chloroflexi	Dehalococcoidia	Dehalococcoidales	uncultured	uncultured bacterium	12
Bacteria	Chloroflexi	Dehalococcoidia	Sh765B-AG-111	uncultured bacterium		12
Bacteria	Nitrospirae	Nitrospira	Nitrospirales	Nitrospiraceae	Nitrospira	12
Bacteria	Patescibacteria	Gracilibacteria	uncultured bacterium			12
Bacteria	Latescibacteria	uncultured Latescibacteria bacterium				11
Bacteria	Planctomycetes	Phycisphaerae	MSBL9	SG8-4	uncultured planctomycete	11
Bacteria	Acidobacteria	Aminicenantia	Aminicenantales	uncultured Aminicenantes bacterium		11
Bacteria	Proteobacteria	Deltaproteobacteria	Myxococcales	bacteriap25	uncultured bacterium	11
Bacteria	Proteobacteria	Deltaproteobacteria	Desulfuromonadales	Desulfuromonadaceae	Pelobacter	11
Bacteria	Gemmatimonadetes	PAUC43f marine benthic group	uncultured bacterium			11
Bacteria	Proteobacteria	Alphaproteobacteria	Rhizobiales	Hyphomicrobiaceae	Filomicrobium	11
Bacteria	Chlamydiae	Chlamydiae	Chlamydiales	Simkaniaceae	uncultured	11
Bacteria	Bacteroidetes	Bacteroidia	Bacteroidales	Bacteroidetes BD2-2	uncultured Bacteroidetes bacterium	11
Bacteria	Proteobacteria	Gammaproteobacteria	Betaproteobacteriales	Nitrosomonadaceae	oc32	11
Bacteria	Proteobacteria	Gammaproteobacteria	BD7-8	uncultured bacterium		11
Bacteria	Fusobacteria	Fusobacteriia	Fusobacteriales	Leptotrichiaceae	uncultured	10
Bacteria	Proteobacteria	Deltaproteobacteria	NB1-j	uncultured deep-sea bacterium		10
Bacteria	Proteobacteria	Gammaproteobacteria	Betaproteobacteriales	Burkholderiaceae	Rhodoferax	10
Bacteria	Proteobacteria	Gammaproteobacteria	Nitrosococcales	Nitrosococcaceae	FS142-36B-02	10
Bacteria	PAUC34f	uncultured bacterium				10
Bacteria	Proteobacteria	Gammaproteobacteria	Chromatiales	Chromatiaceae	uncultured	10
Bacteria	Calditrichaeota	Calditrichia	Calditrichales	Calditrichaceae	uncultured Deferribacteres bacterium	10
Bacteria	Proteobacteria	Gammaproteobacteria	Steroidobacterales	Steroidobacteraceae	Steroidobacter	10
Bacteria	Bacteroidetes	Bacteroidia	Bacteroidales	Prolixibacteraceae	Draconibacterium	10
Bacteria	Proteobacteria	Gammaproteobacteria	Nitrosococcales	Nitrosococcaceae	3PJM14	10
Bacteria	Planctomycetes	Planctomycetacia	Pirellulales	Pirellulaceae	Rubripirellula	10
Bacteria	Proteobacteria	Gammaproteobacteria	Betaproteobacteriales	Burkholderiaceae	Comamonas	10
Bacteria	Proteobacteria	Deltaproteobacteria	Myxococcales	MidBa8	uncultured bacterium	10
Bacteria	Proteobacteria	Gammaproteobacteria	Thiohalorhabdales	Thiohalorhabdaceae	Granulosicoccus	10
Bacteria	Proteobacteria	Deltaproteobacteria	Myxococcales	P3OB-42	uncultured bacterium	9
Bacteria	Dependentiae	Babeliae	Babeliales	uncultured bacterium		9
Bacteria	Proteobacteria	Gammaproteobacteria	Pseudomonadales	Pseudomonadaceae	Pseudomonas	9
Bacteria	Proteobacteria	Gammaproteobacteria	Ectothiorhodospirales	Thioalkalispiraceae	Thioalkalispira	9
Bacteria	Proteobacteria	Gammaproteobacteria	Enterobacteriales	Enterobacteriaceae	Escherichia-Shigella	9
Bacteria	Proteobacteria	Alphaproteobacteria	Rhodobacterales	Rhodobacteraceae	uncultured	9
Bacteria	Proteobacteria	Gammaproteobacteria	AT-s2-59	uncultured bacterium		9
Bacteria	Epsilonbacteraeota	Campylobacteria	Campylobacterales	Thiovulaceae	Sulfurimonas	9
Bacteria	Proteobacteria	Alphaproteobacteria	Rhizobiales	Hyphomicrobiaceae	Hyphomicrobium	9
Bacteria	Proteobacteria	Alphaproteobacteria	Rhodospirillales	Magnetospiraceae	Magnetospira	9
Bacteria	Proteobacteria	Alphaproteobacteria	Thalassobaculales	uncultured	uncultured alpha proteobacterium	9
Bacteria	Fusobacteria	Fusobacteriia	Fusobacteriales	Fusobacteriaceae	Ilyobacter	9
Bacteria	Firmicutes	Clostridia	Clostridiales	Lachnospiraceae	uncultured	9
Bacteria	Planctomycetes	Pla3 lineage	uncultured bacterium			9
Bacteria	BRC1	uncultured bacterium				9
Bacteria	Chloroflexi	Anaerolineae	Ardenticatenales	uncultured	uncultured Chloroflexi bacterium	9
Bacteria	Modulibacteria	Moduliflexia	Moduliflexales	Moduliflexaceae	uncultured bacterium	8
Bacteria	Acidobacteria	AT-s3-28	uncultured bacterium			8
Bacteria	Actinobacteria	Acidimicrobiia	Microtrichales	Ilumatobacteraceae	CL500-29 marine group	8
Archaea	Nanoarchaeaeota	Nanohaloarchaeia	Aenigmarchaeales	uncultured archaeon		8
Bacteria	Chloroflexi	JG30-KF-CM66	uncultured bacterium			8
Bacteria	Planctomycetes	Phycisphaerae	MSBL9	SG8-4	uncultured organism	8
Bacteria	Chloroflexi	Anaerolineae	MSB-5B2	uncultured bacterium		8
Bacteria	Proteobacteria	Alphaproteobacteria	Parvibaculales	PS1 clade	uncultured bacterium	8
Archaea	Nanoarchaeaeota	Woesearchaeia	marine metagenome			8
Bacteria	Proteobacteria	Gammaproteobacteria	Gammaproteobacteria Incertae Sedis	Unknown Family	Endothiovibrio	8
Bacteria	Chloroflexi	Dehalococcoidia	GIF3	Dehalococcoidia bacterium SCGC AB-540-C11		8
Archaea	Crenarchaeota	Bathyarchaeia	uncultured Desulfurococcales archaeon			8
Bacteria	Acidobacteria	Subgroup 21	uncultured bacterium			8
Bacteria	Chloroflexi	Dehalococcoidia	FW22	uncultured bacterium		8
Bacteria	Proteobacteria	Gammaproteobacteria	Cellvibrionales	Halieaceae	Halioglobus	8
Bacteria	Proteobacteria	Gammaproteobacteria	Betaproteobacteriales	Nitrosomonadaceae	Ellin6067	8
Bacteria	Proteobacteria	Gammaproteobacteria	uncultured	uncultured bacterium		8
Bacteria	Planctomycetes	Phycisphaerae	MSBL9	4572-13	uncultured bacterium	8
Bacteria	Bacteroidetes	Bacteroidia	Flavobacteriales	Flavobacteriaceae	Flavobacterium	8
Bacteria	Proteobacteria	Alphaproteobacteria	Sneathiellales	Sneathiellaceae	AT-s3-44	8
Bacteria	Marinimicrobia (SAR406 clade)	uncultured bacterium				8
Bacteria	Omnitrophicaeota	Omnitrophia	uncultured bacterium			8
Bacteria	Proteobacteria	Gammaproteobacteria	Betaproteobacteriales	Burkholderiaceae	Ramlibacter	7
Bacteria	Proteobacteria	Alphaproteobacteria	Rickettsiales	Mitochondria	Sclerotinia borealis	7
Bacteria	Proteobacteria	Alphaproteobacteria	Rhizobiales	Xanthobacteraceae	Bradyrhizobium	7
Bacteria	AncK6	uncultured bacterium				7
Bacteria	Proteobacteria	Gammaproteobacteria	pItb-vmat-80	uncultured bacterium		7
Bacteria	Proteobacteria	Alphaproteobacteria	Rhizobiales	Rhizobiales Incertae Sedis	Anderseniella	7
Bacteria	Bacteroidetes	Bacteroidia	Chitinophagales	Saprospiraceae	uncultured	7
Bacteria	Dadabacteria	Dadabacteriia	Dadabacteriales	uncultured bacterium		7
Bacteria	Proteobacteria	Deltaproteobacteria	Myxococcales	MidBa8	uncultured organism	7
Bacteria	Chloroflexi	Anaerolineae	Anaerolineales	Anaerolineaceae	RBG-16-58-14	7
Bacteria	Proteobacteria	Deltaproteobacteria	Desulfobacterales	Desulfobacteraceae	Desulfofaba	7
Bacteria	Proteobacteria	Deltaproteobacteria	MBNT15	uncultured bacterium		7
Bacteria	Planctomycetes	BD7-11	uncultured bacterium			7
Bacteria	Proteobacteria	Gammaproteobacteria	Coxiellales	Coxiellaceae	Coxiella	7
Bacteria	Proteobacteria	Deltaproteobacteria	Desulfarculales	Desulfarculaceae	uncultured	7
Bacteria	Acidobacteria	Acidobacteriia	Acidobacteriales	Acidobacteriaceae (Subgroup 1)	Edaphobacter	7
Bacteria	Acidobacteria	Acidobacteriia	Acidobacteriales	Acidobacteriaceae (Subgroup 1)	Occallatibacter	7
Bacteria	Kiritimatiellaeota	Kiritimatiellae	WCHB1-41	uncultured bacterium		7
Bacteria	Fibrobacteres	Fibrobacteria	Fibrobacterales	Fibrobacteraceae	uncultured	7
Bacteria	Patescibacteria	Microgenomatia	Candidatus Woesebacteria	uncultured bacterium		7
Bacteria	Proteobacteria	Gammaproteobacteria	Betaproteobacteriales	Nitrosomonadaceae	MND1	7
Bacteria	Chloroflexi	Dehalococcoidia	GIF9	uncultured bacterium		7
Bacteria	Latescibacteria	uncultured organism				7
Bacteria	Proteobacteria	Alphaproteobacteria	Rickettsiales	Mitochondria	Zasmidium cellare	7
Bacteria	Chloroflexi	Dehalococcoidia	S085	uncultured bacterium		7
Bacteria	Actinobacteria	Actinobacteria	Kineosporiales	Kineosporiaceae	uncultured	7
Bacteria	Proteobacteria	Gammaproteobacteria	Betaproteobacteriales	Burkholderiaceae	uncultured	7
Bacteria	Proteobacteria	Alphaproteobacteria	Rhizobiales	Rhizobiales Incertae Sedis	Bauldia	7
Bacteria	Bacteroidetes	Bacteroidia	Cytophagales	Amoebophilaceae	uncultured	7
Bacteria	Proteobacteria	Deltaproteobacteria	Desulfobacterales	Desulfobacteraceae	Desulfatirhabdium	7
Bacteria	Proteobacteria	Gammaproteobacteria	Steroidobacterales	Steroidobacteraceae	uncultured	6
Bacteria	Proteobacteria	Alphaproteobacteria	Rhizobiales	Rhizobiaceae	Allorhizobium-Neorhizobium-Pararhizobium-Rhizobium	6
Bacteria	Proteobacteria	Gammaproteobacteria	MBMPE27	uncultured bacterium		6
Bacteria	Epsilonbacteraeota	Campylobacteria	Campylobacterales	Sulfurovaceae	Sulfurovum	6
Bacteria	Proteobacteria	Deltaproteobacteria	Desulfobacterales	Desulfobacteraceae	Desulfatibacillum	6
Bacteria	Proteobacteria	Deltaproteobacteria	Desulfobacterales	Desulfobulbaceae	Desulfobulbus	6
Bacteria	Proteobacteria	Alphaproteobacteria	Sphingomonadales	Sphingomonadaceae	Sphingobium	6
Bacteria	Actinobacteria	Actinobacteria	Propionibacteriales	Propionibacteriaceae	Microlunatus	6
Bacteria	Proteobacteria	Gammaproteobacteria	1013-28-CG33	uncultured bacterium		6
Bacteria	Chloroflexi	Dehalococcoidia	SAR202 clade	uncultured bacterium		6
Bacteria	Spirochaetes	Spirochaetia	Spirochaetales	Spirochaetaceae	GWE2-31-10	6
Bacteria	Proteobacteria	Gammaproteobacteria	Xanthomonadales	Rhodanobacteraceae	Dokdonella	6
Bacteria	Fusobacteria	Fusobacteriia	Fusobacteriales	Fusobacteriaceae	Psychrilyobacter	6
Bacteria	Firmicutes	Clostridia	Clostridiales	Clostridiaceae 3	Clostridiisalibacter	6
Bacteria	Acidobacteria	Subgroup 5	uncultured Acidobacteria bacterium			6
Bacteria	Chloroflexi	Dehalococcoidia	uncultured bacterium			6
Archaea	Asgardaeota	Lokiarchaeia	uncultured crenarchaeote			6
Bacteria	Proteobacteria	Deltaproteobacteria	Desulfobacterales	Desulfobacteraceae	Desulfatiferula	6
Bacteria	Planctomycetes	Phycisphaerae	MSBL9	SM23-30	uncultured bacterium	6
Bacteria	Proteobacteria	Alphaproteobacteria	Rhizobiales	Xanthobacteraceae	uncultured	6
Bacteria	Acidobacteria	Subgroup 26	uncultured bacterium			6
Bacteria	Schekmanbacteria	uncultured bacterium				6
Bacteria	Actinobacteria	Actinobacteria	Micromonosporales	Micromonosporaceae	Actinoplanes	6
Bacteria	Proteobacteria	Alphaproteobacteria	Acetobacterales	Acetobacteraceae	Acidocella	6
Bacteria	Proteobacteria	Deltaproteobacteria	Desulfobacterales	Desulfobulbaceae	Desulfopila	6
Bacteria	Actinobacteria	Actinobacteria	Micromonosporales	Micromonosporaceae	Krasilnikovia	6
Bacteria	Proteobacteria	Gammaproteobacteria	JTB23	uncultured bacterium		6
Bacteria	Proteobacteria	Deltaproteobacteria	Myxococcales	VHS-B4-70	uncultured delta proteobacterium	6
Bacteria	Proteobacteria	Deltaproteobacteria	Desulfobacterales	Desulfobacteraceae	Desulfobacterium	6
Bacteria	BRC1	uncultured organism				6
Bacteria	Proteobacteria	Alphaproteobacteria	Azospirillales	Azospirillaceae	Azospirillum	5
Bacteria	Proteobacteria	Gammaproteobacteria	Alteromonadales	Shewanellaceae	Shewanella	5
Bacteria	Actinobacteria	Thermoleophilia	Gaiellales	uncultured	uncultured bacterium	5
Archaea	Euryarchaeota	Methanomicrobia	Methanosarcinales	Methanosaetaceae	Methanosaeta	5
Bacteria	Proteobacteria	Alphaproteobacteria	Rhizobiales	Rhizobiaceae	Mesorhizobium	5
Bacteria	Proteobacteria	Deltaproteobacteria	Syntrophobacterales	Syntrophaceae	Desulfomonile	5
Bacteria	Proteobacteria	Deltaproteobacteria	Oligoflexales	0319-6G20	uncultured bacterium	5
Bacteria	Proteobacteria	Gammaproteobacteria	Ectothiorhodospirales	Ectothiorhodospiraceae	Thioalkalivibrio	5
Bacteria	Chloroflexi	Anaerolineae	ADurb.Bin180	uncultured bacterium		5
Bacteria	Firmicutes	Clostridia	Clostridiales	Clostridiaceae 1	uncultured	5
Bacteria	Chlamydiae	Chlamydiae	Chlamydiales	cvE6	Gammaproteobacteria bacterium RIFCSPLOWO2_02_FULL_47_50	5
Bacteria	Bacteroidetes	Ignavibacteria	Ignavibacteriales	Melioribacteraceae	IheB3-7	5
Bacteria	Planctomycetes	Pla3 lineage	uncultured deep-sea bacterium			5
Bacteria	Patescibacteria	Gracilibacteria	Candidatus Peribacteria	uncultured bacterium		5
Bacteria	Proteobacteria	Gammaproteobacteria	JTB23	uncultured gamma proteobacterium		5
Bacteria	Planctomycetes	Phycisphaerae	CCM11a	uncultured planctomycete		5
Bacteria	Proteobacteria	Deltaproteobacteria	NB1-j	uncultured Acidobacteria bacterium		5
Bacteria	Proteobacteria	Gammaproteobacteria	Arenicellales	Arenicellaceae	HTCC5015	5
Bacteria	Planctomycetes	Phycisphaerae	Phycisphaerales	AKAU3564 sediment group	uncultured bacterium	5
Bacteria	Gemmatimonadetes	PAUC43f marine benthic group	uncultured actinobacterium			5
Bacteria	Acidobacteria	Subgroup 5	uncultured bacterium			5
Bacteria	Acidobacteria	Acidobacteriia	Solibacterales	Solibacteraceae (Subgroup 3)	Bryobacter	5
Bacteria	Proteobacteria	Alphaproteobacteria	Sphingomonadales	Sphingomonadaceae	Sphingomonas	5
Bacteria	Acidobacteria	Subgroup 18	uncultured Acidobacteria bacterium			5
Bacteria	Kiritimatiellaeota	Kiritimatiellae	WCHB1-41	uncultured Verrucomicrobia bacterium		5
Bacteria	Actinobacteria	Acidimicrobiia	Microtrichales	uncultured	uncultured bacterium	5
Bacteria	Proteobacteria	Gammaproteobacteria	Xanthomonadales	Rhodanobacteraceae	Dyella	5
Bacteria	Proteobacteria	Gammaproteobacteria	UBA10353 marine group	uncultured bacterium		5
Bacteria	Acidobacteria	Subgroup 9	uncultured Acidobacteria bacterium			5
Bacteria	Proteobacteria	Gammaproteobacteria	Betaproteobacteriales	Nitrosomonadaceae	IS-44	5
Bacteria	Proteobacteria	Gammaproteobacteria	Betaproteobacteriales	Burkholderiaceae	Duganella	5
Bacteria	Proteobacteria	Alphaproteobacteria	Sphingomonadales	Sphingomonadaceae	Ellin6055	5
Bacteria	Proteobacteria	Gammaproteobacteria	Betaproteobacteriales	TRA3-20	uncultured beta proteobacterium	5
Bacteria	Proteobacteria	Gammaproteobacteria	Betaproteobacteriales	Burkholderiaceae	Rhizobacter	5
Bacteria	Actinobacteria	Acidimicrobiia	Actinomarinales	uncultured	uncultured organism	5
Bacteria	Proteobacteria	Gammaproteobacteria	Alteromonadales	Pseudoalteromonadaceae	Pseudoalteromonas	5
Bacteria	Acidobacteria	Holophagae	Subgroup 7	uncultured bacterium		5
Bacteria	Proteobacteria	Gammaproteobacteria	Xanthomonadales	Xanthomonadaceae	Luteimonas	5
Bacteria	Proteobacteria	Deltaproteobacteria	Myxococcales	Eel-36e1D6	uncultured delta proteobacterium	5
Bacteria	Proteobacteria	Deltaproteobacteria	Syntrophobacterales	Syntrophaceae	Desulfobacca	5
Bacteria	Proteobacteria	Gammaproteobacteria	Enterobacteriales	Enterobacteriaceae	Enterobacter	5
Bacteria	Chloroflexi	Dehalococcoidia	vadinBA26	uncultured bacterium		5
Bacteria	Latescibacteria	Latescibacteria	Latescibacterales	Latescibacteraceae	Candidatus Latescibacter	5
Bacteria	Proteobacteria	Alphaproteobacteria	uncultured	uncultured Rhodobacteraceae bacterium		5
Bacteria	Proteobacteria	Deltaproteobacteria	Myxococcales	UASB-TL25	uncultured organism	4
Bacteria	Firmicutes	Bacilli	Lactobacillales	Lactobacillaceae	Lactobacillus	4
Bacteria	Planctomycetes	OM190	uncultured Planctomyces sp.			4
Bacteria	Proteobacteria	Gammaproteobacteria	SS1-B-07-19	uncultured gamma proteobacterium		4
Bacteria	Actinobacteria	WCHB1-81	uncultured bacterium			4
Bacteria	Proteobacteria	Alphaproteobacteria	Rhizobiales	Hyphomicrobiaceae	Pedomicrobium	4
Bacteria	Patescibacteria	Parcubacteria	Candidatus Yanofskybacteria	uncultured bacterium		4
Bacteria	Planctomycetes	SPG12-343-353-B69	uncultured bacterium			4
Bacteria	Firmicutes	Clostridia	Clostridiales	Clostridiaceae 1	Clostridium sensu stricto 7	4
Bacteria	Proteobacteria	Deltaproteobacteria	MBNT15	uncultured delta proteobacterium		4
Bacteria	Planctomycetes	Pla4 lineage	uncultured planctomycete			4
Bacteria	Proteobacteria	Gammaproteobacteria	Betaproteobacteriales	Burkholderiaceae	Herbaspirillum	4
Bacteria	Latescibacteria	Latescibacteria	Latescibacterales	Latescibacteraceae	uncultured Latescibacteria bacterium	4
Bacteria	Elusimicrobia	Elusimicrobia	MVP-88	uncultured bacterium		4
Bacteria	Gemmatimonadetes	MD2902-B12	uncultured bacterium			4
Bacteria	Patescibacteria	Microgenomatia	Candidatus Pacebacteria	uncultured bacterium		4
Bacteria	Acidobacteria	Acidobacteriia	Acidobacteriales	Acidobacteriaceae (Subgroup 1)	Bryocella	4
Bacteria	Planctomycetes	Phycisphaerae	S-70	uncultured bacterium		4
Bacteria	Proteobacteria	Gammaproteobacteria	Alteromonadales	Moritellaceae	Moritella	4
Bacteria	Acidobacteria	Acidobacteriia	Acidobacteriales	Acidobacteriaceae (Subgroup 1)	uncultured	4
Bacteria	Proteobacteria	Gammaproteobacteria	Gammaproteobacteria Incertae Sedis	Unknown Family	Candidatus Berkiella	4
Bacteria	Proteobacteria	Alphaproteobacteria	Caulobacterales	Hyphomonadaceae	uncultured	4
Bacteria	Bacteroidetes	Bacteroidia	Chitinophagales	Saprospiraceae	Portibacter	4
Bacteria	Proteobacteria	Deltaproteobacteria	NKB15	uncultured organism		4
Bacteria	Proteobacteria	Gammaproteobacteria	Alteromonadales	Shewanellaceae	Ferrimonas	4
Bacteria	Proteobacteria	Gammaproteobacteria	Oceanospirillales	Nitrincolaceae	Neptuniibacter	4
Bacteria	Proteobacteria	Deltaproteobacteria	SAR324 clade(Marine group B)	uncultured organism		4
Bacteria	Proteobacteria	Alphaproteobacteria	Rhizobiales	Rhizobiaceae	Pseudahrensia	4
Bacteria	Nitrospirae	Nitrospira	Nitrospirales	Nitrospiraceae	Leptospirillum	4
Bacteria	Proteobacteria	Gammaproteobacteria	D90	uncultured bacterium		4
Bacteria	Bacteroidetes	Bacteroidia	Chitinophagales	Saprospiraceae	Lewinella	4
Bacteria	Chlamydiae	Chlamydiae	Chlamydiales	cvE6	uncultured bacterium	4
Bacteria	Proteobacteria	Deltaproteobacteria	Desulfarculales	Desulfarculaceae	Desulfocarbo	4
Archaea	Euryarchaeota	Methanomicrobia	Methanomicrobiales	Methanoregulaceae	Methanolinea	4
Bacteria	Patescibacteria	Gracilibacteria	Candidatus Peregrinibacteria	uncultured bacterium		4
Bacteria	Proteobacteria	Gammaproteobacteria	Nitrococcales	Nitrococcaceae	Aquisalimonas	4
Archaea	Euryarchaeota	Thermoplasmata	Marine Benthic Group D and DHVEG-1	uncultured Thermoplasmatales archaeon		4
Bacteria	Chloroflexi	Dehalococcoidia	SPG12-343-353-B75	uncultured bacterium		4
Bacteria	Proteobacteria	Gammaproteobacteria	Betaproteobacteriales	Burkholderiaceae	Pandoraea	4
Bacteria	Proteobacteria	Alphaproteobacteria	Kordiimonadales	Kordiimonadaceae	Kordiimonas	4
Bacteria	Nitrospirae	Thermodesulfovibrionia	Thermodesulfovibrionales	Thermodesulfovibrionaceae	Thermodesulfovibrio	4
Bacteria	Proteobacteria	Alphaproteobacteria	Tistrellales	Geminicoccaceae	uncultured	4
Bacteria	Proteobacteria	Deltaproteobacteria	NB1-j	uncultured organism		4
Bacteria	Proteobacteria	Deltaproteobacteria	Syntrophobacterales	Syntrophaceae	uncultured	4
Bacteria	Fusobacteria	Fusobacteriia	Fusobacteriales	Leptotrichiaceae	Hypnocyclicus	4
Bacteria	CK-2C2-2	uncultured bacterium				4
Archaea	Asgardaeota	Heimdallarchaeia	uncultured archaeon			4
Bacteria	Proteobacteria	Alphaproteobacteria	Micropepsales	Micropepsaceae	uncultured	4
Bacteria	Patescibacteria	Saccharimonadia	Saccharimonadales	uncultured bacterium		4
Bacteria	Planctomycetes	Phycisphaerae	MSBL9	SG8-4	uncultured Phycisphaerae bacterium	4
Bacteria	Bacteroidetes	Bacteroidia	Chitinophagales	uncultured	uncultured Bacteroidetes bacterium	4
Bacteria	Chloroflexi	Anaerolineae	Ardenticatenales	uncultured	uncultured organism	4
Bacteria	Proteobacteria	Alphaproteobacteria	Micavibrionales	Micavibrionaceae	uncultured	4
Bacteria	Fusobacteria	Fusobacteriia	Fusobacteriales	Fusobacteriaceae	Fusobacterium	4
Bacteria	Planctomycetes	Planctomycetacia	Planctomycetales	Gimesiaceae	uncultured	4
Bacteria	Acidobacteria	Subgroup 21	uncultured Acidobacteria bacterium			4
Bacteria	Bacteroidetes	Bacteroidia	Bacteroidetes VC2.1 Bac22	uncultured Bacteroidetes bacterium		4
Bacteria	Proteobacteria	Alphaproteobacteria	Dongiales	Dongiaceae	Dongia	4
Bacteria	Planctomycetes	Phycisphaerae	Phycisphaerales	Phycisphaeraceae	Z195MB87	4
Bacteria	Verrucomicrobia	Verrucomicrobiae	Verrucomicrobiales	DEV007	uncultured bacterium	4
Bacteria	Proteobacteria	Gammaproteobacteria	Vibrionales	Vibrionaceae	Enterovibrio	4
Bacteria	Proteobacteria	Alphaproteobacteria	Rhodovibrionales	Kiloniellaceae	Limibacillus	4
Bacteria	Proteobacteria	Alphaproteobacteria	Rhizobiales	Xanthobacteraceae	Rhodopseudomonas	4
Bacteria	Proteobacteria	Gammaproteobacteria	Xanthomonadales	Rhodanobacteraceae	Luteibacter	4
Bacteria	Chloroflexi	Anaerolineae	Ardenticatenales	uncultured	uncultured Bellilinea sp.	4
Bacteria	Proteobacteria	Alphaproteobacteria	Rhodobacterales	Rhodobacteraceae	Ruegeria	4
Bacteria	Patescibacteria	Parcubacteria	Candidatus Kaiserbacteria	uncultured bacterium		4
Bacteria	Proteobacteria	Gammaproteobacteria	Ga0077536	uncultured bacterium		4
Bacteria	Proteobacteria	Deltaproteobacteria	Myxococcales	UASB-TL25	uncultured delta proteobacterium	4
Bacteria	Acidobacteria	Subgroup 26	uncultured Acidobacterium sp.			4
Bacteria	Proteobacteria	Gammaproteobacteria	Immundisolibacterales	Immundisolibacteraceae	uncultured	4
Bacteria	Proteobacteria	Deltaproteobacteria	NB1-j	marine metagenome		4
Bacteria	Proteobacteria	Gammaproteobacteria	Gammaproteobacteria Incertae Sedis	Unknown Family	Acidibacter	4
Bacteria	Planctomycetes	Phycisphaerae	Phycisphaerales	Phycisphaeraceae	SM1A02	4
Bacteria	Verrucomicrobia	Verrucomicrobiae	S-BQ2-57 soil group	uncultured bacterium		4
Bacteria	Bacteroidetes	Bacteroidia	Chitinophagales	37-13	uncultured bacterium	4
Bacteria	Proteobacteria	Alphaproteobacteria	Thalassobaculales	uncultured	mucus bacterium 66	4
Bacteria	Proteobacteria	Gammaproteobacteria	uncultured	uncultured gamma proteobacterium		4
Bacteria	Planctomycetes	Phycisphaerae	Phycisphaerales	Phycisphaeraceae	uncultured	4
Bacteria	Bacteroidetes	Bacteroidia	Sphingobacteriales	Sphingobacteriaceae	Pedobacter	4
Bacteria	Proteobacteria	Gammaproteobacteria	Ectothiorhodospirales	Thioalkalispiraceae	Thioprofundum	4
Bacteria	Patescibacteria	ABY1	Candidatus Kuenenbacteria	marine metagenome		4
Bacteria	Proteobacteria	Deltaproteobacteria	Myxococcales	BIrii41	metagenome	4
Bacteria	Proteobacteria	Deltaproteobacteria	Desulfuromonadales	Desulfuromonadaceae	Malonomonas	4
Bacteria	Chlamydiae	LD1-PA32	uncultured bacterium			4
Bacteria	Proteobacteria	Alphaproteobacteria	Caulobacterales	Parvularculaceae	uncultured	4
Bacteria	Firmicutes	Bacilli	Bacillales	Alicyclobacillaceae	Alicyclobacillus	4
Bacteria	Proteobacteria	Alphaproteobacteria	Rhizobiales	Methyloligellaceae	Methyloceanibacter	4
Bacteria	Planctomycetes	Phycisphaerae	MSBL9	SG8-4	uncultured deep-sea bacterium	4
Bacteria	Bacteroidetes	Ignavibacteria	Kryptoniales	BSV26	uncultured bacterium	4
Bacteria	Proteobacteria	Gammaproteobacteria	OM182 clade	uncultured bacterium		4
Bacteria	Proteobacteria	Gammaproteobacteria	Betaproteobacteriales	Burkholderiaceae	Variovorax	4
Bacteria	Proteobacteria	Gammaproteobacteria	Betaproteobacteriales	TRA3-20	metagenome	4
Bacteria	Planctomycetes	OM190	uncultured deep-sea bacterium			3
Bacteria	Proteobacteria	Gammaproteobacteria	EPR3968-O8a-Bc78	uncultured bacterium KM3-69-F5		3
Bacteria	Proteobacteria	Gammaproteobacteria	SAR86 clade	uncultured gamma proteobacterium		3
Bacteria	Proteobacteria	Deltaproteobacteria	Myxococcales	VHS-B4-70	uncultured bacterium	3
Bacteria	Planctomycetes	Phycisphaerae	C86	uncultured bacterium		3
Bacteria	Bacteroidetes	Ignavibacteria	Ignavibacteriales	Ignavibacteriaceae	Ignavibacterium	3
Bacteria	Proteobacteria	Gammaproteobacteria	KI89A clade	uncultured gamma proteobacterium		3
Bacteria	Proteobacteria	Gammaproteobacteria	Betaproteobacteriales	Burkholderiaceae	Janthinobacterium	3
Bacteria	Firmicutes	Clostridia	Clostridiales	Clostridiaceae 1	Oceanirhabdus	3
Bacteria	Proteobacteria	Alphaproteobacteria	Puniceispirillales	SAR116 clade	uncultured bacterium	3
Bacteria	Proteobacteria	Deltaproteobacteria	Myxococcales	UASB-TL25	uncultured bacterium	3
Bacteria	Proteobacteria	Gammaproteobacteria	Enterobacteriales	Enterobacteriaceae	Klebsiella	3
Bacteria	Proteobacteria	Gammaproteobacteria	Betaproteobacteriales	Nitrosomonadaceae	Nitrosomonas	3
Bacteria	Proteobacteria	Alphaproteobacteria	Rhizobiales	Beijerinckiaceae	Methylovirgula	3
Bacteria	Tenericutes	Mollicutes	Mollicutes RF39	uncultured bacterium		3
Bacteria	Chloroflexi	Anaerolineae	SBR1031	uncultured organism		3
Bacteria	Poribacteria	uncultured bacterium				3
Bacteria	Proteobacteria	Gammaproteobacteria	Alteromonadales	Marinobacteraceae	Marinobacter	3
Bacteria	Proteobacteria	Gammaproteobacteria	Betaproteobacteriales	Burkholderiaceae	Caenimonas	3
Bacteria	Proteobacteria	Deltaproteobacteria	NB1-j	uncultured marine bacterium		3
Bacteria	Kiritimatiellaeota	Kiritimatiellae	Kiritimatiellales	Kiritimatiellaceae	R76-B128	3
Bacteria	Chlamydiae	Chlamydiae	Chlamydiales	Simkaniaceae	Candidatus Fritschea	3
Bacteria	Dependentiae	Babeliae	Babeliales	Vermiphilaceae	uncultured bacterium	3
Bacteria	Planctomycetes	Phycisphaerae	C86	uncultured planctomycete		3
Bacteria	Chlamydiae	Chlamydiae	Chlamydiales	Parachlamydiaceae	Neochlamydia	3
Bacteria	Firmicutes	Bacilli	Bacillales	Planococcaceae	Lysinibacillus	3
Bacteria	Proteobacteria	Alphaproteobacteria	Acetobacterales	Acetobacterales Incertae Sedis	uncultured	3
Bacteria	Acidobacteria	Subgroup 17	uncultured Acidobacteria bacterium			3
Bacteria	Proteobacteria	Deltaproteobacteria	Desulfobacterales	Desulfobacteraceae	uncultured bacterium	3
Bacteria	Proteobacteria	Gammaproteobacteria	Ectothiorhodospirales	Thioalkalispiraceae	SS1-B-09-64	3
Bacteria	Proteobacteria	Alphaproteobacteria	uncultured	uncultured Rhizobiales bacterium		3
Bacteria	Proteobacteria	Deltaproteobacteria	Desulfovibrionales	Desulfovibrionaceae	Desulfovibrio	3
Bacteria	Planctomycetes	Planctomycetacia	Planctomycetales	Rubinisphaeraceae	Planctomicrobium	3
Archaea	Nanoarchaeaeota	Woesearchaeia	Nanoarchaeota archaeon SCGC AAA011-D5			3
Bacteria	Firmicutes	Clostridia	Clostridiales	Family XIII	uncultured	3
Bacteria	Proteobacteria	Alphaproteobacteria	Parvibaculales	PS1 clade	uncultured organism	3
Bacteria	Patescibacteria	Gracilibacteria	uncultured organism			3
Archaea	Crenarchaeota	Bathyarchaeia	uncultured marine crenarchaeote E6-3G			3
Bacteria	Proteobacteria	Gammaproteobacteria	Pseudomonadales	Moraxellaceae	uncultured	3
Bacteria	Planctomycetes	Pla4 lineage	uncultured organism			3
Bacteria	Acidobacteria	Acidobacteriia	Acidobacteriales	uncultured	uncultured bacterium	3
Bacteria	Proteobacteria	Deltaproteobacteria	Oligoflexales	Oligoflexaceae	uncultured	3
Bacteria	Proteobacteria	Gammaproteobacteria	Acidithiobacillales	Acidithiobacillaceae	KCM-B-112	3
Bacteria	Proteobacteria	Deltaproteobacteria	Bdellovibrionales	Bacteriovoracaceae	Peredibacter	3
Bacteria	Verrucomicrobia	Verrucomicrobiae	Verrucomicrobiales	Rubritaleaceae	Roseibacillus	3
Bacteria	Bacteroidetes	Bacteroidia	Cytophagales	Hymenobacteraceae	Adhaeribacter	3
Bacteria	Proteobacteria	Gammaproteobacteria	Gammaproteobacteria Incertae Sedis	Unknown Family	Sulfuriflexus	3
Bacteria	Bacteroidetes	Bacteroidia	Chitinophagales	Saprospiraceae	Phaeodactylibacter	3
Bacteria	Actinobacteria	Actinobacteria	Micromonosporales	Micromonosporaceae	uncultured	3
Archaea	Euryarchaeota	Thermoplasmata	uncultured	uncultured euryarchaeote		3
Bacteria	Proteobacteria	Gammaproteobacteria	Vibrionales	Vibrionaceae	Aliivibrio	3
Bacteria	Proteobacteria	Gammaproteobacteria	Betaproteobacteriales	TRA3-20	uncultured bacterium	3
Bacteria	Proteobacteria	Alphaproteobacteria	uncultured	uncultured organism		3
Bacteria	Planctomycetes	Phycisphaerae	S-70	groundwater metagenome		3
Bacteria	Proteobacteria	Deltaproteobacteria	Sva0485	uncultured hydrocarbon seep bacterium BPC076		3
Bacteria	Proteobacteria	Gammaproteobacteria	Betaproteobacteriales	SC-I-84	uncultured bacterium	3
Bacteria	TA06	uncultured organism				3
Bacteria	Planctomycetes	Phycisphaerae	Pla1 lineage	uncultured bacterium		3
Bacteria	Firmicutes	Clostridia	Clostridiales	Ruminococcaceae	uncultured	3
Bacteria	Proteobacteria	Gammaproteobacteria	Run-SP154	uncultured gamma proteobacterium		3
Bacteria	Actinobacteria	Acidimicrobiia	Microtrichales	Iamiaceae	Iamia	3
Bacteria	Firmicutes	Bacilli	Bacillales	Staphylococcaceae	Staphylococcus	3
Bacteria	Proteobacteria	Deltaproteobacteria	Myxococcales	P3OB-42	uncultured delta proteobacterium	3
Archaea	Nanoarchaeaeota	Woesearchaeia	archaeon GW2011_AR15			3
Bacteria	Proteobacteria	Gammaproteobacteria	Enterobacteriales	Enterobacteriaceae	Rahnella	3
Bacteria	Proteobacteria	Gammaproteobacteria	Oceanospirillales	Pseudohongiellaceae	Pseudohongiella	3
Bacteria	Proteobacteria	Alphaproteobacteria	Rhizobiales	Rhizobiaceae	Cohaesibacter	3
Bacteria	Patescibacteria	Microgenomatia	Candidatus Chisholmbacteria	uncultured bacterium		3
Archaea	Euryarchaeota	Thermoplasmata	SG8-5	uncultured archaeon		3
Bacteria	Proteobacteria	Deltaproteobacteria	Myxococcales	UASB-TL25	uncultured Kofleriaceae bacterium	3
Bacteria	Proteobacteria	Deltaproteobacteria	Desulfuromonadales	Geobacteraceae	Geobacter	3
Bacteria	Proteobacteria	Deltaproteobacteria	Bdellovibrionales	Bdellovibrionaceae	Bdellovibrio	3
Bacteria	Proteobacteria	Gammaproteobacteria	Aeromonadales	Aeromonadaceae	Aeromonas	3
Bacteria	Proteobacteria	Alphaproteobacteria	Parvibaculales	Parvibaculaceae	uncultured	3
Bacteria	Omnitrophicaeota	Omnitrophia	uncultured Omnitrophica bacterium			3
Bacteria	Proteobacteria	Deltaproteobacteria	Myxococcales	bacteriap25	uncultured delta proteobacterium	3
Bacteria	Proteobacteria	Gammaproteobacteria	Cellvibrionales	BD2-7	uncultured organism	3
Bacteria	Proteobacteria	Deltaproteobacteria	Myxococcales	Eel-36e1D6	uncultured bacterium	3
Bacteria	Patescibacteria	ABY1	Candidatus Falkowbacteria	uncultured Parcubacteria group bacterium		3
Bacteria	Proteobacteria	Deltaproteobacteria	Myxococcales	VHS-B3-70	uncultured bacterium	3
Bacteria	Bacteroidetes	Bacteroidia	Chitinophagales	uncultured	uncultured bacterium	2
Archaea	Crenarchaeota	Bathyarchaeia	uncultured miscellaneous Crenarchaeota group			2
Bacteria	Proteobacteria	Gammaproteobacteria	Betaproteobacteriales	Neisseriaceae	uncultured	2
Bacteria	Modulibacteria	Moduliflexia	Moduliflexales	Moduliflexaceae	Candidatus Moduliflexus	2
Bacteria	Planctomycetes	Phycisphaerae	Phycisphaerales	AKAU3564 sediment group	Planctomycetes bacterium ADurb.Bin126	2
Bacteria	Planctomycetes	OM190	uncultured organism			2
Bacteria	Firmicutes	Negativicutes	Selenomonadales	Veillonellaceae	Selenomonas	2
Bacteria	Proteobacteria	Deltaproteobacteria	Bdellovibrionales	Bacteriovoracaceae	uncultured	2
Bacteria	Chloroflexi	Dehalococcoidia	FS117-23B-02	uncultured bacterium		2
Bacteria	Bacteroidetes	Bacteroidia	Bacteroidales	Marinilabiliaceae	Marinilabilia	2
Bacteria	Zixibacteria	candidate division Zixibacteria bacterium RBG-1				2
Bacteria	Firmicutes	Clostridia	MBA03	uncultured bacterium		2
Bacteria	Acidobacteria	Aminicenantia	Aminicenantales	uncultured organism		2
Bacteria	Patescibacteria	Parcubacteria	Candidatus Portnoybacteria	uncultured bacterium		2
Bacteria	Proteobacteria	Gammaproteobacteria	Enterobacteriales	Enterobacteriaceae	Salmonella	2
Bacteria	Lentisphaerae	Lentisphaeria	Victivallales	PRD18C08	uncultured Lentisphaerae bacterium	2
Bacteria	Proteobacteria	Gammaproteobacteria	EPR3968-O8a-Bc78	uncultured Chromatiales bacterium		2
Archaea	Euryarchaeota	Thermoplasmata	Marine Group II	uncultured archaeon		2
Bacteria	Proteobacteria	Gammaproteobacteria	Oceanospirillales	Oleiphilaceae	Oleiphilus	2
Archaea	Asgardaeota	uncultured archaeon				2
Bacteria	Actinobacteria	Actinobacteria	Actinomycetales	Actinomycetaceae	Actinomyces	2
Bacteria	Bacteroidetes	Ignavibacteria	Ignavibacteriales	PHOS-HE36	uncultured bacterium W5-47b	2
Bacteria	Proteobacteria	Gammaproteobacteria	Ga0077536	uncultured marine microorganism		2
Bacteria	Proteobacteria	Deltaproteobacteria	Bdellovibrionales	Bacteriovoracaceae	uncultured bacterium	2
Bacteria	Proteobacteria	Gammaproteobacteria	Nitrosococcales	Nitrosococcaceae	MSB-1D1	2
Bacteria	Proteobacteria	Deltaproteobacteria	Bradymonadales	uncultured organism		2
Bacteria	Proteobacteria	Deltaproteobacteria	Desulfobacterales	Desulfobacteraceae	uncultured delta proteobacterium	2
Bacteria	Proteobacteria	Gammaproteobacteria	Ectothiorhodospirales	Ectothiorhodospiraceae	Thioalbus	2
Bacteria	Kiritimatiellaeota	Kiritimatiellae	WCHB1-41	uncultured bacterium AD45-G12		2
Bacteria	Proteobacteria	Deltaproteobacteria	SAR324 clade(Marine group B)	uncultured bacterium HF0200_39L23		2
Bacteria	Bacteroidetes	Bacteroidia	Flavobacteriales	NS9 marine group	uncultured marine bacterium	2
Bacteria	Acidobacteria	Subgroup 22	uncultured Acidobacteriaceae bacterium			2
Bacteria	Patescibacteria	Parcubacteria	Candidatus Vogelbacteria	uncultured bacterium		2
Bacteria	Bacteroidetes	Bacteroidia	Bacteroidales	Bacteroidetes BD2-2	uncultured organism	2
Bacteria	Proteobacteria	Deltaproteobacteria	Bdellovibrionales	Bdellovibrionaceae	OM27 clade	2
Bacteria	Actinobacteria	Actinobacteria	Micrococcales	Dermacoccaceae	Flexivirga	2
Bacteria	Chloroflexi	Anaerolineae	Anaerolineales	Anaerolineaceae	Pelolinea	2
Bacteria	Chloroflexi	JG30-KF-CM66	uncultured Chloroflexi bacterium			2
Bacteria	Planctomycetes	Phycisphaerae	MSBL9	L21-RPul-D3	uncultured bacterium	2
Bacteria	Chlamydiae	Chlamydiae	Chlamydiales	Simkaniaceae	Simkania	2
Bacteria	Hydrogenedentes	Hydrogenedentia	Hydrogenedentiales	Hydrogenedensaceae	uncultured bacterium	2
Bacteria	Firmicutes	Clostridia	Clostridiales	Clostridiaceae 1	Clostridium sensu stricto 1	2
Bacteria	Bacteroidetes	Bacteroidia	Sphingobacteriales	AKYH767	uncultured bacterium	2
Bacteria	Proteobacteria	Alphaproteobacteria	Rhodobacterales	Rhodobacteraceae	HIMB11	2
Bacteria	Proteobacteria	Alphaproteobacteria	Parvibaculales	PS1 clade	uncultured Mesorhizobium sp.	2
Bacteria	Proteobacteria	Deltaproteobacteria	Desulfobacterales	Desulfobacteraceae	Desulfotignum	2
Archaea	Nanoarchaeaeota	Woesearchaeia	uncultured archaeon CLEAR-15			2
Bacteria	Firmicutes	Clostridia	Clostridiales	Ruminococcaceae	Ruminococcaceae UCG-010	2
Bacteria	Proteobacteria	Deltaproteobacteria	Bdellovibrionales	Bacteriovoracaceae	Halobacteriovorax	2
Bacteria	Bacteroidetes	Bacteroidia	Bacteroidales	Bacteroidetes BD2-2	uncultured Cytophagales bacterium	2
Bacteria	Proteobacteria	Gammaproteobacteria	Betaproteobacteriales	Nitrosomonadaceae	mle1-7	2
Bacteria	Bacteroidetes	Bacteroidia	Chitinophagales	Saprospiraceae	Rubidimonas	2
Bacteria	Fibrobacteres	Chitinivibrionia	uncultured	uncultured Microgenomates group bacterium		2
Bacteria	Acidobacteria	Subgroup 21	uncultured hydrocarbon seep bacterium BPC102			2
Bacteria	Proteobacteria	Alphaproteobacteria	Rickettsiales	Mitochondria	Talaromyces purpureogenus	2
Archaea	Euryarchaeota	Halobacteria	Halobacteriales	Haloferacaceae	Halorubrum	2
Bacteria	Proteobacteria	Alphaproteobacteria	Rhizobiales	Rhizobiaceae	Aminobacter	2
Bacteria	Planctomycetes	BD7-11	uncultured Planctomycetales bacterium			2
Bacteria	Zixibacteria	uncultured Caldithrix sp.				2
Bacteria	Verrucomicrobia	Verrucomicrobiae	Pedosphaerales	Pedosphaeraceae	uncultured Verrucomicrobia bacterium	2
Bacteria	Actinobacteria	Coriobacteriia	CG2-30-50-142	Actinobacteria bacterium CG2_30_50_142		2
Bacteria	Bacteroidetes	Bacteroidia	Bacteroidales	Rikenellaceae	Blvii28 wastewater-sludge group	2
Bacteria	Proteobacteria	Alphaproteobacteria	Reyranellales	Reyranellaceae	uncultured	2
Bacteria	Bacteroidetes	Bacteroidia	Bacteroidales	Marinifilaceae	Marinifilum	2
Bacteria	Actinobacteria	Actinobacteria	Micrococcales	Micrococcaceae	Paenarthrobacter	2
Bacteria	Lentisphaerae	Oligosphaeria	SS1-B-02-17	uncultured Lentisphaerae bacterium		2
Bacteria	Proteobacteria	Alphaproteobacteria	Rhizobiales	Rhizobiaceae	Nitratireductor	2
Bacteria	Gemmatimonadetes	S0134 terrestrial group	uncultured bacterium			2
Bacteria	Bacteroidetes	Bacteroidia	Sphingobacteriales	FFCH9454	uncultured Bacteroidetes bacterium	2
Bacteria	Patescibacteria	Parcubacteria	Candidatus Yanofskybacteria	Candidatus Yanofskybacteria bacterium RIFCSPLOWO2_02_FULL_45_18		2
Bacteria	Firmicutes	Bacilli	Lactobacillales	Lactobacillaceae	Pediococcus	2
Bacteria	Proteobacteria	Deltaproteobacteria	RCP2-54	uncultured bacterium		2
Bacteria	Proteobacteria	Alphaproteobacteria	Rhizobiales	Rhizobiaceae	Phyllobacterium	2
Bacteria	Proteobacteria	Deltaproteobacteria	SAR324 clade(Marine group B)	bacterium associated with Parathyasira sp.		2
Bacteria	Bacteroidetes	Bacteroidia	Flavobacteriales	Flavobacteriaceae	Robiginitalea	2
Bacteria	Bacteroidetes	Bacteroidia	Bacteroidales	Prolixibacteraceae	Prolixibacter	2
Bacteria	Proteobacteria	Gammaproteobacteria	AT-s2-59	uncultured sediment bacterium		2
Bacteria	Patescibacteria	WS6 (Dojkabacteria)	uncultured organism			2
Bacteria	Chloroflexi	Dehalococcoidia	S085	uncultured soil bacterium		2
Bacteria	Proteobacteria	Alphaproteobacteria	Rhodospirillales	Magnetospirillaceae	Phaeospirillum	2
Bacteria	Planctomycetes	Pla4 lineage	uncultured deep-sea bacterium			2
Bacteria	Proteobacteria	Alphaproteobacteria	Rickettsiales	Rickettsiaceae	uncultured	2
Bacteria	Latescibacteria	Latescibacteria	Latescibacterales	Latescibacteraceae	Latescibacteria bacterium SCGC AAA257-K07	2
Bacteria	Proteobacteria	Alphaproteobacteria	Rhizobiales	Devosiaceae	Cucumibacter	2
Bacteria	Verrucomicrobia	Verrucomicrobiae	Opitutales	uncultured	uncultured bacterium	2
Bacteria	Proteobacteria	Deltaproteobacteria	Desulfobacterales	Desulfobacteraceae	Desulfofrigus	2
Bacteria	Proteobacteria	Alphaproteobacteria	Rhodobacterales	Rhodobacteraceae	Roseovarius	2
Bacteria	Chloroflexi	Dehalococcoidia	GIF9	uncultured Chloroflexi bacterium		2
Bacteria	Actinobacteria	Actinobacteria	Pseudonocardiales	Pseudonocardiaceae	Actinomycetospora	2
Bacteria	Bacteroidetes	Bacteroidia	Flavobacteriales	Flavobacteriaceae	Polaribacter	2
Bacteria	Proteobacteria	Deltaproteobacteria	Bradymonadales	uncultured bacterium		2
Bacteria	Firmicutes	Clostridia	Clostridiales	Defluviitaleaceae	Defluviitaleaceae UCG-011	2
Bacteria	Proteobacteria	Alphaproteobacteria	Rickettsiales	SM2D12	uncultured alpha proteobacterium	2
Bacteria	Proteobacteria	Gammaproteobacteria	Methylococcales	Methylococcaceae	uncultured	2
Bacteria	Bacteroidetes	Bacteroidia	Flavobacteriales	Flavobacteriaceae	Gramella	2
Bacteria	Patescibacteria	Parcubacteria	UBA9983	uncultured bacterium		2
Bacteria	Planctomycetes	BD7-11	uncultured planctomycete			2
Bacteria	Proteobacteria	Alphaproteobacteria	Rhizobiales	Rhizobiaceae	uncultured	2
Bacteria	Firmicutes	Clostridia	Clostridiales	Ruminococcaceae	Ruminococcaceae UCG-012	2
Bacteria	Proteobacteria	Alphaproteobacteria	Rickettsiales	Mitochondria	Glycine max (soybean)	2
Bacteria	Actinobacteria	Actinobacteria	Frankiales	Geodermatophilaceae	Geodermatophilus	2
Bacteria	Firmicutes	Clostridia	Clostridiales	Peptococcaceae	Desulfitibacter	2
Bacteria	Bacteroidetes	Bacteroidia	Bacteroidales	Marinilabiliaceae	Carboxylicivirga	2
Bacteria	Proteobacteria	Gammaproteobacteria	Betaproteobacteriales	Burkholderiaceae	RS62 marine group	2
Bacteria	Proteobacteria	Alphaproteobacteria	Rickettsiales	Mitochondria	Berkeleya fennica	2
Bacteria	Patescibacteria	Parcubacteria	Candidatus Moranbacteria	uncultured bacterium		2
Archaea	Nanoarchaeaeota	Woesearchaeia	Candidatus Amesbacteria bacterium GW2011_GWC1_47_15			2
Bacteria	Verrucomicrobia	Verrucomicrobiae	Opitutales	Puniceicoccaceae	Verruc-01	2
Bacteria	Proteobacteria	Alphaproteobacteria	Rickettsiales	Mitochondria	Aspergillus nomius	2
Bacteria	Proteobacteria	Deltaproteobacteria	NB1-j	uncultured Colwellia sp.		2
Bacteria	Acidobacteria	Subgroup 26	uncultured Acidobacteria bacterium			2
Bacteria	Bacteroidetes	Bacteroidia	Bacteroidetes VC2.1 Bac22	uncultured bacterium		2
Bacteria	Firmicutes	Clostridia	Thermoanaerobacterales	Thermoanaerobacteraceae	Syntrophaceticus	2
Bacteria	Bacteroidetes	Bacteroidia	Bacteroidales	Marinifilaceae	Sanguibacteroides	2
Bacteria	Proteobacteria	Alphaproteobacteria	Caulobacterales	Hyphomonadaceae	Maricaulis	2
Bacteria	Actinobacteria	Actinobacteria	Micrococcales	Micrococcaceae	Kocuria	2
Bacteria	Dependentiae	Babeliae	Babeliales	Babeliaceae	uncultured bacterium	2
Bacteria	Acidobacteria	Blastocatellia (Subgroup 4)	45597	uncultured Acidobacteria bacterium		2
Bacteria	Proteobacteria	Gammaproteobacteria	Alteromonadales	Moritellaceae	uncultured	2
Bacteria	Proteobacteria	Deltaproteobacteria	Myxococcales	PS-B29	uncultured bacterium	2
Archaea	Nanoarchaeaeota	Woesearchaeia	uncultured archaeon CLEAR-24			2
Bacteria	Proteobacteria	Alphaproteobacteria	Rhodobacterales	Rhodobacteraceae	Pseudoruegeria	2
Bacteria	Proteobacteria	Alphaproteobacteria	Rhodospirillales	Rhodospirillaceae	Marispirillum	2
Archaea	Euryarchaeota	Thermoplasmata	Marine Benthic Group D and DHVEG-1	uncultured Thermoplasmata archaeon		2
Bacteria	Acidobacteria	Subgroup 22	uncultured prokaryote			2
Bacteria	Proteobacteria	Gammaproteobacteria	Legionellales	Legionellaceae	Legionella	2
Bacteria	Proteobacteria	Gammaproteobacteria	Xanthomonadales	Xanthomonadaceae	Stenotrophomonas	2
Bacteria	Proteobacteria	Gammaproteobacteria	Xanthomonadales	Xanthomonadaceae	Lysobacter	2
Bacteria	Omnitrophicaeota	uncultured Verrucomicrobia bacterium				2
Bacteria	Proteobacteria	Gammaproteobacteria	Enterobacteriales	Enterobacteriaceae	Serratia	2
Bacteria	Proteobacteria	Gammaproteobacteria	Enterobacteriales	Enterobacteriaceae	Dickeya	2
Bacteria	Proteobacteria	Gammaproteobacteria	Betaproteobacteriales	Methylophilaceae	MM2	2
Bacteria	Bacteroidetes	Bacteroidia	Chitinophagales	Chitinophagaceae	Flavihumibacter	2
Bacteria	Bacteroidetes	Bacteroidia	Chitinophagales	37-13	uncultured prokaryote	2
Bacteria	Proteobacteria	Gammaproteobacteria	AT-s2-59	uncultured gamma proteobacterium		2
Bacteria	Acidobacteria	Acidobacteriia	Subgroup 12	uncultured bacterium		2
Bacteria	Acidobacteria	Holophagae	Subgroup 7	uncultured Acidobacteria bacterium		2
Bacteria	Bacteroidetes	Bacteroidia	Bacteroidales	Rikenellaceae	dgA-11 gut group	2
Bacteria	Proteobacteria	Gammaproteobacteria	Xanthomonadales	Rhodanobacteraceae	Fulvimonas	2
Bacteria	Proteobacteria	Gammaproteobacteria	1013-28-CG33	uncultured gamma proteobacterium		2
Bacteria	Bacteroidetes	Bacteroidia	Sphingobacteriales	Sphingobacteriaceae	Sphingobacterium	2
Bacteria	Fusobacteria	Fusobacteriia	Fusobacteriales	Leptotrichiaceae	Leptotrichia	2
Bacteria	Proteobacteria	Alphaproteobacteria	Rickettsiales	Mitochondria	Potamogeton berchtoldii	2
Bacteria	Aegiribacteria	uncultured sediment bacterium				2
Archaea	Thaumarchaeota	Nitrososphaeria	Nitrosopumilales	Nitrosopumilaceae	uncultured Nitrosopumilales archaeon	2
Bacteria	Proteobacteria	Alphaproteobacteria	Rhizobiales	Rhizobiales Incertae Sedis	uncultured	2
Bacteria	Proteobacteria	Gammaproteobacteria	Betaproteobacteriales	Burkholderiaceae	Limnobacter	2
Bacteria	Proteobacteria	Gammaproteobacteria	PLTA13	metagenome		2
Archaea	Crenarchaeota	Bathyarchaeia	marine metagenome			2
Bacteria	Chloroflexi	Anaerolineae	SBR1031	anaerobic digester metagenome		2
Bacteria	Bacteroidetes	Bacteroidia	Sphingobacteriales	Lentimicrobiaceae	uncultured bacterium	2
Bacteria	Epsilonbacteraeota	Campylobacteria	Campylobacterales	Arcobacteraceae	Arcobacter	2
Bacteria	Lentisphaerae	Oligosphaeria	P.palmC41	uncultured bacterium		2
Bacteria	Bacteroidetes	Bacteroidia	Sphingobacteriales	ST-12K33	uncultured bacterium	2
Bacteria	Chloroflexi	Anaerolineae	Anaerolineales	Anaerolineaceae	ADurb.Bin120	2
Bacteria	Proteobacteria	Deltaproteobacteria	Myxococcales	BIrii41	uncultured organism	2
Bacteria	Proteobacteria	Deltaproteobacteria	Bradymonadales	uncultured delta proteobacterium		2
Bacteria	Proteobacteria	Gammaproteobacteria	Cellvibrionales	Cellvibrionaceae	Marinimicrobium	2
Bacteria	Acidobacteria	Subgroup 17	uncultured Acidobacteriales bacterium			2
Bacteria	Modulibacteria	Moduliflexia	Moduliflexales	Moduliflexaceae	uncultured delta proteobacterium	2
Bacteria	Proteobacteria	Alphaproteobacteria	Caulobacterales	Caulobacteraceae	Caulobacter	2
Bacteria	Actinobacteria	Acidimicrobiia	uncultured bacterium			2
Bacteria	Acidobacteria	Acidobacteriia	Acidobacteriales	Acidobacteriaceae (Subgroup 1)	Terriglobus	2
Bacteria	Modulibacteria	Moduliflexia	Moduliflexales	Moduliflexaceae	uncultured organism	2
Bacteria	Bacteroidetes	Bacteroidia	Flavobacteriales	Flavobacteriaceae	NS5 marine group	2
Bacteria	Planctomycetes	Phycisphaerae	mle1-8	uncultured bacterium		2
Bacteria	Patescibacteria	Parcubacteria	Candidatus Portnoybacteria	uncultured deep-sea bacterium		2
Bacteria	Bacteroidetes	Bacteroidia	Bacteroidales	SB-5	uncultured organism	2
Bacteria	Fibrobacteres	Fibrobacteria	Fibrobacterales	MAT-CR-H6-H10	uncultured organism	2
Bacteria	Proteobacteria	Gammaproteobacteria	PLTA13	uncultured bacterium		2
Bacteria	Patescibacteria	Microgenomatia	Candidatus Beckwithbacteria	uncultured bacterium		2
Archaea	Crenarchaeota	Bathyarchaeia	uncultured Thermofilum sp.			2
Bacteria	Acidobacteria	Subgroup 25	uncultured bacterium			2
Archaea	Nanoarchaeaeota	Woesearchaeia	Candidatus Pacearchaeota archaeon CG1_02_32_21			2
Bacteria	Proteobacteria	Deltaproteobacteria	Myxococcales	bacteriap25	uncultured organism	2
Bacteria	Proteobacteria	Gammaproteobacteria	Chromatiales	Sedimenticolaceae	Candidatus Thiodiazotropha endolucinida	2
Bacteria	Patescibacteria	Microgenomatia	uncultured bacterium			2
Bacteria	Elusimicrobia	Lineage IIb	uncultured bacterium			2
Bacteria	Proteobacteria	Gammaproteobacteria	MBMPE27	uncultured Thioalkalivibrio sp.		2
Bacteria	Bacteroidetes	Bacteroidia	Bacteroidales	Marinilabiliaceae	uncultured	2
Bacteria	Planctomycetes	OM190	uncultured Planctomycetaceae bacterium			2
Bacteria	Acidobacteria	d142	uncultured bacterium			2
Bacteria	Chloroflexi	Dehalococcoidia	1226B1H1-22-FL	uncultured bacterium		2
Bacteria	Actinobacteria	Coriobacteriia	OPB41	unidentified marine bacterioplankton		2
Bacteria	Acidobacteria	Subgroup 15	uncultured deep-sea bacterium			2
Bacteria	Acidobacteria	AT-s3-28	uncultured Acidobacterium sp.			2
Bacteria	Armatimonadetes	uncultured	uncultured bacterium			2
Bacteria	Chloroflexi	Anaerolineae	SBR1031	A4b	metagenome	2
Bacteria	Proteobacteria	Deltaproteobacteria	Myxococcales	Nannocystaceae	uncultured bacterium	2
Archaea	Euryarchaeota	Halobacteria	Halobacteriales	Haloferacaceae	Halorubellus	2
Bacteria	Firmicutes	Clostridia	Clostridiales	Ruminococcaceae	Ruminiclostridium 1	2
Bacteria	Omnitrophicaeota	Omnitrophica WOR_2 bacterium GWF2_38_59				2
Bacteria	Firmicutes	Bacilli	Lactobacillales	Leuconostocaceae	Leuconostoc	2
Bacteria	Gemmatimonadetes	BD2-11 terrestrial group	uncultured Gemmatimonadetes bacterium			2
Bacteria	Proteobacteria	Deltaproteobacteria	PB19	uncultured Desulfuromonadales bacterium		2
Bacteria	Chloroflexi	Anaerolineae	Anaerolineales	Anaerolineaceae	Levilinea	2
Bacteria	Firmicutes	Erysipelotrichia	Erysipelotrichales	Erysipelotrichaceae	Erysipelatoclostridium	2
Bacteria	Chloroflexi	Dehalococcoidia	FS117-23B-02	uncultured Chloroflexi bacterium		2
Bacteria	Armatimonadetes	DG-56	candidate division KD3-62 bacterium DG_56			2
Bacteria	Acidobacteria	Subgroup 26	uncultured bacterium SAT52-B4			2
Bacteria	Bacteroidetes	Bacteroidia	Bacteroidales	Dysgonomonadaceae	Dysgonomonas	2
Bacteria	Nitrospirae	Thermodesulfovibrionia	uncultured bacterium			2
Bacteria	Proteobacteria	Alphaproteobacteria	Rhodospirillales	Rhodospirillaceae	Candidatus Riegeria	2
Bacteria	Entotheonellaeota	Entotheonellia	Entotheonellales	Entotheonellaceae	Candidatus Entotheonella	2
Bacteria	Chloroflexi	Anaerolineae	uncultured	uncultured Chloroflexi bacterium		2
Bacteria	Proteobacteria	Gammaproteobacteria	Xanthomonadales	Xanthomonadaceae	Pseudoxanthomonas	2
Bacteria	Proteobacteria	Alphaproteobacteria	Azospirillales	Inquilinaceae	Inquilinus	2
Archaea	Nanoarchaeaeota	Woesearchaeia	Desulfobacteraceae bacterium 4572_19			2
Bacteria	Chloroflexi	Dehalococcoidia	DscP2	Dehalococcoidia bacterium DscP2		2
Bacteria	Chloroflexi	TK10	uncultured bacterium			2
Bacteria	Spirochaetes	Spirochaetia	Spirochaetales	Spirochaetaceae	Treponema	2
Bacteria	Proteobacteria	Deltaproteobacteria	Desulfobacterales	Desulfobacteraceae	Desulfonatronobacter	2
Bacteria	Actinobacteria	Acidimicrobiia	Microtrichales	Ilumatobacteraceae	uncultured	2
Bacteria	Proteobacteria	Alphaproteobacteria	Rhizobiales	KF-JG30-B3	uncultured bacterium KM4-1-D1	2
Bacteria	Proteobacteria	Gammaproteobacteria	Cellvibrionales	Microbulbiferaceae	Microbulbifer	2
Bacteria	Proteobacteria	Gammaproteobacteria	B2M28	uncultured sediment bacterium		2
Bacteria	Patescibacteria	Parcubacteria	Candidatus Giovannonibacteria	Candidatus Giovannonibacteria bacterium GW2011_GWF2_42_19		2
Bacteria	Verrucomicrobia	Verrucomicrobiae	Opitutales	Opitutaceae	Alterococcus	2
Bacteria	Chloroflexi	Chloroflexia	Chloroflexales	Roseiflexaceae	uncultured	2
Bacteria	Proteobacteria	Gammaproteobacteria	Betaproteobacteriales	Burkholderiaceae	Noviherbaspirillum	2
Bacteria	Actinobacteria	Thermoleophilia	Solirubrobacterales	67-14	uncultured bacterium	2
Bacteria	Zixibacteria	uncultured organism				2
Bacteria	Proteobacteria	Alphaproteobacteria	Rhodospirillales	uncultured	uncultured bacterium	2
Bacteria	Proteobacteria	Alphaproteobacteria	Puniceispirillales	Puniceispirillales Incertae Sedis	Constrictibacter	2
Bacteria	Proteobacteria	Alphaproteobacteria	Acetobacterales	Acetobacteraceae	Craurococcus	2
Bacteria	Actinobacteria	Acidimicrobiia	Actinomarinales	uncultured	uncultured Acidimicrobiales bacterium	2
Bacteria	Proteobacteria	Deltaproteobacteria	PB19	uncultured bacterium		2
Archaea	Hydrothermarchaeota	uncultured archaeon				2
Bacteria	Proteobacteria	Deltaproteobacteria	Desulfobacterales	Desulfobacteraceae	Desulfonema	2
Bacteria	Proteobacteria	Alphaproteobacteria	Rickettsiales	Mitochondria	Rhynchosporium orthosporum	2
Bacteria	Proteobacteria	Gammaproteobacteria	BD7-8	uncultured proteobacterium		2
Bacteria	Latescibacteria	uncultured delta proteobacterium				2
Bacteria	Bacteroidetes	Bacteroidia	Flavobacteriales	Flavobacteriaceae	Maribacter	2
Bacteria	Acidobacteria	Acidobacteriia	Acidobacteriales	Acidobacteriaceae (Subgroup 1)	Terracidiphilus	2
Archaea	Euryarchaeota	Thermoplasmata	SG8-5	Euryarchaeota archaeon SG8-5		2
Bacteria	Acidobacteria	Acidobacteriia	Solibacterales	Solibacteraceae (Subgroup 3)	Paludibaculum	2
Bacteria	Nitrospinae	Nitrospinia	Nitrospinales	Nitrospinaceae	LS-NOB	2
Bacteria	Firmicutes	Clostridia	Clostridiales	Ruminococcaceae	Ruminococcaceae NK4A214 group	2
Bacteria	Chloroflexi	Dehalococcoidia	DscP2	uncultured bacterium		2
Bacteria	Proteobacteria	Gammaproteobacteria	KI89A clade	uncultured deep-sea bacterium		2
Bacteria	Proteobacteria	Gammaproteobacteria	Cellvibrionales	Spongiibacteraceae	Spongiibacter	2
Bacteria	Proteobacteria	Alphaproteobacteria	uncultured	alpha proteobacterium endosymbiont 2 of Inanidrilus makropetalos		2
Bacteria	Chloroflexi	Dehalococcoidia	ER-E4-17	uncultured Chloroflexi bacterium		2
Bacteria	Acidobacteria	AT-s3-28	uncultured actinobacterium			2
Bacteria	Patescibacteria	Parcubacteria	uncultured soil bacterium			2
Bacteria	Proteobacteria	Gammaproteobacteria	Betaproteobacteriales	Methylophilaceae	Methylobacillus	2
Bacteria	Calditrichaeota	Calditrichia	Calditrichales	Calditrichaceae	uncultured Caldithrix sp.	2
Bacteria	Proteobacteria	Alphaproteobacteria	Puniceispirillales	uncultured	uncultured Rhodospirillales bacterium	2
Bacteria	Proteobacteria	Gammaproteobacteria	D90	uncultured organism		2
Bacteria	Gemmatimonadetes	BD2-11 terrestrial group	uncultured bacterium AD254-A9			2
Archaea	Nanoarchaeaeota	Woesearchaeia	Nanoarchaeota archaeon JGI OTU-1			2
Bacteria	Verrucomicrobia	Verrucomicrobiae	Pedosphaerales	Pedosphaeraceae	SCGC AAA164-E04	2
Bacteria	Proteobacteria	Alphaproteobacteria	Rickettsiales	Mitochondria	Lecanora strobilina	2
Bacteria	Proteobacteria	Gammaproteobacteria	Nitrosococcales	Nitrosococcaceae	Inmirania	2
Bacteria	Hydrogenedentes	Hydrogenedentia	Hydrogenedentiales	Hydrogenedensaceae	uncultured organism	2
Bacteria	Firmicutes	Clostridia	Clostridiales	JTB215	uncultured Firmicutes bacterium	2
Bacteria	Proteobacteria	Gammaproteobacteria	Cellvibrionales	Cellvibrionaceae	Cellvibrio	2
Bacteria	Proteobacteria	Gammaproteobacteria	Betaproteobacteriales	Methylophilaceae	Methylophilus	2
Bacteria	Proteobacteria	Deltaproteobacteria	Myxococcales	VHS-B3-70	uncultured delta proteobacterium	2
Bacteria	Planctomycetes	Phycisphaerae	mle1-8	uncultured planctomycete		2
Bacteria	Actinobacteria	Coriobacteriia	OPB41	uncultured bacterium		2
Archaea	Euryarchaeota	Thermoplasmata	Marine Benthic Group D and DHVEG-1	uncultured euryarchaeote		2
Bacteria	Firmicutes	Clostridia	Clostridiales	Ruminococcaceae	Ruminiclostridium	2
Bacteria	Proteobacteria	Alphaproteobacteria	Rhizobiales	uncultured	uncultured bacterium	2
Bacteria	Actinobacteria	Actinobacteria	Frankiales	Acidothermaceae	Acidothermus	2
Bacteria	Spirochaetes	Leptospirae	Leptospirales	Leptospiraceae	uncultured	2
Bacteria	Proteobacteria	Gammaproteobacteria	Oceanospirillales	Nitrincolaceae	Marinobacterium	2
Bacteria	Proteobacteria	Gammaproteobacteria	pItb-vmat-80	uncultured gamma proteobacterium		2
Bacteria	Proteobacteria	Alphaproteobacteria	Rhizobiales	uncultured	uncultured forest soil bacterium	2
Bacteria	Fibrobacteres	Fibrobacteria	Fibrobacterales	uncultured bacterium		2
Bacteria	Proteobacteria	Deltaproteobacteria	DTB120	uncultured bacterium		2
Bacteria	Proteobacteria	Alphaproteobacteria	Rhizobiales	Xanthobacteraceae	Pseudolabrys	2
Bacteria	Proteobacteria	Alphaproteobacteria	Caulobacterales	Hyphomonadaceae	SWB02	2
Archaea	Asgardaeota	Lokiarchaeia	uncultured marine archaeon			2
Bacteria	Planctomycetes	Phycisphaerae	Phycisphaerales	AKAU3564 sediment group	uncultured organism	2
Bacteria	Dadabacteria	Dadabacteriia	Dadabacteriales	uncultured organism		2
Archaea	Nanoarchaeaeota	Woesearchaeia	Candidatus Yanofskybacteria bacterium RIFCSPHIGHO2_01_FULL_41_26			2
Bacteria	Planctomycetes	Phycisphaerae	CCM11a	uncultured deep-sea bacterium		2
Archaea	Euryarchaeota	Thermoplasmata	Thermoplasmatales	Aciduliprofundaceae	Aciduliprofundum	2
Bacteria	Bacteroidetes	Bacteroidia	Cytophagales	Cyclobacteriaceae	Ekhidna	2
Bacteria	Actinobacteria	Actinobacteria	Micromonosporales	Micromonosporaceae	Asanoa	2
Bacteria	Proteobacteria	Deltaproteobacteria	Desulfobacterales	Desulfobacteraceae	Desulfobacter	2
Bacteria	Proteobacteria	Gammaproteobacteria	Betaproteobacteriales	Gallionellaceae	Sideroxydans	2
Bacteria	Proteobacteria	Alphaproteobacteria	Kordiimonadales	Iodidimonadaceae	Iodidimonas	2
Bacteria	Proteobacteria	Alphaproteobacteria	Rickettsiales	Mitochondria	Isaria tenuipes	2
Bacteria	Bacteroidetes	Bacteroidia	Bacteroidetes VC2.1 Bac22	marine metagenome		2
Archaea	Crenarchaeota	Bathyarchaeia	Candidatus Bathyarchaeota archaeon BA2			2
Bacteria	Actinobacteria	Actinobacteria	Streptosporangiales	Thermomonosporaceae	Actinomadura	2
Bacteria	Firmicutes	Clostridia	Clostridiales	Christensenellaceae	uncultured	2
Bacteria	Zixibacteria	uncultured delta proteobacterium				2
Bacteria	Proteobacteria	Deltaproteobacteria	10bav-F6	uncultured bacterium		2
Bacteria	Chloroflexi	Dehalococcoidia	FS117-23B-02	uncultured prokaryote		2
Bacteria	Firmicutes	Clostridia	Clostridiales	Ruminococcaceae	Anaerobacterium	2
Bacteria	Proteobacteria	Gammaproteobacteria	BD72BR169	uncultured bacterium		2
Bacteria	Firmicutes	Clostridia	Clostridiales	Lachnospiraceae	Lachnospiraceae NK3A20 group	2
Bacteria	Spirochaetes	Spirochaetia	Spirochaetales	Spirochaetaceae	Candidatus Marispirochaeta	2
Bacteria	Verrucomicrobia	Verrucomicrobiae	Verrucomicrobiales	DEV007	uncultured organism	2
Bacteria	Omnitrophicaeota	Omnitrophia	uncultured organism			2
Bacteria	Actinobacteria	Actinobacteria	Frankiales	Frankiaceae	Jatrophihabitans	2
Bacteria	Proteobacteria	Alphaproteobacteria	Puniceispirillales	uncultured Rhodospirillales bacterium		2
Bacteria	Firmicutes	Clostridia	Clostridiales	Clostridiaceae	Anaeromicrobium	2
Bacteria	Patescibacteria	ABY1	Candidatus Komeilibacteria	uncultured bacterium		2
Bacteria	Verrucomicrobia	Verrucomicrobiae	Pedosphaerales	Pedosphaeraceae	uncultured bacterium	2
Bacteria	Chloroflexi	Anaerolineae	SBR1031	uncultured soil bacterium		2
Bacteria	Calditrichaeota	Calditrichia	Calditrichales	Calditrichaceae	SM23-31	2
Bacteria	Proteobacteria	Alphaproteobacteria	SAR11 clade	Clade I	uncultured	2
Bacteria	Proteobacteria	Alphaproteobacteria	Rhodovibrionales	Fodinicurvataceae	Fodinicurvata	2
Bacteria	Chloroflexi	Ktedonobacteria	Ktedonobacterales	Ktedonobacteraceae	1921-3	2
Bacteria	Omnitrophicaeota	uncultured Omnitrophica bacterium				2
Bacteria	Firmicutes	Clostridia	Clostridiales	Clostridiales vadinBB60 group	uncultured bacterium	2
Bacteria	Planctomycetes	Phycisphaerae	Phycisphaerales	Phycisphaeraceae	FS140-16B-02 marine group	2
Bacteria	Planctomycetes	Phycisphaerae	MSBL9	SM23-30	uncultured deep-sea bacterium	2
Bacteria	Patescibacteria	ABY1	Candidatus Uhrbacteria	uncultured Crater Lake bacterium CL500-94		1
Bacteria	Proteobacteria	Deltaproteobacteria	Oligoflexales	0319-6G20	metagenome	1
Bacteria	Acidobacteria	Holophagae	Acanthopleuribacterales	Acanthopleuribacteraceae	Acanthopleuribacter	1
Bacteria	Proteobacteria	Gammaproteobacteria	Oceanospirillales	Kangiellaceae	uncultured	1
Archaea	Nanoarchaeaeota	Woesearchaeia	metagenome			1
Bacteria	Acidobacteria	Acidobacteriia	Solibacterales	Solibacteraceae (Subgroup 3)	Elev-16S-1166	1
Bacteria	Proteobacteria	Deltaproteobacteria	Desulfobacterales	Desulfobulbaceae	Desulfocapsa	1
Bacteria	Proteobacteria	Gammaproteobacteria	Chromatiales	Chromatiaceae	Thiohalobacter	1
Bacteria	Proteobacteria	Gammaproteobacteria	Methylococcales	Methylomonaceae	Methylomarinum	1
Bacteria	Proteobacteria	Gammaproteobacteria	Cellvibrionales	Porticoccaceae	C1-B045	1
Bacteria	Poribacteria	marine metagenome				1
Bacteria	Omnitrophicaeota	Omnitrophia	Omnitrophales	Omnitrophaceae	Candidatus Omnitrophus	1
Bacteria	Bacteroidetes	Bacteroidia	Bacteroidales	SB-5	uncultured Bacteroidetes bacterium	1
Bacteria	Chlamydiae	Chlamydiae	Chlamydiales	Parachlamydiaceae	uncultured	1
Bacteria	Proteobacteria	Deltaproteobacteria	Oligoflexales	0319-6G20	uncultured bacterium #0319-6G20	1
Archaea	Crenarchaeota	Bathyarchaeia	uncultured crenarchaeote MCG			1
Bacteria	Proteobacteria	Alphaproteobacteria	Thalassobaculales	Nisaeaceae	OM75 clade	1
Bacteria	Firmicutes	Bacilli	Bacillales	Bacillaceae	Anoxybacillus	1
Bacteria	Proteobacteria	Alphaproteobacteria	Rhodospirillales	uncultured	metagenome	1
Bacteria	Aegiribacteria	uncultured bacterium				1
Bacteria	Schekmanbacteria	uncultured Syntrophobacterales bacterium				1
Bacteria	Spirochaetes	V2072-189E03	uncultured prokaryote			1
Bacteria	Proteobacteria	Gammaproteobacteria	Enterobacteriales	Enterobacteriaceae	Cedecea	1
Bacteria	Proteobacteria	Gammaproteobacteria	Betaproteobacteriales	Burkholderiaceae	Curvibacter	1
Archaea	Crenarchaeota	Thermoprotei	Fervidicoccales	Fervidicoccaceae	uncultured	1
Bacteria	Planctomycetes	Pla3 lineage	uncultured organism			1
Bacteria	Proteobacteria	Alphaproteobacteria	Caulobacterales	Hyphomonadaceae	Euryhalocaulis	1
Bacteria	Proteobacteria	Alphaproteobacteria	Rhodovibrionales	Fodinicurvataceae	uncultured	1
Bacteria	Bacteroidetes	Bacteroidia	Bacteroidales	SB-5	uncultured Cytophagales bacterium	1
Bacteria	Spirochaetes	Brachyspirae	Brachyspirales	LH041	uncultured organism	1
Bacteria	Bacteroidetes	Bacteroidia	Flavobacteriales	Flavobacteriaceae	Maritimimonas	1
Bacteria	Proteobacteria	Gammaproteobacteria	Cellvibrionales	Cellvibrionaceae	Marinagarivorans	1
Bacteria	Firmicutes	Clostridia	Clostridiales	Peptococcaceae	Thermincola	1
Bacteria	Patescibacteria	ABY1	Candidatus Falkowbacteria	uncultured bacterium		1
Bacteria	Marinimicrobia (SAR406 clade)	uncultured bacterium FGYC_13M19				1
Bacteria	Chloroflexi	Dehalococcoidia	SAR202 clade	uncultured marine microorganism		1
Bacteria	Chlamydiae	LD1-PA32	uncultured organism			1
Bacteria	Proteobacteria	Gammaproteobacteria	B2M28	uncultured Epsilonproteobacteria bacterium		1
Bacteria	Actinobacteria	Actinobacteria	Micrococcales	Intrasporangiaceae	Intrasporangium	1
Bacteria	Firmicutes	Bacilli	Bacillales	Alicyclobacillaceae	Tumebacillus	1
Archaea	Nanoarchaeaeota	Woesearchaeia	archaeon GW2011_AR16			1
Bacteria	Acidobacteria	Subgroup 22	uncultured Acidobacteriales bacterium			1
Bacteria	Proteobacteria	Alphaproteobacteria	Rickettsiales	Mitochondria	Leptographium truncatum	1
Bacteria	Chloroflexi	Anaerolineae	Ardenticatenales	uncultured	bacterium YC-LK-LKJ38	1
Bacteria	Proteobacteria	Deltaproteobacteria	MBNT15	Nitrospirae bacterium CG2_30_70_394		1
Bacteria	Chloroflexi	Anaerolineae	Caldilineales	Caldilineaceae	uncultured	1
Bacteria	Proteobacteria	Gammaproteobacteria	Betaproteobacteriales	Burkholderiaceae	Advenella	1
Bacteria	Actinobacteria	Acidimicrobiia	IMCC26256	uncultured bacterium		1
Bacteria	Latescibacteria	Latescibacteria	Latescibacterales	Latescibacteraceae	uncultured actinobacterium	1
Bacteria	Firmicutes	Clostridia	Clostridiales	Ruminococcaceae	Candidatus Soleaferrea	1
Bacteria	Patescibacteria	ABY1	Candidatus Buchananbacteria	uncultured bacterium		1
Bacteria	Proteobacteria	Deltaproteobacteria	Desulfofervidales	Desulfofervidaceae	Candidatus Desulfofervidus	1
Bacteria	Proteobacteria	Alphaproteobacteria	Rhizobiales	uncultured	uncultured Rhizobiales bacterium	1
Archaea	Diapherotrites	Iainarchaeia	Iainarchaeales	metagenome		1
Bacteria	Chlamydiae	Chlamydiae	Chlamydiales	Simkaniaceae	Ga0074140	1
Bacteria	Proteobacteria	Alphaproteobacteria	Sphingomonadales	Sphingomonadaceae	Sphingorhabdus	1
Bacteria	Proteobacteria	Gammaproteobacteria	Betaproteobacteriales	Gallionellaceae	Candidatus Nitrotoga	1
Archaea	Crenarchaeota	Bathyarchaeia	uncultured marine crenarchaeote			1
Bacteria	Proteobacteria	Gammaproteobacteria	Betaproteobacteriales	Burkholderiaceae	Leptothrix	1
Bacteria	Chloroflexi	Dehalococcoidia	3051bac4-16	uncultured bacterium		1
Bacteria	Firmicutes	Bacilli	Bacillales	Paenibacillaceae	Paenibacillus	1
Bacteria	Proteobacteria	Gammaproteobacteria	Nitrosococcales	Nitrosococcaceae	wb1-P19	1
Bacteria	Nitrospirae	Thermodesulfovibrionia	uncultured	uncultured Nitrospiraceae bacterium		1
Bacteria	Proteobacteria	Gammaproteobacteria	UBA10353 marine group	hydrothermal vent metagenome		1
Bacteria	Bacteroidetes	Bacteroidia	Bacteroidales	SB-5	bacterium YC-LK-LKJ31	1
Bacteria	Proteobacteria	Gammaproteobacteria	Enterobacteriales	Enterobacteriaceae	Yersinia	1
Bacteria	Proteobacteria	Alphaproteobacteria	Rhodobacterales	Rhodobacteraceae	Litoreibacter	1
Bacteria	Proteobacteria	Gammaproteobacteria	HOC36	uncultured sediment bacterium		1
Bacteria	Lentisphaerae	Lentisphaeria	Victivallales	Arctic95B-14	uncultured bacterium AD106-G5	1
Bacteria	Chlamydiae	Chlamydiae	Chlamydiales	Chlamydiaceae	uncultured	1
Bacteria	Proteobacteria	Gammaproteobacteria	Betaproteobacteriales	Burkholderiaceae	Aquabacterium	1
Bacteria	Patescibacteria	Microgenomatia	Candidatus Pacebacteria	uncultured organism		1
Bacteria	Proteobacteria	Alphaproteobacteria	Rickettsiales	Mitochondria	Aeginetia indica	1
Bacteria	Proteobacteria	Gammaproteobacteria	Cellvibrionales	Cellvibrionaceae	Aestuariicella	1
Bacteria	Bacteroidetes	Bacteroidia	Flavobacteriales	Crocinitomicaceae	Brumimicrobium	1
Bacteria	Proteobacteria	Alphaproteobacteria	uncultured	uncultured Rhodospirillales bacterium		1
Bacteria	Proteobacteria	Alphaproteobacteria	Rhodospirillales	Rhodopirillaceae	Defluviicoccus	1
Bacteria	Kiritimatiellaeota	Kiritimatiellae	113B434	uncultured bacterium		1
Bacteria	LCP-89	uncultured bacterium				1
Bacteria	Actinobacteria	Actinobacteria	Corynebacteriales	Mycobacteriaceae	Mycobacterium	1
Bacteria	Actinobacteria	Actinobacteria	Streptosporangiales	Streptosporangiaceae	Nonomuraea	1
Bacteria	Actinobacteria	Actinobacteria	Streptomycetales	Streptomycetaceae	Streptomyces	1
Archaea	Asgardaeota	Odinarchaeia	Candidatus Odinarchaeota archaeon LCB_4			1
Bacteria	Proteobacteria	Deltaproteobacteria	Myxococcales	P3OB-42	uncultured Sorangiineae bacterium	1
Bacteria	Gemmatimonadetes	PAUC43f marine benthic group	uncultured deep-sea bacterium			1
Bacteria	Proteobacteria	Deltaproteobacteria	NB1-j	uncultured Desulfoglaeba sp.		1
Bacteria	Proteobacteria	Gammaproteobacteria	Cellvibrionales	Spongiibacteraceae	BD1-7 clade	1
Bacteria	Bacteroidetes	Rhodothermia	Rhodothermales	Rhodothermaceae	Salinibacter	1
Archaea	Thaumarchaeota	Nitrososphaeria	Nitrosopumilales	Nitrosopumilaceae	uncultured archaeon 19a-27	1
Bacteria	Planctomycetes	Pla4 lineage	uncultured Planctomycetales bacterium			1
Bacteria	Proteobacteria	Deltaproteobacteria	Myxococcales	VHS-B3-70	uncultured marine bacterium	1
Bacteria	Proteobacteria	Alphaproteobacteria	Rhodobacterales	Rhodobacteraceae	Celeribacter	1
Bacteria	Bacteroidetes	Bacteroidia	Bacteroidales	p-251-o5	uncultured bacterium	1
Bacteria	Proteobacteria	Alphaproteobacteria	Micavibrionales	uncultured	uncultured bacterium	1
Archaea	Euryarchaeota	Thermococci	Methanofastidiosales	uncultured	marine metagenome	1
Bacteria	Proteobacteria	Gammaproteobacteria	Enterobacteriales	Enterobacteriaceae	Enterobacillus	1
Bacteria	Proteobacteria	Gammaproteobacteria	SZB50	uncultured sediment bacterium		1
Bacteria	Proteobacteria	Alphaproteobacteria	uncultured	metagenome		1
Bacteria	Firmicutes	Clostridia	Clostridiales	Lachnospiraceae	Vallitalea	1
Bacteria	Firmicutes	Bacilli	Bacillales	Family XI	Gemella	1
Bacteria	Fibrobacteres	Fibrobacteria	Fibrobacterales	possible family 01	bacterium enrichment culture clone BBMC-4	1
Bacteria	Proteobacteria	Alphaproteobacteria	Rickettsiales	Mitochondria	Aspergillus lentulus	1
Bacteria	Proteobacteria	Alphaproteobacteria	Parvibaculales	PS1 clade	uncultured Parvularculaceae bacterium	1
Bacteria	Calditrichaeota	Calditrichia	Calditrichales	Calditrichaceae	saltmarsh clone LCP-26	1
Bacteria	Patescibacteria	WWE3	candidate division WWE3 bacterium GW2011_GWB2_43_22			1
Bacteria	Proteobacteria	Alphaproteobacteria	Rickettsiales	Mitochondria	Tasmannia insipida	1
Bacteria	Proteobacteria	Alphaproteobacteria	Rickettsiales	Mitochondria	Anthurium andraeanum	1
Bacteria	Patescibacteria	ABY1	Candidatus Falkowbacteria	marine metagenome		1
Bacteria	Proteobacteria	Alphaproteobacteria	Rickettsiales	Mitochondria	Medicago truncatula (barrel medic)	1
Archaea	Asgardaeota	Lokiarchaeia	unidentified archaeon			1
Bacteria	Proteobacteria	Alphaproteobacteria	Rickettsiales	Mitochondria	uncultured bacterium	1
Bacteria	Patescibacteria	Microgenomatia	Candidatus Pacebacteria	Candidatus Pacebacteria bacterium GW2011_GWA1_46_10		1
Bacteria	Proteobacteria	Deltaproteobacteria	Desulfuromonadales	Desulfuromonadaceae	Desulfuromonas	1
Bacteria	PAUC34f	uncultured bacterium HF0500_16O16				1
Bacteria	Proteobacteria	Gammaproteobacteria	Oceanospirillales	Nitrincolaceae	Motiliproteus	1
Bacteria	Proteobacteria	Deltaproteobacteria	Myxococcales	P3OB-42	uncultured deep-sea bacterium	1
Bacteria	Bacteroidetes	Bacteroidia	Flavobacteriales	Flavobacteriaceae	Ulvibacter	1
Bacteria	Proteobacteria	Gammaproteobacteria	Steroidobacterales	Woeseiaceae	JTB255 marine benthic group	1
Bacteria	Spirochaetes	Leptospirae	Leptospirales	Leptospiraceae	RBG-16-49-21	1
Bacteria	Acidobacteria	Acidobacteriia	Subgroup 13	uncultured bacterium		1
Bacteria	Proteobacteria	Alphaproteobacteria	Rickettsiales	Mitochondria	Alisma plantago-aquatica	1
Bacteria	Proteobacteria	Alphaproteobacteria	Rhodobacterales	Rhodobacteraceae	Loktanella	1
Bacteria	Proteobacteria	Gammaproteobacteria	Xanthomonadales	Xanthomonadaceae	Thermomonas	1
Bacteria	Spirochaetes	V2072-189E03	uncultured organism			1
Bacteria	Latescibacteria	Latescibacteria	Latescibacterales	Latescibacteraceae	bacterium enrichment culture clone 30(2013)	1
Bacteria	Firmicutes	Bacilli	Bacillales	Bacillaceae	Geobacillus	1
Bacteria	Proteobacteria	Alphaproteobacteria	Rhodospirillales	Rhodospirillaceae	BRH-c57	1
Bacteria	Proteobacteria	Deltaproteobacteria	Desulfobacterales	Desulfobulbaceae	SEEP-SRB4	1
Bacteria	Verrucomicrobia	Verrucomicrobiae	Pedosphaerales	Pedosphaeraceae	ADurb.Bin063-1	1
Bacteria	Proteobacteria	Alphaproteobacteria	Holosporales	Holosporaceae	uncultured	1
Bacteria	Planctomycetes	Phycisphaerae	mle1-8	uncultured organism		1
Bacteria	Fibrobacteres	Fibrobacteria	Fibrobacterales	TG3	uncultured organism	1
Bacteria	Proteobacteria	Gammaproteobacteria	Beggiatoales	Beggiatoaceae	uncultured	1
Bacteria	Acidobacteria	Holophagae	Subgroup 7	uncultured soil bacterium		1
Bacteria	Proteobacteria	Gammaproteobacteria	Ectothiorhodospirales	Ectothiorhodospiraceae	Thiorhodospira	1
Bacteria	Chlamydiae	Chlamydiae	Chlamydiales	cvE6	Chlamydiales bacterium cvE18	1
Bacteria	Patescibacteria	Saccharimonadia	Saccharimonadales	uncultured Candidatus Saccharibacteria bacterium		1
Archaea	Euryarchaeota	Methanomicrobia	ANME-1	ANME-1b	uncultured archaeon	1
Bacteria	Proteobacteria	Gammaproteobacteria	Arenicellales	Arenicellaceae	uncultured bacterium	1
Bacteria	Chlamydiae	Chlamydiae	Chlamydiales	Simkaniaceae	Candidatus Rhabdochlamydia	1
Bacteria	Proteobacteria	Alphaproteobacteria	Rhizobiales	Rhizobiaceae	Shinella	1
Bacteria	Proteobacteria	Alphaproteobacteria	Sphingomonadales	Sphingomonadaceae	Rhizorhapis	1
Bacteria	Bacteroidetes	Bacteroidia	Bacteroidales	Prolixibacteraceae	Sunxiuqinia	1
Bacteria	Proteobacteria	Deltaproteobacteria	NKB15	uncultured bacterium		1
Bacteria	Bacteroidetes	Bacteroidia	Chitinophagales	uncultured	uncultured soil bacterium	1
Bacteria	Actinobacteria	Actinobacteria	Micrococcales	Cellulomonadaceae	Actinotalea	1
Bacteria	Proteobacteria	Alphaproteobacteria	Reyranellales	Reyranellaceae	Reyranella	1
Bacteria	Gemmatimonadetes	AKAU4049	uncultured soil bacterium			1
Bacteria	Proteobacteria	Alphaproteobacteria	Rickettsiales	Mitochondria	Cairneyella variabilis	1
Bacteria	Patescibacteria	WWE3	uncultured candidate division WWE3 bacterium			1
Archaea	Euryarchaeota	Methanomicrobia	Methanosarcinales	Methanosarcinaceae	Methanolobus	1
Archaea	Thaumarchaeota	Marine Benthic Group A	marine metagenome			1
Bacteria	Actinobacteria	Acidimicrobiia	Microtrichales	uncultured	wastewater metagenome	1
Bacteria	Patescibacteria	Microgenomatia	Candidatus Levybacteria	uncultured bacterium		1
Bacteria	Proteobacteria	Alphaproteobacteria	Sphingomonadales	Sphingomonadaceae	Sphingomicrobium	1
Bacteria	Proteobacteria	Alphaproteobacteria	Thalassobaculales	Thalassobaculaceae	Thalassobaculum	1
Bacteria	Proteobacteria	Gammaproteobacteria	Chromatiales	Chromatiaceae	Lamprocystis	1
Bacteria	Proteobacteria	Gammaproteobacteria	Betaproteobacteriales	A21b	uncultured bacterium	1
Bacteria	Proteobacteria	Gammaproteobacteria	Alteromonadales	Moritellaceae	Paramoritella	1
Bacteria	Proteobacteria	Deltaproteobacteria	Desulfobacterales	Desulfobacteraceae	Desulfobacula	1
Bacteria	Proteobacteria	Deltaproteobacteria	Myxococcales	P3OB-42	Deltaproteobacteria bacterium RIFOXYB12_FULL_58_9	1
Bacteria	Proteobacteria	Gammaproteobacteria	Ectothiorhodospirales	Acidihalobacteraceae	Acidihalobacter	1
Bacteria	Proteobacteria	Alphaproteobacteria	Rhizobiales	Rhizobiaceae	Martelella	1
Bacteria	Proteobacteria	Deltaproteobacteria	NB1-j	uncultured bacterium W4-39b		1
Bacteria	Actinobacteria	Actinobacteria	Micrococcales	Demequinaceae	Demequina	1
Bacteria	Chloroflexi	Chloroflexia	Thermomicrobiales	JG30-KF-CM45	uncultured bacterium	1
Bacteria	Kiritimatiellaeota	Kiritimatiellae	Kiritimatiellales	Kiritimatiellaceae	MSBL3	1
Bacteria	Proteobacteria	Alphaproteobacteria	Rhizobiales	Rhodobiaceae	Tepidamorphus	1
Archaea	Euryarchaeota	Methanobacteria	Methanobacteriales	Methanobacteriaceae	Methanobacterium	1
Bacteria	Actinobacteria	Acidimicrobiia	Microtrichales	uncultured	uncultured actinobacterium	1
Bacteria	Chloroflexi	Anaerolineae	Ardenticatenales	uncultured	uncultured Anaerolineaceae bacterium	1
Bacteria	Gemmatimonadetes	S0134 terrestrial group	uncultured Gemmatimonadetes bacterium			1
Bacteria	Proteobacteria	Gammaproteobacteria	Betaproteobacteriales	Hydrogenophilaceae	uncultured	1
Bacteria	Proteobacteria	Alphaproteobacteria	Thalassobaculales	uncultured	uncultured Rhodospirillales bacterium	1
Bacteria	Proteobacteria	Gammaproteobacteria	Arenicellales	Arenicellaceae	Arenicella	1
Bacteria	Proteobacteria	Alphaproteobacteria	Rhodospirillales	Terasakiellaceae	uncultured	1
Bacteria	Proteobacteria	Alphaproteobacteria	Rickettsiales	Mitochondria	Aspergillus nidulans FGSC A4	1
Bacteria	Actinobacteria	Actinobacteria	Kineosporiales	Kineosporiaceae	Quadrisphaera	1
Bacteria	Calditrichaeota	Calditrichia	Calditrichales	Calditrichaceae	uncultured prokaryote	1
Bacteria	Proteobacteria	Gammaproteobacteria	Gammaproteobacteria Incertae Sedis	Unknown Family	uncultured gamma proteobacterium	1
Bacteria	Proteobacteria	Alphaproteobacteria	Rickettsiales	Mitochondria	Cycas taitungensis	1
Archaea	Diapherotrites	Iainarchaeia	Iainarchaeales	uncultured archaeon		1
Bacteria	Planctomycetes	Phycisphaerae	MSBL9	SG8-4	uncultured Planctomycetales bacterium	1
Bacteria	Planctomycetes	Phycisphaerae	B103G10	uncultured bacterium		1
Bacteria	Proteobacteria	Alphaproteobacteria	Rhodobacterales	Rhodobacteraceae	Albidovulum	1
Bacteria	Planctomycetes	Planctomycetacia	uncultured	uncultured bacterium		1
Bacteria	Proteobacteria	Alphaproteobacteria	Rhizobiales	Beijerinckiaceae	Methylobacterium	1
Bacteria	Proteobacteria	Alphaproteobacteria	Rickettsiales	Mitochondria	Aspergillus niger	1
Bacteria	Proteobacteria	Alphaproteobacteria	Rickettsiales	Mitochondria	Talaromyces piceae	1
Bacteria	Proteobacteria	Deltaproteobacteria	Myxococcales	Myxococcaceae	Corallococcus	1
Archaea	Euryarchaeota	Thermoplasmata	Thermoplasmatales	BSLdp215	Thermoplasmatales archaeon I-plasma	1
Bacteria	Proteobacteria	Deltaproteobacteria	Myxococcales	MidBa8	uncultured Myxococcales bacterium	1
Bacteria	Patescibacteria	ABY1	Candidatus Magasanikbacteria	Parcubacteria group bacterium CG1_02_58_44		1
Bacteria	Firmicutes	Clostridia	Clostridiales	Ruminococcaceae	Ruminococcaceae UCG-014	1
Bacteria	Proteobacteria	Gammaproteobacteria	Betaproteobacteriales	SC-I-84	uncultured beta proteobacterium	1
Bacteria	Cyanobacteria	Oxyphotobacteria	Nostocales	Nostocaceae	Anabaena PCC-7122	1
Bacteria	Cyanobacteria	Oxyphotobacteria	Nostocales	Nostocaceae	Gloeotrichia SAG 32.84	1
Bacteria	Bacteroidetes	Bacteroidia	Cytophagales	Flammeovirgaceae	Luteivirga	1
Archaea	Euryarchaeota	Thermococci	Methanofastidiosales	uncultured	uncultured archaeon	1
Bacteria	Chloroflexi	Dehalococcoidia	Dehalococcoidales	Dehalococcoidaceae	Dehalogenimonas	1
Bacteria	Proteobacteria	Alphaproteobacteria	Acetobacterales	Acetobacteraceae	Rhodopila	1
Bacteria	Proteobacteria	Gammaproteobacteria	Methylococcales	Methylomonaceae	Methylomonas	1
Bacteria	Bacteroidetes	Bacteroidia	Bacteroidales	Bacteroidetes BD2-2	uncultured sediment bacterium	1
Bacteria	Firmicutes	Clostridia	Clostridiales	Peptococcaceae	Desulfitispora	1
Bacteria	Patescibacteria	ABY1	Candidatus Falkowbacteria	metagenome		1
Bacteria	Proteobacteria	Gammaproteobacteria	Methylococcales	Methylococcaceae	Methylomagnum	1
Archaea	Asgardaeota	Odinarchaeia	uncultured crenarchaeote			1
Bacteria	Chloroflexi	Anaerolineae	MSB-5B2	uncultured Chloroflexi bacterium		1
Bacteria	Proteobacteria	Gammaproteobacteria	Cellvibrionales	Halieaceae	Congregibacter	1
Bacteria	Acidobacteria	Subgroup 17	uncultured soil bacterium			1
Bacteria	Proteobacteria	Alphaproteobacteria	Puniceispirillales	EF100-94H03	uncultured bacterium	1
Bacteria	Proteobacteria	Deltaproteobacteria	Deltaproteobacteria Incertae Sedis	Unknown Family	Deferrisoma	1
Bacteria	Proteobacteria	Gammaproteobacteria	Betaproteobacteriales	Methylophilaceae	OM43 clade	1
Bacteria	Proteobacteria	Deltaproteobacteria	Myxococcales	Myxococcaceae	Aggregicoccus	1
Bacteria	Proteobacteria	Gammaproteobacteria	Betaproteobacteriales	A21b	uncultured Rhodocyclaceae bacterium	1
Bacteria	Patescibacteria	Microgenomatia	Candidatus Chisholmbacteria	Candidatus Chisholmbacteria bacterium RIFCSPLOWO2_01_FULL_50_28		1
Bacteria	Firmicutes	Clostridia	Clostridiales	Peptococcaceae	Candidatus Dichloromethanomonas	1
Bacteria	BHI80-139	uncultured bacterium				1
Bacteria	Proteobacteria	Gammaproteobacteria	EC3	uncultured bacterium		1
Bacteria	Firmicutes	Clostridia	Clostridiales	Peptococcaceae	Desulfotomaculum	1
Bacteria	Chloroflexi	Anaerolineae	SJA-15	uncultured bacterium		1
Bacteria	Proteobacteria	Alphaproteobacteria	uncultured	marine sediment metagenome		1
Bacteria	Entotheonellaeota	Entotheonellia	Entotheonellales	Entotheonellaceae	uncultured bacterium	1
Bacteria	Patescibacteria	WWE3	uncultured bacterium			1
Bacteria	Patescibacteria	Microgenomatia	Candidatus Woesebacteria	Candidatus Woesebacteria bacterium RIFCSPHIGHO2_02_FULL_42_20		1
Bacteria	Proteobacteria	Alphaproteobacteria	Rhodospirillales	uncultured	marine metagenome	1
Bacteria	Omnitrophicaeota	uncultured deep-sea bacterium				1
Bacteria	Proteobacteria	Gammaproteobacteria	Betaproteobacteriales	Burkholderiaceae	GKS98 freshwater group	1
Bacteria	Bacteroidetes	Bacteroidia	Cytophagales	Microscillaceae	uncultured	1
Archaea	Thaumarchaeota	Nitrososphaeria	Nitrosotaleales	Nitrosotaleaceae	uncultured archaeon SAGMA-V	1
Bacteria	Dependentiae	Babeliae	Babeliales	UBA12409	uncultured bacterium	1
Bacteria	Proteobacteria	Alphaproteobacteria	Acetobacterales	Acetobacteraceae	uncultured	1
Bacteria	Proteobacteria	Deltaproteobacteria	Oligoflexales	0319-6G20	uncultured organism	1
Bacteria	Chloroflexi	Anaerolineae	SBR1031	A4b	uncultured organism	1
Bacteria	Proteobacteria	Gammaproteobacteria	CCD24	metagenome		1
Bacteria	Planctomycetes	Planctomycetacia	Gemmatales	Gemmataceae	Gemmata	1
Bacteria	Proteobacteria	Alphaproteobacteria	Rhodobacterales	Rhodobacteraceae	Roseobacter clade NAC11-7 lineage	1
Bacteria	Latescibacteria	uncultured bacterium mle1-16				1
Archaea	Diapherotrites	Micrarchaeia	uncultured archaeon			1
Bacteria	Bacteroidetes	Bacteroidia	Cytophagales	Cyclobacteriaceae	Marinoscillum	1
Bacteria	Proteobacteria	Alphaproteobacteria	Rhodobacterales	Rhodobacteraceae	Silicimonas	1
Bacteria	Proteobacteria	Gammaproteobacteria	Gammaproteobacteria Incertae Sedis	Unknown Family	uncultured bacterium	1
Bacteria	Chloroflexi	Ktedonobacteria	MVP-21	uncultured bacterium		1
Bacteria	Proteobacteria	Gammaproteobacteria	SZB50	uncultured gamma proteobacterium		1
Bacteria	Proteobacteria	Gammaproteobacteria	UBA10353 marine group	uncultured gamma proteobacterium		1
Bacteria	Chloroflexi	Chloroflexia	Thermomicrobiales	Thermomicrobiaceae	Nitrolancea	1
Bacteria	Proteobacteria	Gammaproteobacteria	Nitrococcales	Nitrococcaceae	Spiribacter	1
Bacteria	Patescibacteria	ABY1	Candidatus Falkowbacteria	Candidatus Falkowbacteria bacterium GW2011_GWD2_38_42		1

## Sheet: 4521_E
Domain	Phylum	Order	Class	Family	Genus	reads
Archaea	Crenarchaeota	Bathyarchaeia	uncultured archaeon			373
Bacteria	Proteobacteria	Deltaproteobacteria	Desulfarculales	Desulfarculaceae	Desulfatiglans	359
Bacteria	Chloroflexi	Anaerolineae	Anaerolineales	Anaerolineaceae	uncultured	350
Bacteria	Chloroflexi	Anaerolineae	SBR1031	uncultured bacterium		260
Bacteria	Proteobacteria	Deltaproteobacteria	Desulfobacterales	Desulfobacteraceae	Sva0081 sediment group	229
Bacteria	Proteobacteria	Deltaproteobacteria	Desulfobacterales	Desulfobacteraceae	SEEP-SRB1	204
Bacteria	Chloroflexi	Dehalococcoidia	GIF3	uncultured bacterium		172
Bacteria	Chloroflexi	Dehalococcoidia	GIF9	AB-539-J10	SCGC-AB-539-J10	139
Bacteria	Latescibacteria	uncultured bacterium				131
Bacteria	Proteobacteria	Deltaproteobacteria	Sva0485	uncultured bacterium		124
Bacteria	Acidobacteria	Aminicenantia	Aminicenantales	uncultured bacterium		120
Bacteria	Spirochaetes	Spirochaetia	Spirochaetales	Spirochaetaceae	Spirochaeta 2	116
Bacteria	Planctomycetes	Phycisphaerae	MSBL9	SG8-4	uncultured bacterium	116
Bacteria	Chloroflexi	Anaerolineae	Thermoflexales	Thermoflexaceae	Thermoflexus	115
Bacteria	Planctomycetes	Planctomycetacia	Pirellulales	Pirellulaceae	Pir4 lineage	113
Archaea	Euryarchaeota	Thermoplasmata	Marine Benthic Group D and DHVEG-1	uncultured archaeon		111
Bacteria	Proteobacteria	Deltaproteobacteria	Syntrophobacterales	Syntrophobacteraceae	uncultured	104
Bacteria	Acidobacteria	Subgroup 22	uncultured bacterium			102
Bacteria	Proteobacteria	Gammaproteobacteria	Betaproteobacteriales	Burkholderiaceae	Burkholderia-Caballeronia-Paraburkholderia	101
Bacteria	Latescibacteria	Latescibacteria	Latescibacterales	Latescibacteraceae	uncultured bacterium	100
Bacteria	Chloroflexi	Dehalococcoidia	Napoli-4B-65	uncultured bacterium		95
Bacteria	Proteobacteria	Gammaproteobacteria	Steroidobacterales	Woeseiaceae	Woeseia	90
Bacteria	Actinobacteria	Acidimicrobiia	Actinomarinales	uncultured	uncultured bacterium	88
Bacteria	Calditrichaeota	Calditrichia	Calditrichales	Calditrichaceae	uncultured bacterium	81
Bacteria	Proteobacteria	Deltaproteobacteria	NB1-j	uncultured bacterium		81
Bacteria	Chloroflexi	Anaerolineae	uncultured	uncultured bacterium		80
Bacteria	Acidobacteria	Thermoanaerobaculia	Thermoanaerobaculales	Thermoanaerobaculaceae	Subgroup 10	79
Bacteria	Proteobacteria	Alphaproteobacteria	Rickettsiales	Mitochondria	Posidonia oceanica	77
Bacteria	Proteobacteria	Gammaproteobacteria	Ectothiorhodospirales	Thioalkalispiraceae	Thiohalophilus	77
Bacteria	Omnitrophicaeota	uncultured bacterium				70
Bacteria	Chloroflexi	Anaerolineae	SBR1031	uncultured Chloroflexi bacterium		67
Bacteria	Acidobacteria	Thermoanaerobaculia	Thermoanaerobaculales	Thermoanaerobaculaceae	Subgroup 23	66
Bacteria	Proteobacteria	Alphaproteobacteria	Rhodovibrionales	Kiloniellaceae	uncultured	65
Bacteria	Spirochaetes	Spirochaetia	Spirochaetales	Spirochaetaceae	uncultured	64
Archaea	Asgardaeota	Odinarchaeia	uncultured archaeon			60
Bacteria	Firmicutes	Clostridia	Clostridiales	Family XII	Fusibacter	60
Bacteria	Proteobacteria	Gammaproteobacteria	Vibrionales	Vibrionaceae	Vibrio	58
Bacteria	TA06	uncultured bacterium				56
Bacteria	Proteobacteria	Gammaproteobacteria	Thiotrichales	Thiotrichaceae	uncultured	54
Bacteria	Proteobacteria	Deltaproteobacteria	NB1-j	uncultured delta proteobacterium		53
Archaea	Nanoarchaeaeota	Woesearchaeia	uncultured archaeon			53
Bacteria	Chloroflexi	Anaerolineae	SBR1031	uncultured organism		52
Archaea	Crenarchaeota	Bathyarchaeia	uncultured crenarchaeote			50
Bacteria	Zixibacteria	uncultured bacterium				50
Bacteria	Chloroflexi	Dehalococcoidia	t0.6.f	uncultured bacterium		50
Bacteria	Proteobacteria	Deltaproteobacteria	Desulfobacterales	Desulfobulbaceae	uncultured	49
Bacteria	Planctomycetes	Phycisphaerae	CCM11a	uncultured bacterium		46
Bacteria	Modulibacteria	Moduliflexia	Moduliflexales	Moduliflexaceae	uncultured bacterium	46
Archaea	Euryarchaeota	Thermoplasmata	uncultured	uncultured archaeon		46
Bacteria	Fusobacteria	Fusobacteriia	Fusobacteriales	Fusobacteriaceae	Propionigenium	45
Bacteria	Gemmatimonadetes	Gemmatimonadetes	Gemmatimonadales	Gemmatimonadaceae	uncultured	45
Bacteria	Gemmatimonadetes	BD2-11 terrestrial group	uncultured bacterium			45
Bacteria	Chloroflexi	Dehalococcoidia	Sh765B-AG-111	uncultured bacterium		45
Bacteria	Proteobacteria	Deltaproteobacteria	Desulfobacterales	Desulfobacteraceae	uncultured	44
Bacteria	Firmicutes	Bacilli	Bacillales	Bacillaceae	Bacillus	42
Bacteria	Proteobacteria	Gammaproteobacteria	Vibrionales	Vibrionaceae	Photobacterium	42
Bacteria	Proteobacteria	Deltaproteobacteria	Myxococcales	BIrii41	uncultured bacterium	41
Bacteria	Actinobacteria	WCHB1-81	uncultured bacterium			40
Bacteria	Proteobacteria	Gammaproteobacteria	Alteromonadales	Psychromonadaceae	Psychromonas	38
Bacteria	Bacteroidetes	Bacteroidia	Bacteroidales	Bacteroidetes BD2-2	uncultured bacterium	37
Archaea	Nanoarchaeaeota	Woesearchaeia	uncultured euryarchaeote			37
Bacteria	Acidobacteria	Subgroup 9	uncultured bacterium			35
Bacteria	Chloroflexi	Anaerolineae	Ardenticatenales	uncultured	uncultured bacterium	32
Bacteria	Chloroflexi	Dehalococcoidia	FW22	uncultured bacterium		32
Bacteria	Chloroflexi	Anaerolineae	MSB-5B2	uncultured bacterium		32
Bacteria	Acidobacteria	Aminicenantia	Aminicenantales	uncultured Aminicenantes bacterium		32
Bacteria	Nitrospirae	Thermodesulfovibrionia	uncultured	uncultured bacterium		32
Bacteria	Proteobacteria	Gammaproteobacteria	B2M28	uncultured bacterium		31
Bacteria	Planctomycetes	Planctomycetacia	Pirellulales	Pirellulaceae	uncultured	31
Bacteria	Proteobacteria	Gammaproteobacteria	Ectothiorhodospirales	Ectothiorhodospiraceae	Thiogranum	31
Bacteria	Proteobacteria	Alphaproteobacteria	Rhizobiales	Rhodomicrobiaceae	Rhodomicrobium	31
Bacteria	Proteobacteria	Gammaproteobacteria	Thiomicrospirales	Thioglobaceae	SUP05 cluster	30
Bacteria	Proteobacteria	Deltaproteobacteria	Desulfobacterales	Desulfobacteraceae	Desulfococcus	30
Bacteria	Chloroflexi	Dehalococcoidia	S085	uncultured bacterium		30
Bacteria	Kiritimatiellaeota	Kiritimatiellae	WCHB1-41	uncultured bacterium		29
Bacteria	Proteobacteria	Deltaproteobacteria	Sva0485	uncultured delta proteobacterium		28
Bacteria	Actinobacteria	Acidimicrobiia	Actinomarinales	uncultured	uncultured actinobacterium	28
Bacteria	Proteobacteria	Deltaproteobacteria	Desulfobacterales	Desulfobacteraceae	Desulfatitalea	28
Bacteria	Proteobacteria	Deltaproteobacteria	Myxococcales	MidBa8	uncultured delta proteobacterium	27
Archaea	Asgardaeota	Lokiarchaeia	uncultured archaeon			27
Bacteria	Actinobacteria	Actinobacteria	Streptomycetales	Streptomycetaceae	Streptomyces	27
Bacteria	Proteobacteria	Gammaproteobacteria	Enterobacteriales	Enterobacteriaceae	Escherichia-Shigella	26
Bacteria	Acidobacteria	Subgroup 17	uncultured bacterium			26
Bacteria	Calditrichaeota	Calditrichia	Calditrichales	Calditrichaceae	Caldithrix	26
Bacteria	LCP-89	uncultured bacterium				26
Archaea	Nanoarchaeaeota	Woesearchaeia	uncultured crenarchaeote			25
Bacteria	Chloroflexi	Anaerolineae	ADurb.Bin180	uncultured bacterium		25
Bacteria	Chloroflexi	KD4-96	uncultured bacterium			24
Bacteria	CK-2C2-2	uncultured bacterium				24
Archaea	Nanoarchaeaeota	Nanohaloarchaeia	Deep Sea Euryarchaeotic Group(DSEG)	uncultured archaeon		23
Bacteria	Chloroflexi	Dehalococcoidia	uncultured bacterium			23
Bacteria	Proteobacteria	Gammaproteobacteria	Acidiferrobacterales	Acidiferrobacteraceae	uncultured	23
Bacteria	Chloroflexi	Anaerolineae	uncultured	uncultured Chloroflexi bacterium		23
Bacteria	Epsilonbacteraeota	Campylobacteria	Campylobacterales	Sulfurovaceae	Sulfurovum	22
Bacteria	Patescibacteria	Microgenomatia	Candidatus Woesebacteria	uncultured bacterium		22
Bacteria	Chloroflexi	Dehalococcoidia	DscP2	uncultured bacterium		22
Bacteria	Planctomycetes	Phycisphaerae	Phycisphaerales	Phycisphaeraceae	Urania-1B-19 marine sediment group	22
Bacteria	Chloroflexi	Dehalococcoidia	MSBL5	uncultured bacterium		21
Bacteria	Planctomycetes	Planctomycetacia	Pirellulales	Pirellulaceae	Rhodopirellula	21
Archaea	Nanoarchaeaeota	Nanohaloarchaeia	Aenigmarchaeales	uncultured archaeon		21
Bacteria	Chloroflexi	Dehalococcoidia	vadinBA26	uncultured bacterium		21
Bacteria	Proteobacteria	Alphaproteobacteria	Rhizobiales	Methyloligellaceae	Methyloceanibacter	21
Bacteria	Dependentiae	Babeliae	Babeliales	uncultured bacterium		20
Bacteria	Firmicutes	Clostridia	Clostridiales	Lachnospiraceae	uncultured	20
Bacteria	Chloroflexi	Dehalococcoidia	661239	uncultured bacterium		20
Bacteria	Proteobacteria	Alphaproteobacteria	Rhizobiales	Hyphomicrobiaceae	uncultured	19
Bacteria	Proteobacteria	Deltaproteobacteria	Desulfobacterales	Desulfobulbaceae	MSBL7	19
Bacteria	Proteobacteria	Gammaproteobacteria	Betaproteobacteriales	Burkholderiaceae	Massilia	18
Bacteria	Actinobacteria	Acidimicrobiia	Microtrichales	Microtrichaceae	Sva0996 marine group	18
Bacteria	Planctomycetes	OM190	uncultured bacterium			17
Bacteria	Proteobacteria	Alphaproteobacteria	Sphingomonadales	Sphingomonadaceae	Sphingomonas	17
Bacteria	Proteobacteria	Deltaproteobacteria	Syntrophobacterales	Syntrophaceae	Desulfobacca	17
Bacteria	Chloroflexi	Dehalococcoidia	GIF9	uncultured bacterium		17
Bacteria	Planctomycetes	Planctomycetacia	Pirellulales	Pirellulaceae	Blastopirellula	17
Bacteria	Acidobacteria	Acidobacteriia	Acidobacteriales	Acidobacteriaceae (Subgroup 1)	Granulicella	17
Bacteria	Calditrichaeota	Calditrichia	Calditrichales	Calditrichaceae	uncultured Deferribacteres bacterium	16
Bacteria	Proteobacteria	Deltaproteobacteria	Myxococcales	Sandaracinaceae	uncultured	16
Bacteria	Proteobacteria	Alphaproteobacteria	Rhizobiales	Hyphomicrobiaceae	Filomicrobium	16
Bacteria	Chloroflexi	Dehalococcoidia	GIF3	Dehalococcoidia bacterium SCGC AB-540-C11		16
Bacteria	Proteobacteria	Gammaproteobacteria	Pseudomonadales	Pseudomonadaceae	Pseudomonas	16
Bacteria	Bacteroidetes	Bacteroidia	Cytophagales	Cyclobacteriaceae	uncultured	16
Bacteria	Proteobacteria	Deltaproteobacteria	Desulfarculales	Desulfarculaceae	uncultured	16
Bacteria	Proteobacteria	Gammaproteobacteria	BD7-8	uncultured bacterium		15
Bacteria	Chloroflexi	Anaerolineae	Anaerolineales	Anaerolineaceae	Pelolinea	15
Archaea	Nanoarchaeaeota	Woesearchaeia	marine metagenome			15
Archaea	Euryarchaeota	Thermococci	Methanofastidiosales	uncultured	uncultured archaeon	15
Bacteria	Chlamydiae	LD1-PA32	uncultured bacterium			15
Bacteria	Nitrospinae	P9X2b3D02	uncultured bacterium			15
Bacteria	Proteobacteria	Gammaproteobacteria	Ectothiorhodospirales	Ectothiorhodospiraceae	uncultured	15
Bacteria	Spirochaetes	Spirochaetia	Spirochaetales	Spirochaetaceae	Sediminispirochaeta	14
Archaea	Altiarchaeota	Altiarchaeia	Candidatus Altiarchaeales archaeon WOR_SM1_SCG			14
Bacteria	Fusobacteria	Fusobacteriia	Fusobacteriales	Leptotrichiaceae	Hypnocyclicus	14
Bacteria	Nitrospirae	4-29-1	uncultured bacterium			14
Bacteria	Acidobacteria	AT-s3-28	uncultured bacterium			14
Bacteria	Proteobacteria	Deltaproteobacteria	SAR324 clade(Marine group B)	uncultured bacterium		14
Bacteria	Proteobacteria	Gammaproteobacteria	Thiomicrospirales	Thiomicrospiraceae	endosymbionts	14
Bacteria	Proteobacteria	Gammaproteobacteria	Thiohalorhabdales	Thiohalorhabdaceae	uncultured	14
Bacteria	Chloroflexi	JG30-KF-CM66	uncultured bacterium			14
Bacteria	Proteobacteria	Deltaproteobacteria	Myxococcales	MidBa8	uncultured bacterium	14
Bacteria	Calditrichaeota	Calditrichia	Calditrichales	Calditrichaceae	Calorithrix	14
Bacteria	Acidobacteria	Subgroup 21	uncultured bacterium			14
Bacteria	Proteobacteria	Deltaproteobacteria	Syntrophobacterales	Syntrophaceae	Desulfomonile	14
Bacteria	Chloroflexi	Dehalococcoidia	SPG12-343-353-B75	uncultured bacterium		13
Bacteria	Bacteroidetes	Bacteroidia	Bacteroidales	SB-5	uncultured bacterium	13
Bacteria	Proteobacteria	Gammaproteobacteria	Gammaproteobacteria Incertae Sedis	Unknown Family	uncultured	13
Bacteria	Proteobacteria	Gammaproteobacteria	B2M28	uncultured gamma proteobacterium		13
Bacteria	Patescibacteria	Microgenomatia	Candidatus Beckwithbacteria	uncultured bacterium		13
Bacteria	PAUC34f	uncultured bacterium				12
Bacteria	Proteobacteria	Gammaproteobacteria	Alteromonadales	Moritellaceae	Moritella	12
Bacteria	Planctomycetes	Phycisphaerae	mle1-8	uncultured bacterium		12
Bacteria	Proteobacteria	Gammaproteobacteria	Chromatiales	Chromatiaceae	Candidatus Thiobios	12
Bacteria	Bacteroidetes	Bacteroidia	Flavobacteriales	Flavobacteriaceae	Flavobacterium	12
Bacteria	Acidobacteria	d142	uncultured Acidobacteria bacterium			12
Bacteria	Proteobacteria	Deltaproteobacteria	Myxococcales	MidBa8	uncultured organism	12
Bacteria	Proteobacteria	Gammaproteobacteria	Betaproteobacteriales	Burkholderiaceae	Ralstonia	12
Bacteria	Proteobacteria	Alphaproteobacteria	Caulobacterales	Caulobacteraceae	Phenylobacterium	12
Bacteria	Actinobacteria	Thermoleophilia	Gaiellales	uncultured	uncultured bacterium	12
Bacteria	Chloroflexi	Anaerolineae	RBG-13-54-9	uncultured bacterium		12
Bacteria	Fibrobacteres	Fibrobacteria	Fibrobacterales	Fibrobacteraceae	uncultured	11
Bacteria	Proteobacteria	Gammaproteobacteria	Coxiellales	Coxiellaceae	Coxiella	11
Archaea	Euryarchaeota	Thermoplasmata	Marine Benthic Group D and DHVEG-1	uncultured Thermoplasmatales archaeon		11
Archaea	Crenarchaeota	Bathyarchaeia	uncultured marine crenarchaeote E6-3G			11
Bacteria	Nitrospirae	Nitrospira	Nitrospirales	Nitrospiraceae	Nitrospira	11
Bacteria	Acidobacteria	Subgroup 22	uncultured Acidobacteria bacterium			11
Bacteria	Actinobacteria	Actinobacteria	Corynebacteriales	Mycobacteriaceae	Mycobacterium	11
Bacteria	Proteobacteria	Alphaproteobacteria	Rhizobiales	Methyloligellaceae	uncultured	11
Bacteria	Fusobacteria	Fusobacteriia	Fusobacteriales	Fusobacteriaceae	Ilyobacter	11
Bacteria	Bacteroidetes	Ignavibacteria	Ignavibacteriales	PHOS-HE36	uncultured bacterium	11
Bacteria	Proteobacteria	Alphaproteobacteria	uncultured	uncultured alpha proteobacterium		11
Bacteria	Proteobacteria	Gammaproteobacteria	Chromatiales	Sedimenticolaceae	Sedimenticola	11
Bacteria	Kiritimatiellaeota	Kiritimatiellae	WCHB1-41	uncultured Verrucomicrobia bacterium		10
Bacteria	Chloroflexi	Dehalococcoidia	Dehalococcoidales	uncultured	uncultured bacterium	10
Bacteria	Proteobacteria	Gammaproteobacteria	Steroidobacterales	Steroidobacteraceae	Steroidobacter	10
Bacteria	Spirochaetes	Leptospirae	Leptospirales	Leptospiraceae	RBG-16-49-21	10
Bacteria	Acidobacteria	Acidobacteriia	Solibacterales	Solibacteraceae (Subgroup 3)	Bryobacter	10
Bacteria	Proteobacteria	Deltaproteobacteria	SAR324 clade(Marine group B)	uncultured delta proteobacterium		10
Bacteria	Chloroflexi	Dehalococcoidia	661239	Chloroflexi bacterium RBG_13_46_14		10
Bacteria	Acidobacteria	Subgroup 17	uncultured Acidobacteria bacterium			10
Bacteria	Proteobacteria	Deltaproteobacteria	Desulfobacterales	Desulfobacteraceae	Desulfosarcina	10
Archaea	Crenarchaeota	Bathyarchaeia	uncultured Desulfurococcales archaeon			10
Bacteria	Proteobacteria	Deltaproteobacteria	Oligoflexales	0319-6G20	uncultured bacterium	10
Bacteria	Firmicutes	Clostridia	Clostridiales	Clostridiaceae 1	uncultured	10
Bacteria	Spirochaetes	Spirochaetia	Spirochaetales	Spirochaetaceae	GWE2-31-10	10
Bacteria	Planctomycetes	Phycisphaerae	MSBL9	SM23-30	uncultured bacterium	10
Bacteria	Proteobacteria	Alphaproteobacteria	Rhodovibrionales	Kiloniellaceae	Limibacillus	10
Bacteria	Patescibacteria	Parcubacteria	uncultured bacterium			10
Bacteria	Acidobacteria	Subgroup 18	uncultured bacterium			10
Bacteria	Proteobacteria	Alphaproteobacteria	Rhizobiales	Xanthobacteraceae	Bradyrhizobium	10
Bacteria	Patescibacteria	Gracilibacteria	uncultured bacterium			10
Bacteria	Firmicutes	Clostridia	Clostridiales	Family XIII	uncultured	10
Bacteria	Proteobacteria	Deltaproteobacteria	Desulfobacterales	Desulfobacteraceae	Desulfofaba	10
Bacteria	Proteobacteria	Deltaproteobacteria	Myxococcales	VHS-B3-70	uncultured bacterium	10
Bacteria	Proteobacteria	Gammaproteobacteria	Nitrosococcales	Nitrosococcaceae	3PJM14	10
Archaea	Thaumarchaeota	Nitrososphaeria	Nitrosopumilales	Nitrosopumilaceae	uncultured archaeon	9
Bacteria	Chloroflexi	Dehalococcoidia	FS117-23B-02	uncultured bacterium		9
Bacteria	Bacteroidetes	Bacteroidia	Bacteroidales	Marinifilaceae	uncultured	9
Bacteria	Proteobacteria	Gammaproteobacteria	Betaproteobacteriales	Methylophilaceae	Methylotenera	9
Bacteria	GN01	uncultured bacterium				9
Bacteria	Actinobacteria	Acidimicrobiia	Actinomarinales	uncultured	uncultured organism	9
Bacteria	Proteobacteria	Deltaproteobacteria	Desulfuromonadales	Desulfuromonadaceae	Pelobacter	9
Bacteria	Proteobacteria	Deltaproteobacteria	MBNT15	uncultured bacterium		9
Bacteria	Planctomycetes	SPG12-343-353-B69	uncultured bacterium			9
Bacteria	Chloroflexi	Anaerolineae	Ardenticatenales	uncultured	uncultured Chloroflexi bacterium	9
Archaea	Crenarchaeota	Bathyarchaeia	uncultured crenarchaeote MCG			9
Bacteria	Planctomycetes	Phycisphaerae	Phycisphaerales	AKAU3564 sediment group	uncultured bacterium	9
Bacteria	Proteobacteria	Alphaproteobacteria	uncultured	uncultured bacterium		9
Bacteria	Planctomycetes	Phycisphaerae	MSBL9	SG8-4	uncultured planctomycete	9
Bacteria	Proteobacteria	Alphaproteobacteria	Rhizobiales	Hyphomicrobiaceae	Hyphomicrobium	9
Bacteria	Bacteroidetes	Bacteroidia	Chitinophagales	Saprospiraceae	uncultured	9
Archaea	Euryarchaeota	Thermoplasmata	SG8-5	uncultured archaeon		9
Bacteria	Proteobacteria	Gammaproteobacteria	Xanthomonadales	Rhodanobacteraceae	Dyella	9
Bacteria	Actinobacteria	Acidimicrobiia	Microtrichales	uncultured	uncultured bacterium	9
Bacteria	Proteobacteria	Gammaproteobacteria	Arenicellales	Arenicellaceae	uncultured	8
Bacteria	Acetothermia	Acetothermiia	uncultured bacterium			8
Bacteria	Fusobacteria	Fusobacteriia	Fusobacteriales	Leptotrichiaceae	uncultured	8
Bacteria	Poribacteria	uncultured Firmicutes bacterium				8
Bacteria	Proteobacteria	Gammaproteobacteria	EPR3968-O8a-Bc78	uncultured gamma proteobacterium		8
Bacteria	Proteobacteria	Alphaproteobacteria	Acetobacterales	Acetobacteraceae	Acidocella	8
Bacteria	Proteobacteria	Deltaproteobacteria	Myxococcales	P3OB-42	uncultured bacterium	8
Bacteria	Proteobacteria	Gammaproteobacteria	Nitrosococcales	Nitrosococcaceae	CI75cm.2.12	8
Bacteria	Proteobacteria	Gammaproteobacteria	Tenderiales	Tenderiaceae	Candidatus Tenderia	8
Bacteria	Proteobacteria	Deltaproteobacteria	Myxococcales	bacteriap25	uncultured bacterium	8
Bacteria	Bacteroidetes	Rhodothermia	Rhodothermales	Rhodothermaceae	uncultured	8
Bacteria	Actinobacteria	Acidimicrobiia	Microtrichales	Ilumatobacteraceae	Ilumatobacter	8
Bacteria	Gemmatimonadetes	BD2-11 terrestrial group	uncultured Gemmatimonadetes bacterium			8
Bacteria	Planctomycetes	Pla4 lineage	uncultured bacterium			8
Bacteria	Proteobacteria	Alphaproteobacteria	Rickettsiales	Mitochondria	Camelina sativa	8
Bacteria	Chloroflexi	Anaerolineae	MSB-5B2	uncultured Chloroflexi bacterium		8
Archaea	Crenarchaeota	Bathyarchaeia	miscellaneous Crenarchaeota group archaeon SMTZ-80			8
Bacteria	Proteobacteria	Gammaproteobacteria	Betaproteobacteriales	Burkholderiaceae	uncultured	8
Bacteria	Zixibacteria	uncultured delta proteobacterium				8
Bacteria	Acidobacteria	Acidobacteriia	Acidobacteriales	Acidobacteriaceae (Subgroup 1)	Edaphobacter	8
Bacteria	Proteobacteria	Deltaproteobacteria	Myxococcales	VHS-B3-70	uncultured delta proteobacterium	8
Bacteria	Bacteroidetes	Bacteroidia	Bacteroidales	Bacteroidetes BD2-2	uncultured Bacteroidetes bacterium	8
Bacteria	Proteobacteria	Deltaproteobacteria	Myxococcales	Haliangiaceae	Haliangium	8
Bacteria	Chloroflexi	Dehalococcoidia	SPG12-461-471-B8	uncultured bacterium		8
Bacteria	Gemmatimonadetes	MD2902-B12	uncultured bacterium			8
Bacteria	Planctomycetes	OM190	uncultured planctomycete			8
Bacteria	Latescibacteria	Latescibacteria	Latescibacterales	Latescibacteraceae	Candidatus Latescibacter	8
Bacteria	Chloroflexi	Dehalococcoidia	1226B1H1-22-FL	uncultured bacterium		8
Bacteria	Proteobacteria	Gammaproteobacteria	Alteromonadales	Shewanellaceae	Shewanella	8
Bacteria	Proteobacteria	Gammaproteobacteria	EPR3968-O8a-Bc78	uncultured bacterium		8
Archaea	Euryarchaeota	Methanomicrobia	Methanomicrobiales	Methanoregulaceae	Methanolinea	7
Bacteria	Planctomycetes	Planctomycetacia	Pirellulales	Pirellulaceae	Pirellula	7
Bacteria	BRC1	uncultured bacterium				7
Bacteria	Planctomycetes	vadinHA49	uncultured bacterium			7
Archaea	Crenarchaeota	Bathyarchaeia	marine metagenome			7
Bacteria	Proteobacteria	Deltaproteobacteria	Desulfobacterales	Desulfobacteraceae	Desulfobacterium	7
Bacteria	Proteobacteria	Deltaproteobacteria	Myxococcales	BIrii41	uncultured organism	7
Bacteria	Proteobacteria	Gammaproteobacteria	Diplorickettsiales	Diplorickettsiaceae	uncultured	7
Bacteria	Proteobacteria	Alphaproteobacteria	Sphingomonadales	Sphingomonadaceae	Novosphingobium	7
Bacteria	Proteobacteria	Deltaproteobacteria	Desulfuromonadales	Geobacteraceae	Geobacter	7
Bacteria	Proteobacteria	Gammaproteobacteria	KI89A clade	uncultured bacterium		7
Bacteria	Proteobacteria	Alphaproteobacteria	Rhizobiales	Xanthobacteraceae	uncultured	7
Bacteria	Planctomycetes	Phycisphaerae	Phycisphaerales	Phycisphaeraceae	uncultured	7
Bacteria	Chloroflexi	Dehalococcoidia	3051bac4-16	uncultured bacterium		7
Bacteria	Proteobacteria	Gammaproteobacteria	Gammaproteobacteria Incertae Sedis	Unknown Family	Acidibacter	7
Bacteria	Elusimicrobia	Elusimicrobia	MVP-88	uncultured bacterium		7
Bacteria	Chloroflexi	Anaerolineae	Ardenticatenales	uncultured	uncultured organism	7
Bacteria	Proteobacteria	Gammaproteobacteria	Cellvibrionales	Halieaceae	OM60(NOR5) clade	7
Bacteria	Gemmatimonadetes	PAUC43f marine benthic group	uncultured bacterium			7
Bacteria	Acidobacteria	Subgroup 18	uncultured Acidobacteria bacterium			7
Bacteria	Proteobacteria	Gammaproteobacteria	Betaproteobacteriales	Burkholderiaceae	Rhodoferax	7
Bacteria	Firmicutes	Clostridia	Clostridiales	Lachnospiraceae	Vallitalea	7
Bacteria	Spirochaetes	Spirochaetia	Spirochaetales	Spirochaetaceae	Sphaerochaeta	7
Bacteria	Armatimonadetes	DG-56	uncultured bacterium			7
Bacteria	Proteobacteria	Deltaproteobacteria	Myxococcales	BIrii41	metagenome	7
Bacteria	Verrucomicrobia	Verrucomicrobiae	Pedosphaerales	Pedosphaeraceae	uncultured bacterium	7
Bacteria	Modulibacteria	Moduliflexia	Moduliflexales	Moduliflexaceae	uncultured organism	7
Bacteria	Proteobacteria	Alphaproteobacteria	Rhizobiales	Rhizobiaceae	Allorhizobium-Neorhizobium-Pararhizobium-Rhizobium	7
Bacteria	Chloroflexi	Dehalococcoidia	H3.93	uncultured bacterium		7
Bacteria	Proteobacteria	Gammaproteobacteria	Pseudomonadales	Moraxellaceae	uncultured	7
Bacteria	Proteobacteria	Alphaproteobacteria	Rhodospirillales	Rhodopirillaceae	Defluviicoccus	7
Bacteria	TA06	uncultured organism				7
Bacteria	BHI80-139	uncultured bacterium				7
Bacteria	Chloroflexi	Dehalococcoidia	Sh765B-AG-111	uncultured Dehalococcoides sp.		7
Bacteria	Proteobacteria	Gammaproteobacteria	Chromatiales	Sedimenticolaceae	Candidatus Thiodiazotropha	7
Bacteria	Bacteroidetes	Bacteroidia	Bacteroidales	Marinifilaceae	Marinifilum	7
Bacteria	Proteobacteria	Gammaproteobacteria	JTB23	uncultured bacterium		6
Archaea	Crenarchaeota	Bathyarchaeia	uncultured miscellaneous Crenarchaeota group			6
Bacteria	Latescibacteria	uncultured Verrucomicrobia bacterium				6
Bacteria	Planctomycetes	Brocadiae	SM23-32	Planctomycetes bacterium SM23_32		6
Bacteria	Proteobacteria	Deltaproteobacteria	Desulfuromonadales	Desulfuromonadaceae	Desulfuromonas	6
Bacteria	Patescibacteria	WWE3	uncultured bacterium			6
Archaea	Asgardaeota	uncultured archaeon				6
Bacteria	Bacteroidetes	Bacteroidia	Bacteroidales	Marinilabiliaceae	uncultured	6
Bacteria	Proteobacteria	Deltaproteobacteria	Desulfobacterales	Desulfobulbaceae	Desulfurivibrio	6
Bacteria	Proteobacteria	Alphaproteobacteria	Rhizobiales	Beijerinckiaceae	Methylobacterium	6
Bacteria	Proteobacteria	Gammaproteobacteria	Nitrosococcales	Nitrosococcaceae	FS142-36B-02	6
Bacteria	Latescibacteria	uncultured delta proteobacterium				6
Bacteria	Proteobacteria	Gammaproteobacteria	Betaproteobacteriales	Burkholderiaceae	Noviherbaspirillum	6
Bacteria	Acidobacteria	Subgroup 21	uncultured Acidobacteria bacterium			6
Bacteria	Proteobacteria	Gammaproteobacteria	Xanthomonadales	Rhodanobacteraceae	Rhodanobacter	6
Bacteria	Firmicutes	Clostridia	Clostridiales	Peptococcaceae	uncultured	6
Bacteria	Lentisphaerae	Lentisphaeria	Victivallales	PRD18C08	uncultured bacterium	6
Bacteria	Hydrogenedentes	Hydrogenedentia	Hydrogenedentiales	Hydrogenedensaceae	uncultured bacterium	6
Bacteria	Proteobacteria	Gammaproteobacteria	Xanthomonadales	Xanthomonadaceae	Arenimonas	6
Bacteria	Planctomycetes	Pla3 lineage	uncultured bacterium			6
Bacteria	Chloroflexi	Dehalococcoidia	Napoli-4B-65	uncultured Dehalococcoides sp.		6
Bacteria	Acidobacteria	Acidobacteriia	Solibacterales	Solibacteraceae (Subgroup 3)	PAUC26f	6
Bacteria	Planctomycetes	Phycisphaerae	C86	uncultured bacterium		6
Bacteria	Actinobacteria	WCHB1-81	Actinobacteria bacterium RBG_19FT_COMBO_36_27			6
Bacteria	BRC1	uncultured organism				6
Bacteria	Proteobacteria	Alphaproteobacteria	Rhodovibrionales	Kiloniellaceae	Pelagibius	6
Bacteria	Proteobacteria	Deltaproteobacteria	MBNT15	uncultured delta proteobacterium		6
Bacteria	Actinobacteria	Actinobacteria	Micrococcales	Micrococcaceae	Pseudarthrobacter	6
Bacteria	Proteobacteria	Alphaproteobacteria	Rhizobiales	Rhizobiaceae	Cohaesibacter	6
Bacteria	Bacteroidetes	Bacteroidia	Bacteroidales	SB-5	uncultured Bacteroidetes bacterium	6
Bacteria	Proteobacteria	Gammaproteobacteria	Betaproteobacteriales	Nitrosomonadaceae	MND1	6
Bacteria	Planctomycetes	vadinHA49	uncultured organism			6
Bacteria	Actinobacteria	Actinobacteria	Kineosporiales	Kineosporiaceae	uncultured	6
Bacteria	Verrucomicrobia	Verrucomicrobiae	Verrucomicrobiales	DEV007	uncultured bacterium	6
Bacteria	Zixibacteria	uncultured Caldithrix sp.				5
Bacteria	Proteobacteria	Alphaproteobacteria	Rhodobacterales	Rhodobacteraceae	uncultured	5
Bacteria	Patescibacteria	Microgenomatia	Candidatus Chisholmbacteria	uncultured bacterium		5
Archaea	Nanoarchaeaeota	Nanohaloarchaeia	Deep Sea Euryarchaeotic Group(DSEG)	uncultured euryarchaeote		5
Bacteria	Proteobacteria	Gammaproteobacteria	Betaproteobacteriales	TRA3-20	metagenome	5
Bacteria	Proteobacteria	Gammaproteobacteria	Oceanospirillales	Pseudohongiellaceae	Pseudohongiella	5
Archaea	Euryarchaeota	Methanomicrobia	Methanosarcinales	Methanosarcinaceae	Methanococcoides	5
Bacteria	Firmicutes	Clostridia	Clostridiales	Clostridiaceae 3	Clostridiisalibacter	5
Archaea	Hadesarchaeaeota	uncultured archaeon				5
Bacteria	Dependentiae	Babeliae	Babeliales	uncultured delta proteobacterium		5
Bacteria	Proteobacteria	Gammaproteobacteria	Nitrosococcales	Nitrosococcaceae	SZB85	5
Bacteria	Atribacteria	JS1	uncultured bacterium			5
Bacteria	Planctomycetes	Pla3 lineage	uncultured planctomycete			5
Bacteria	Patescibacteria	ABY1	Candidatus Falkowbacteria	marine metagenome		5
Bacteria	Zixibacteria	uncultured organism				5
Bacteria	Actinobacteria	Acidimicrobiia	Microtrichales	Ilumatobacteraceae	uncultured	5
Bacteria	Marinimicrobia (SAR406 clade)	uncultured bacterium				5
Bacteria	Chloroflexi	Dehalococcoidia	FS117-23B-02	uncultured prokaryote		5
Bacteria	Proteobacteria	Gammaproteobacteria	uncultured	uncultured bacterium		5
Bacteria	Proteobacteria	Gammaproteobacteria	Ectothiorhodospirales	Thioalkalispiraceae	Thioalkalispira	5
Bacteria	Actinobacteria	RBG-16-55-12	uncultured bacterium			5
Archaea	Diapherotrites	Micrarchaeia	uncultured archaeon			5
Bacteria	Latescibacteria	uncultured organism				5
Bacteria	Proteobacteria	Deltaproteobacteria	Desulfobacterales	Desulfobulbaceae	SEEP-SRB4	5
Bacteria	Bacteroidetes	Bacteroidia	Bacteroidales	Bacteroidetes BD2-2	uncultured Cytophagales bacterium	5
Bacteria	Proteobacteria	Deltaproteobacteria	NB1-j	uncultured deep-sea bacterium		5
Bacteria	Kiritimatiellaeota	Kiritimatiellae	WCHB1-41	uncultured organism		5
Bacteria	Latescibacteria	uncultured Latescibacteria bacterium				5
Bacteria	Acidobacteria	Subgroup 6	uncultured bacterium			5
Bacteria	Proteobacteria	Alphaproteobacteria	Rhizobiales	Rhizobiales Incertae Sedis	Bauldia	5
Bacteria	Acidobacteria	Acidobacteriia	Solibacterales	Solibacteraceae (Subgroup 3)	Candidatus Solibacter	5
Bacteria	Patescibacteria	Microgenomatia	uncultured bacterium			5
Bacteria	Actinobacteria	Actinobacteria	Frankiales	Geodermatophilaceae	Blastococcus	5
Bacteria	Proteobacteria	Gammaproteobacteria	Betaproteobacteriales	Burkholderiaceae	Ramlibacter	5
Bacteria	Planctomycetes	Phycisphaerae	MSBL9	SM23-30	uncultured organism	5
Bacteria	Nitrospirae	Thermodesulfovibrionia	uncultured	uncultured Nitrospirae bacterium		5
Bacteria	Actinobacteria	Actinobacteria	Propionibacteriales	Nocardioidaceae	Nocardioides	5
Bacteria	Calditrichaeota	Calditrichia	Calditrichales	Calditrichaceae	JdFR-76	5
Bacteria	Synergistetes	Synergistia	Synergistales	Synergistaceae	Thermovirga	4
Bacteria	Actinobacteria	Actinobacteria	Micrococcales	Microbacteriaceae	Agromyces	4
Bacteria	Latescibacteria	metagenome				4
Bacteria	Proteobacteria	Alphaproteobacteria	Caulobacterales	Caulobacteraceae	Brevundimonas	4
Bacteria	Acidobacteria	Holophagae	Subgroup 7	uncultured Acidobacteria bacterium		4
Bacteria	Proteobacteria	Deltaproteobacteria	Desulfarculales	Desulfarculaceae	Desulfocarbo	4
Bacteria	Proteobacteria	Alphaproteobacteria	Thalassobaculales	uncultured	uncultured bacterium	4
Bacteria	Planctomycetes	Phycisphaerae	Phycisphaerales	Phycisphaeraceae	Z195MB87	4
Bacteria	Proteobacteria	Gammaproteobacteria	Xanthomonadales	Rhodanobacteraceae	Dokdonella	4
Bacteria	Proteobacteria	Gammaproteobacteria	Chromatiales	Chromatiaceae	Thiohalobacter	4
Bacteria	Proteobacteria	Gammaproteobacteria	Betaproteobacteriales	Nitrosomonadaceae	Ellin6067	4
Bacteria	Planctomycetes	Phycisphaerae	Pla1 lineage	uncultured bacterium		4
Archaea	Thaumarchaeota	Nitrososphaeria	Nitrosopumilales	Nitrosopumilaceae	Candidatus Nitrosopumilus	4
Bacteria	Dependentiae	Babeliae	Babeliales	Vermiphilaceae	uncultured bacterium	4
Bacteria	Proteobacteria	Alphaproteobacteria	Rhizobiales	Rhizobiales Incertae Sedis	uncultured	4
Bacteria	Firmicutes	Clostridia	Clostridiales	Clostridiaceae 4	Caminicella	4
Bacteria	Bacteroidetes	Bacteroidia	Sphingobacteriales	Lentimicrobiaceae	uncultured Bacteroidetes bacterium	4
Bacteria	Proteobacteria	Gammaproteobacteria	Nitrosococcales	Nitrosococcaceae	Cm1-21	4
Bacteria	Lentisphaerae	Oligosphaeria	Oligosphaerales	Lenti-02	uncultured bacterium	4
[truncated: 699 more rows]

## Sheet: 4521_F
Domain	Phylum	Order	Class	Family	Genus	reads
[truncated: 1,063 more rows]

## Sheet: 4521_G
Domain	Phylum	Order	Class	Family	Genus	reads
[truncated: 1,074 more rows]

[truncated: 2 more sheets: 4521_H, 4521_I]
