# Supplementary material for: Diverse methylotrophic methanogenic archaea cause high methane emissions from seagrass meadows
Source: Proc Natl Acad Sci U S A. 2022 Feb 14;119(9):e2106628119. doi: 10.1073/pnas.2106628119 (PMC8892325; doi:10.1073/pnas.2106628119)
Supplement: Supplementary File [file pnas.2106628119.sd07.xlsx]

## Sheet: Dataset_S7
Dataset S7: Accession numbers of 16S rRNA gene sequences of Ca. Bathyarchaeta to calculate phylogenetic tree (Fig.S6)
GenBank nr.
GQ356866
AB109878
AY592480
EF125500
DQ641771
EF367487
AB109879
FJ649517
EF367492
FJ649514
EU915227
DQ641862
FJ902285
EF444630
FJ901443
FJ853472
AB300143
HM244089
FJ716366
AB161328
EU713916
AY591992
EU280198
GQ994248
AY454600
DQ641878
HM244033
AB288602
AY861924
EU635904
FJ853479
AY464796
FJ404041
FJ264805
AB015273
AY592006
FJ649520
AB094513
FJ655674
FJ560235
EF367607
FJ901676
FJ560325
EF367556
FJ901444
HM244179
EF444612
DQ363755
EF680211
HM244153
EF125508
DQ641821
FJ901979
HM244168
EF125532
FJ649515
GQ848385
GQ994171
EF367453
DQ363756
AY354118
DQ641807
DQ363807
CU916895
FJ264719
AY592509
GQ848429
DQ641898
HM244127
DQ363825
AB109881
AB094517
FJ901908
AB362547
FJ404038
AB094524
EU385859
AB301865
DQ641883
HM244059
GQ906630
FJ810534
DQ363811
AB243805
FJ649531
AY354121
GQ848427
EF367568
FJ902705
AB355130
AB237758
FJ264803
FJ404037
FJ649521
GU120480
